# Supplementary material for: Biobased Electronics: Tunable Dielectric and Piezoelectric Cellulose Nanocrystal—Protein Films
Source: Nanomaterials (Basel). 2023 Aug 6;13(15):2258. doi: 10.3390/nano13152258 (PMC10421335; doi:10.3390/nano13152258)
Supplement: Supplementary file 1 [file nanomaterials-13-02258-s001.zip]

Archive with 5 entries (5 files):
- Capacitor discharge.xlsx
- CNC protein data .xlsx
- FTIR Data.xlsx
- molecules-2531589-supplementary.pdf
- TensileTesting.xlsx
