# Supplementary material for: Biobased Electronics: Tunable Dielectric and Piezoelectric Cellulose Nanocrystal—Protein Films
Source: Nanomaterials (Basel). 2023 Aug 6;13(15):2258. doi: 10.3390/nano13152258 (PMC10421335; doi:10.3390/nano13152258)
Supplement: Supplementary file 1 [file nanomaterials-13-02258-s001.zip › Capacitor discharge.xlsx]

## Sheet: Animal Protein
CNC			CBS			CNC + BSA			CBS + BSA
	1.85949			2.20848			2.29746			2.3241
Relative Time	Reading		Relative Time	Reading		Relative Time	Reading		Relative Time	Reading
6.59241	1.85949		9.45464	2.20848		0	0.000955667		5.06538	2.3241
6.61259	1.8507		9.49673	2.2081		0.0201399	0.000565578		5.08553	2.32328
6.63274	1.8592		9.51688	2.20792		0.040285	0.00042135		5.12763	2.32164
6.65288	1.85746		9.53702	2.20766		0.0823773	0.000255835		5.14777	2.32085
6.67302	1.8558		9.55716	2.20741		0.102526	0.000230265		5.1679	2.32008
6.71511	1.85247		9.57731	2.20705		0.122671	0.000209132		5.18805	2.31935
6.73526	1.85094		9.6194	2.20676		0.142804	0.000184582		5.20819	2.31853
6.7554	1.8494		9.63955	2.20658		0.162951	0.00015575		5.25029	2.3168
6.77555	1.84791		9.65969	2.20636		0.205042	0.000137976		5.27043	2.31602
6.79568	1.84641		9.67983	2.20616		0.22519	0.000133784		5.29058	2.31523
6.83777	1.84336		9.69998	2.20594		0.245332	0.000107154		5.31072	2.31449
6.85792	1.8419		9.74207	2.2055		0.265476	0.00014158		5.33087	2.31372
6.87806	1.84042		9.76222	2.20529		0.285619	0.00016206		5.37296	2.31213
6.8982	1.83903		9.78236	2.20507		0.32771	0.000261645		5.39312	2.31141
6.91834	1.8376		9.80251	2.20485		0.347862	0.000288404		5.41329	2.31062
6.96043	1.83481		9.82265	2.20464		0.368011	0.00033881		5.43343	2.30985
6.98058	1.83348		9.86474	2.2042		0.388154	0.000362458		5.45357	2.3091
7.00072	1.83218		9.88489	2.20398		0.408296	0.00032886		5.49566	2.30756
7.02086	1.83087		9.90504	2.20377		0.450389	0.000329921		5.51581	2.30681
7.04099	1.82956		9.92518	2.20356		0.470539	0.000353497		5.53595	2.30607
7.08309	1.8268		9.94532	2.20334		0.490683	0.00037504		5.55609	2.30532
7.10323	1.82547		9.98741	2.20295		0.510828	0.000418269		5.57623	2.30461
7.12338	1.82419		10.0076	2.20269		0.530971	0.000512887		5.61832	2.3031
7.14352	1.82274		10.0277	2.20233		0.573062	0.000624185		5.63847	2.30238
7.16366	1.82155		10.0478	2.20222		0.593213	0.000494443		5.65861	2.30167
7.20576	1.81899		10.068	2.20203		0.613356	0.000461093		5.67875	2.30096
7.2259	1.81767		10.1101	2.20156		0.633485	0.000378173		5.69889	2.30026
7.24605	1.81643		10.1302	2.20134		0.653632	0.000290679		5.74099	2.29882
7.26619	1.81521		10.1504	2.20113		0.695725	0.0002587		5.76113	2.29811
7.28633	1.81397		10.1705	2.20098		0.71587	0.00015689		5.78127	2.29746
7.32842	1.81138		10.1906	2.20076		0.736008	7.33367e-05		5.80142	2.29681
7.34857	1.81015		10.2327	2.20031		0.756156	6.91415e-05		5.82156	2.29271
7.36872	1.80892		10.2529	2.20008		0.7763	-0.000153355		5.86365	2.29442
7.38885	1.8077		10.273	2.19988		0.818391	-4.16554e-05		5.88379	2.28793
7.40902	1.80649		10.2932	2.19962		0.838541	-6.28721e-05		5.90394	2.29291
7.45111	1.80398		10.3133	2.1994		0.858685	-3.53e-05		5.92407	2.29243
7.47126	1.80278		10.3554	2.19896		0.878828	-1.33885e-05		5.94421	2.29168
7.4914	1.80159		10.3756	2.19875		0.898971	-5.61655e-05		5.9863	2.29034
7.51154	1.8004		10.3957	2.19853		0.941062	-4.37288e-05		6.00645	2.28963
7.53168	1.79921		10.4158	2.1983		0.9612	-5.89561e-05		6.0266	2.28897
7.57378	1.79675		10.436	2.19808		0.981343	-3.55916e-05		6.04674	2.28827
7.59393	1.79558		10.4781	2.19764		1.0015	4.35388e-07		6.06688	2.28759
7.61406	1.79442		10.4982	2.19742		1.02164	-1.37099e-05		6.10898	2.2862
7.63421	1.79327		10.5184	2.19721		1.06373	0.000224546		6.12912	2.28554
7.65435	1.79211		10.5385	2.19699		1.08388	0.000206771		6.14926	2.28488
7.69645	1.78971		10.5587	2.19677		1.10403	9.6576e-05		6.16939	2.28421
7.71659	1.78858		10.6008	2.1963		1.12417	3.12944e-05		6.18953	2.28358
7.73674	1.78744		10.6209	2.19608		1.14432	-2.03209e-05		6.23163	2.28224
7.75688	1.7863		10.6411	2.19585		1.18641	-0.000957273		6.25177	2.28161
7.77702	1.78518		10.6612	2.19564		1.20654	-0.00104199		6.27191	2.28097
7.81911	1.78284		10.6813	2.19541		1.22669	-0.000601161		6.29206	2.2803
7.83926	1.78173		10.7234	2.19495		1.24683	-8.90073e-05		6.3122	2.27965
7.85941	1.78062		10.7436	2.19474		1.26698	-0.000207102		6.35429	2.27834
7.87955	1.77951		10.7637	2.19452		1.30907	-0.000307965		6.37443	2.27769
7.89969	1.77841		10.7839	2.19431		1.32922	-0.000414374		6.39458	2.27706
7.94178	1.77613		10.804	2.19408		1.34936	-0.000433189		6.4147	2.27642
7.96193	1.77504		10.8461	2.19363		1.36951	-0.000328279		6.43485	2.27579
7.98207	1.77396		10.8662	2.1934		1.38965	-0.000359847		6.47694	2.27448
8.00221	1.77288		10.8864	2.19318		1.43174	-0.000181063		6.49709	2.27386
8.02236	1.7718		10.9065	2.19297		1.45187	-0.000129555		6.51723	2.27323
8.06445	1.76957		10.9267	2.19274		1.47202	-0.000124478		6.53738	2.27262
8.0846	1.7685		10.9688	2.19229		1.49216	-5.53863e-05		6.55752	2.272
8.10474	1.76744		10.9889	2.19206		1.5123	-6.90166e-05		6.59962	2.27071
8.12488	1.76638		11.0091	2.19184		1.55439	1.92932e-05		6.61976	2.2701
8.14502	1.76533		11.0292	2.19162		1.57454	-6.22157e-06		6.63991	2.26949
8.18711	1.76315		11.0494	2.1914		1.5947	-5.16316e-05		6.66005	2.26889
8.20727	1.7621		11.0915	2.19094		1.61484	-9.37199e-05		6.68019	2.26828
8.22741	1.76107		11.1116	2.19072		1.63498	-9.16837e-05		6.72228	2.26702
8.24756	1.76003		11.1317	2.1905		1.67707	-6.35285e-05		6.74243	2.26642
8.26771	1.759		11.1519	2.19028		1.69722	-6.27592e-05		6.76257	2.26583
8.3098	1.75686		11.172	2.19006		1.71736	-7.04236e-05		6.78271	2.26523
8.32995	1.75584		11.2141	2.1896		1.7375	-5.59955e-05		6.80286	2.26463
8.35009	1.75483		11.2343	2.18938		1.75764	-0.000110038		6.84495	2.26338
8.37024	1.75381		11.2544	2.18916		1.79974	-0.000142249		6.86511	2.26279
8.39038	1.7528		11.2746	2.18894		1.81988	-0.000227071		6.88525	2.26221
8.43248	1.7507		11.2947	2.18872		1.84002	-0.000231031		6.9099	2.2615
8.45263	1.74971		11.3368	2.18825		1.86016	-6.59487e-05		6.93011	2.26091
8.47277	1.74871		11.3569	2.18803		1.88031	3.31872e-05		6.9722	2.2597
8.49292	1.74772		11.3771	2.18781		1.9224	-1.83685e-05		6.99244	2.25912
8.51306	1.74673		11.3972	2.18759		1.94255	-8.68024e-06		7.01261	2.25854
8.55515	1.74468		11.4174	2.18737		1.96268	8.05503e-05		7.03278	2.25797
8.57529	1.7437		11.4595	2.1869		1.98282	-8.11567e-06		7.05294	2.25739
8.59544	1.74272		11.4796	2.18668		2.00297	-9.87185e-05		7.09503	2.25621
8.61559	1.74175		11.4998	2.18646		2.04506	-0.000176177		7.12026	2.2555
8.63573	1.74078		11.5199	2.18624		2.06521	-0.000514549		7.14041	2.25493
8.67783	1.73877		11.5401	2.18602		2.08534	-0.000402894		7.16055	2.25436
8.69799	1.73781		11.5822	2.18556		2.10549	-0.000196977		7.18073	2.2538
8.71813	1.73686		11.6023	2.18534		2.12563	-0.000343847		7.22282	2.25263
8.73827	1.7359		11.6224	2.18512		2.16772	-0.000140477		7.24299	2.25207
8.75842	1.73496		11.6426	2.1849		2.18787	-0.000239302		7.26313	2.25151
8.80051	1.73298		11.6627	2.18468		2.208	-0.00022721		7.28333	2.25096
8.82066	1.73204		11.7048	2.18426		2.22815	-0.000199252		7.30349	2.25041
8.8408	1.7311		11.725	2.18402		2.24829	-0.000210331		7.34558	2.24925
8.86095	1.73017		11.7451	2.18379		2.29038	-8.30868e-05		7.36572	2.2487
8.88109	1.72924		11.7652	2.18357		2.31053	-8.87746e-05		7.38586	2.24816
8.92319	1.7273		11.7854	2.18335		2.33067	-0.000111146		7.40601	2.24761
8.94334	1.72638		11.8275	2.18288		2.35082	-4.08805e-05		7.42614	2.24707
8.96348	1.72547		11.8476	2.18266		2.37096	-2.58568e-05		7.46824	2.24594
8.98362	1.72453		11.8678	2.18243		2.41305	4.66513e-05		7.48838	2.24539
9.00376	1.72363		11.8879	2.18221		2.4332	-0.000117549		7.50853	2.24485
9.04585	1.72173		11.908	2.18198		2.45334	-0.00015659		7.52872	2.24431
9.066	1.72083		11.9501	2.18152		2.47348	-0.000231035		7.54886	2.24377
9.08615	1.71993		11.9703	2.1813		2.49363	-1.86315e-05		7.59151	2.24264
9.10629	1.71902		11.9904	2.18107		2.53571	-7.61375e-07		7.61978	2.2419
9.12643	1.71813		12.0106	2.18085		2.55586	0.000169205		7.63996	2.24137
9.16852	1.71626		12.0307	2.18063		2.57601	-0.000244461		7.66745	2.24065
9.18867	1.71537		12.0728	2.18017		2.59615	8.30579e-05		7.68762	2.24013
9.20882	1.71449		12.093	2.17995		2.6163	8.90511e-05		7.72971	2.23904
9.22896	1.7136		12.1131	2.17973		2.65839	1.22957e-05		7.75148	2.23847
9.2491	1.71272		12.1332	2.17951		2.67854	-2.10809e-05		7.7717	2.23796
9.29119	1.7109		12.1534	2.17928		2.69867	-4.20953e-05		7.79193	2.23743
9.31134	1.71002		12.1955	2.17882		2.71881	-4.24278e-05		7.81259	2.2369
9.33148	1.70915		12.2156	2.17859		2.73895	-1.09832e-05		7.85468	2.23582
9.35162	1.70828		12.2358	2.17838		2.78104	2.99716e-05		7.87486	2.23531
9.37177	1.70742		12.2559	2.17816		2.80119	3.81113e-05		7.89508	2.23479
9.41385	1.70562		12.276	2.17794		2.82134	4.24157e-05		7.91527	2.23428
9.434	1.70476		12.3181	2.17747		2.84147	-1.11167e-05		7.93544	2.23378
9.45414	1.7039		12.3383	2.17725		2.86162	-7.49081e-05		7.97754	2.23269
9.47429	1.70305		12.3584	2.17703		2.90371	-0.00010675		7.99772	2.23218
9.49443	1.7022		12.3786	2.17681		2.92386	-0.000108506		8.01794	2.23167
9.53652	1.70043		12.3987	2.17659		2.944	-0.000119837		8.03818	2.23119
9.55666	1.69959		12.4408	2.17613		2.96414	-0.000117559		8.05903	2.23068
9.57681	1.69874		12.461	2.17591		2.98429	-0.000150563		8.10112	2.22964
9.59695	1.69791		12.4811	2.1757		3.02639	-0.000329824		8.12128	2.22914
9.61709	1.69707		12.5012	2.17547		3.04653	-0.000172182		8.14146	2.22865
9.65919	1.69533		12.5214	2.17525		3.06668	0.000369489		8.16163	2.22816
9.67934	1.6945		12.5635	2.17479		3.08682	0.000204606		8.18179	2.22767
9.69948	1.69367		12.5836	2.17457		3.10696	-0.000121517		8.22389	2.22665
9.71962	1.69285		12.6038	2.17435		3.14906	-0.000102674		8.24406	2.22616
9.73977	1.69203		12.6239	2.17414		3.1692	-0.000148115		8.26671	2.2256
9.78186	1.69032		12.644	2.17392		3.18935	-7.59541e-05		8.28687	2.22511
9.802	1.68951		12.6861	2.17346		3.20948	-7.61129e-05		8.30704	2.22463
9.82215	1.68869		12.7063	2.17324		3.22962	-9.91449e-05		8.34913	2.2236
9.84229	1.68788		12.7264	2.17302		3.27172	-9.89687e-05		8.36932	2.22312
9.86244	1.68707		12.7466	2.17281		3.29186	-0.000204668		8.38953	2.22263
9.90453	1.68539		12.7667	2.17258		3.312	-0.000252204		8.41248	2.22208
9.92468	1.68459		12.8088	2.17213		3.33215	-0.00111095		8.43267	2.2216
9.94482	1.68379		12.829	2.17191		3.35229	-0.00158242		8.47476	2.2206
9.96496	1.68299		12.8491	2.17169		3.39438	-0.000566157		8.49491	2.22013
9.98511	1.6822		12.8692	2.17148		3.41453	-0.000329921		8.51509	2.21965
10.0272	1.68055		12.8894	2.17126		3.45321	-0.00533987		8.53526	2.21918
10.0473	1.67976		12.9315	2.1708		3.49444	-0.00119528		8.55541	2.2187
10.0675	1.67898		12.9516	2.17058		3.51461	-0.00141936		8.59751	2.21772
10.0876	1.67819		12.9718	2.17037		3.5567	-0.00115547		8.61768	2.21726
10.1078	1.67741		12.9919	2.17015		3.57684	-0.00114523		8.63786	2.21679
10.1499	1.67579		13.0121	2.16993		3.59699	-0.0011177		8.65802	2.21632
10.17	1.67501		13.0542	2.16948		3.61713	-0.000470169		8.6782	2.21585
10.1902	1.67424		13.0743	2.16926		3.63727	-0.000150972		8.72029	2.21489
10.2103	1.67347		13.0944	2.16904		3.67936	-0.00066462		8.74045	2.21442
10.2304	1.6727		13.1146	2.16883		3.69949	0.000186741		8.76063	2.21396
10.2725	1.6711		13.1347	2.16861		3.71964	0.000621166		8.78079	2.2135
10.2927	1.67033		13.1768	2.16816		3.73978	0.000314543		8.80097	2.21304
10.3128	1.66958		13.197	2.16795		3.75993	0.000737148		8.84307	2.21208
10.333	1.66881		13.2171	2.16773		3.80202	0.00201826		8.86325	2.21163
10.3531	1.66805		13.2372	2.16751		3.82217	0.00196114		8.88343	2.21117
10.3952	1.66648		13.2574	2.16729		3.84231	0.00177118		8.9036	2.21072
10.4153	1.66573		13.2995	2.16684		3.86246	0.00148817		8.92375	2.21027
10.4355	1.66498		13.3196	2.16662		3.8826	-0.000286318		8.96584	2.20932
10.4556	1.66423		13.3398	2.16641		3.9247	-0.000975386		8.98599	2.20887
10.4758	1.66349		13.3599	2.16619		3.94484	-0.000946259		9.00617	2.20843
10.5179	1.66194		13.38	2.16598		3.96498	-0.000817651		9.02636	2.20797
10.538	1.66119		13.4221	2.16553		3.98512	-0.00118064		9.04662	2.20753
10.5581	1.66046		13.4423	2.16532		4.00526	-0.00110083		9.08871	2.20659
10.5783	1.65972		13.4624	2.1651		4.04736	-0.000932171		9.10889	2.20615
10.5984	1.65899		13.4826	2.16489		4.0675	-0.00102394		9.1291	2.2057
10.6405	1.65746		13.5027	2.16467		4.08764	-0.00093237		9.14927	2.20526
10.6607	1.65673		13.5448	2.16422		4.10779	-0.000593745		9.16943	2.20482
10.6808	1.656		13.565	2.16401		4.12793	-0.00045473		9.21152	2.2039
10.701	1.65528		13.5851	2.16379		4.17002	-6.21254e-05		9.2317	2.20346
10.7211	1.65455		13.6052	2.16358		4.19017	0.000147574		9.2548	2.20296
10.7632	1.65306		13.6254	2.16336		4.2103	0.000546385		9.275	2.20252
10.7833	1.65233		13.6675	2.16291		4.23044	0.000819567		9.29517	2.20209
10.8035	1.65161		13.6876	2.1627		4.25058	0.00127154		9.33727	2.20118
10.8236	1.6509		13.7078	2.16248		4.29267	0.00916297		9.35743	2.20076
10.8438	1.65018		13.7279	2.16227		4.31282	0.00183613		9.3776	2.20031
10.8858	1.6487		13.748	2.16206		4.33297	0.000358617		9.39778	2.19988
10.906	1.648		13.7901	2.16161		4.35313	0.000729776		9.41791	2.19946
10.9261	1.64729		13.8103	2.1614		4.37328	6.76015e-05		9.46001	2.19857
10.9463	1.64658		13.8304	2.16119		4.41537	-0.000808381		9.48019	2.19808
10.9664	1.64588		13.8506	2.16098		4.43551	-0.00165046		9.50038	2.19764
11.0085	1.64442		13.8707	2.16076		4.45565	-2.96508e-05		9.52054	2.19721
11.0287	1.64372		13.9128	2.16032		4.4758	0.00010433		9.54072	2.19678
11.0488	1.64303		13.933	2.1601		4.49594	0.000560389		9.58281	2.1959
11.0689	1.64233		13.9531	2.15989		4.53803	0.000781323		9.603	2.19547
11.0891	1.64164		13.9732	2.15968		4.55818	-0.00018676		9.62321	2.19505
11.1312	1.6402		13.9934	2.15947		4.57833	-0.00110262		9.64339	2.19463
11.1513	1.63951		14.0355	2.15902		4.59847	-0.0025019		9.66357	2.19421
11.1715	1.63882		14.0556	2.15881		4.61862	-0.0035995		9.70566	2.19335
11.1916	1.63814		14.0758	2.1586		4.6607	-0.000517508		9.72581	2.19292
11.2117	1.63745		14.0959	2.15839		4.68085	0.00159974		9.74599	2.19252
11.2538	1.63604		14.116	2.15817		4.70099	-6.22743e-05		9.76616	2.1921
11.274	1.63536		14.1581	2.15773		4.72113	-0.00139856		9.78632	2.19169
11.2941	1.63469		14.1783	2.15753		4.74127	-0.00100936		9.82841	2.19083
11.3142	1.63401		14.1984	2.15731		4.78336	-0.00114493		9.84857	2.19042
11.3344	1.63334		14.2186	2.1571		4.80351	-0.00317979		9.86873	2.19
11.3765	1.63193		14.2387	2.15689		4.82364	-0.0027804		9.88891	2.18959
11.3966	1.63126		14.2808	2.15645		4.84378	-0.00163629		9.90908	2.18918
11.4168	1.6306		14.3009	2.15624		4.86393	-0.00206962		9.95117	2.18832
11.4369	1.62994		14.3211	2.15603		4.90728	2.29366		9.97134	2.18792
11.4571	1.62927		14.3412	2.15582		4.92746	2.29746		9.99152	2.18752
11.4991	1.62789		14.3614	2.15561		4.94761	2.29708		10.0117	2.18711
11.5193	1.62724		14.4035	2.15517		4.96775	2.29611		10.0319	2.18671
11.5394	1.62657		14.4236	2.15496		4.98789	2.29493		10.0739	2.18587
11.5596	1.62592		14.4437	2.15475		5.02998	2.29315		10.0941	2.18547
11.5797	1.62526		14.4639	2.15454		5.05013	2.29244		10.1175	2.185
11.6218	1.62391		14.484	2.15433		5.07028	2.29117		10.1377	2.18459
11.642	1.62325		14.5261	2.1539		5.09042	2.28966		10.1578	2.1842
11.6621	1.62261		14.5463	2.15369		5.11057	2.28898		10.1999	2.18336
11.6822	1.62196		14.5664	2.15348		5.15266	2.28794		10.2201	2.18297
11.7024	1.62131		14.5866	2.15326		5.17281	2.28694		10.2403	2.18257
11.7445	1.61997		14.6067	2.15306		5.19295	2.28624		10.2604	2.18218
11.7646	1.61933		14.6488	2.15262		5.21309	2.28488		10.2806	2.18178
11.7848	1.61868		14.669	2.15241		5.23323	2.28363		10.3227	2.18097
11.8049	1.61805		14.6891	2.15221		5.27532	2.27996		10.3429	2.18058
11.8251	1.61741		14.7092	2.152		5.29546	2.28105		10.3635	2.18018
11.8671	1.61609		14.7294	2.15179		5.31561	2.27835		10.3837	2.17979
11.8873	1.61545		14.7715	2.15136		5.33575	2.2787		10.4039	2.1794
11.9074	1.61483		14.7916	2.15115		5.3559	2.27758		10.446	2.17859
11.9276	1.61419		14.8118	2.15094		5.39799	2.27416		10.4661	2.1782
11.9477	1.61357		14.8319	2.15074		5.41814	2.27286		10.4863	2.17781
11.9898	1.61226		14.8521	2.15053		5.43829	2.27245		10.5065	2.17742
12.01	1.61164		14.8942	2.15009		5.45842	2.27279		10.5267	2.17705
12.0301	1.61102		14.9143	2.14988		5.47857	2.27236		10.5688	2.17624
12.0502	1.6104		14.9344	2.14968		5.52066	2.27087		10.5889	2.17586
12.0704	1.60978		14.9546	2.14947		5.54081	2.27005		10.6091	2.17547
12.1125	1.60848		14.9747	2.14926		5.56095	2.26923		10.6293	2.1751
12.1326	1.60787		15.0168	2.14881		5.58109	2.26842		10.6494	2.17471
12.1528	1.60725		15.037	2.1486		5.60124	2.26762		10.6915	2.17392
12.1729	1.60663		15.0571	2.1484		5.64332	2.26592		10.7117	2.17354
12.193	1.60602		15.0773	2.14819		5.66347	2.26512		10.7319	2.17316
12.2351	1.60475		15.0974	2.14799		5.68362	2.2643		10.7521	2.17279
12.2553	1.60414		15.1395	2.14757		5.70376	2.26349		10.7722	2.1724
12.2754	1.60353		15.1596	2.14736		5.7239	2.26268		10.8143	2.17163
12.2955	1.60293		15.1798	2.14716		5.766	2.261		10.8345	2.17125
12.3157	1.60232		15.1999	2.14695		5.78614	2.2602		10.8552	2.17086
12.3578	1.60106		15.2201	2.14675		5.80629	2.2594		10.8754	2.1705
12.3779	1.60046		15.2622	2.14632		5.82643	2.25863		10.8956	2.17012
12.3981	1.59986		15.2823	2.14612		5.84657	2.25783		10.9377	2.16934
12.4182	1.59927		15.3024	2.14592		5.88866	2.25619		10.9578	2.16898
12.4384	1.59867		15.3226	2.14571		5.90881	2.25541		10.9785	2.1686
12.4805	1.59743		15.3427	2.1455		5.92895	2.25463		10.9987	2.16823
12.5006	1.59683		15.3848	2.14508		5.9491	2.25385		11.0189	2.16786
12.5207	1.59624		15.405	2.14488		5.96924	2.25306		11.061	2.1671
12.5409	1.59565		15.4251	2.14467		6.01134	2.25139		11.0812	2.16673
12.561	1.59506		15.4452	2.14447		6.03148	2.25055		11.1013	2.16637
12.6031	1.59383		15.4654	2.14427		6.05162	2.24976		11.1215	2.16601
12.6233	1.59325		15.5075	2.14385		6.07177	2.249		11.1417	2.16564
12.6434	1.59266		15.5276	2.14364		6.09191	2.24828		11.1838	2.16489
12.6635	1.59208		15.5478	2.14344		6.134	2.24678		11.2039	2.16453
12.6837	1.5915		15.5679	2.14323		6.15416	2.24602		11.2241	2.16416
12.7258	1.59029		15.5881	2.14303		6.17431	2.24529		11.2443	2.1638
12.7459	1.58971		15.6302	2.14261		6.19446	2.24457		11.2647	2.16344
12.7661	1.58914		15.6503	2.1424		6.21459	2.24384		11.3068	2.16269
12.7862	1.58856		15.6704	2.1422		6.25668	2.24232		11.327	2.16234
12.8064	1.58798		15.6906	2.14199		6.27683	2.24159		11.348	2.16196
12.8484	1.58678		15.7107	2.14179		6.29698	2.24084		11.3682	2.1616
12.8686	1.58621		15.7528	2.14137		6.31712	2.24013		11.3884	2.16125
12.8887	1.58564		15.773	2.14116		6.33726	2.23939		11.4304	2.1605
12.9089	1.58507		15.7931	2.14096		6.37935	2.2379		11.4506	2.16015
12.929	1.5845		15.8133	2.14076		6.39949	2.23718		11.4717	2.15978
12.9711	1.58332		15.8334	2.14056		6.41964	2.23646		11.492	2.15942
12.9913	1.58275		15.8755	2.14013		6.43978	2.23575		11.5121	2.15907
13.0114	1.58219		15.8956	2.13994		6.45992	2.23504		11.5542	2.15834
13.0316	1.58163		15.9158	2.13974		6.50201	2.23356		11.5744	2.15798
13.0517	1.58106		15.9359	2.13954		6.52216	2.23287		11.5946	2.15764
13.0938	1.57988		15.9561	2.13934		6.54231	2.23215		11.6147	2.15728
13.1139	1.57932		15.9982	2.13892		6.56245	2.23146		11.6349	2.15694
13.1341	1.57876		16.0183	2.13872		6.58259	2.23076		11.677	2.15621
13.1542	1.57822		16.0385	2.13852		6.62469	2.22931		11.6971	2.15587
13.1744	1.57767		16.0586	2.13832		6.64483	2.22862		11.7182	2.15551
13.2165	1.57653		16.0787	2.13812		6.66497	2.22793		11.7384	2.15515
13.2366	1.57598		16.1208	2.13771		6.68512	2.22724		11.7585	2.15482
13.2567	1.57543		16.141	2.13751		6.70526	2.22656		11.8006	2.15409
13.2769	1.57487		16.1611	2.13731		6.74735	2.22514		11.8208	2.15375
13.297	1.57433		16.1813	2.13711		6.7675	2.22447		11.841	2.15341
13.3391	1.57319		16.2014	2.13691		6.78764	2.22378		11.8611	2.15307
13.3593	1.57264		16.2435	2.1365		6.80779	2.22312		11.8813	2.15272
13.3794	1.5721		16.2637	2.13629		6.82793	2.22245		11.9234	2.15201
13.3995	1.57155		16.2838	2.1361		6.87002	2.22106		11.9435	2.15168
13.4197	1.57101		16.3039	2.1359		6.89016	2.22038		11.9637	2.15134
13.4618	1.56989		16.3241	2.1357		6.91031	2.21972		11.9839	2.151
13.4819	1.56934		16.3662	2.13529		6.93044	2.21906		12.004	2.15066
13.5021	1.56881		16.3863	2.1351		6.95057	2.2184		12.0461	2.14996
13.5222	1.56827		16.4065	2.1349		6.99267	2.21703		12.0663	2.14962
13.5424	1.56773		16.4266	2.1347		7.01282	2.21638		12.0865	2.14928
13.5845	1.56662		16.4468	2.1345		7.03296	2.21572		12.1066	2.14895
13.6046	1.56608		16.4889	2.13409		7.05312	2.21508		12.1269	2.1486
13.6247	1.56555		16.509	2.13389		7.07327	2.21443		12.169	2.14786
13.6449	1.56502		16.5292	2.13369		7.11536	2.21308		12.1892	2.1475
13.665	1.56449		16.5493	2.1335		7.1355	2.21245		12.2103	2.14717
13.7071	1.56339		16.5695	2.1333		7.15564	2.21177		12.2305	2.14686
13.7273	1.56287		16.6115	2.1329		7.17578	2.21114		12.2507	2.14655
13.7474	1.56234		16.6317	2.1327		7.19593	2.21051		12.2927	2.14585
13.7676	1.56182		16.6518	2.1325		7.23802	2.20923		12.3129	2.14553
13.7877	1.56129		16.672	2.13231		7.25817	2.20857		12.3343	2.14519
13.8298	1.56021		16.6921	2.13211		7.27831	2.20796		12.3545	2.14492
13.8499	1.55968		16.7342	2.13171		7.29845	2.20733		12.3747	2.14457
13.8701	1.55915		16.7544	2.13151		7.31859	2.20671		12.4168	2.1439
13.8902	1.55863		16.7745	2.13132		7.36069	2.20542		12.4369	2.14359
13.9104	1.55812		16.7946	2.13113		7.38084	2.20479		12.4571	2.14325
13.9525	1.55706		16.8148	2.13093		7.40098	2.20418		12.4773	2.14292
13.9726	1.55655		16.8569	2.13052		7.42113	2.20356		12.4974	2.14259
13.9928	1.55604		16.877	2.13033		7.44127	2.20295		12.5395	2.14191
14.0129	1.55553		16.8972	2.13014		7.48336	2.20168		12.5597	2.14158
14.033	1.55502		16.9173	2.12995		7.50351	2.20107		12.5812	2.14125
14.0751	1.55395		16.9375	2.12975		7.52365	2.20046		12.6013	2.14092
14.0953	1.55344		16.9795	2.12935		7.54379	2.19986		12.6215	2.14059
14.1154	1.55293		16.9997	2.12915		7.56394	2.19925		12.6636	2.13993
14.1356	1.55242		17.0198	2.12896		7.60603	2.19801		12.6838	2.1396
14.1557	1.55192		17.04	2.12877		7.62618	2.1974		12.7054	2.13926
14.1978	1.55086		17.0601	2.12858		7.64632	2.1968		12.7256	2.13894
14.2179	1.55036		17.1022	2.12818		7.66646	2.19623		12.7458	2.13862
14.2381	1.54985		17.1224	2.12798		7.68661	2.19562		12.7879	2.13795
14.2582	1.54935		17.1425	2.12779		7.7287	2.19439		12.8081	2.13764
14.2784	1.54885		17.1626	2.1276		7.74885	2.19379		12.8282	2.13733
14.3205	1.54781		17.1828	2.1274		7.76899	2.19322		12.8484	2.13701
14.3406	1.54731		17.2249	2.12701		7.78913	2.19262		12.8686	2.1367
14.3608	1.54682		17.245	2.12682		7.80928	2.19205		12.9106	2.13606
14.3809	1.54632		17.2652	2.12663		7.85137	2.19082		12.9308	2.13575
14.401	1.54582		17.2853	2.12643		7.87152	2.19024		12.951	2.13544
14.4431	1.54479		17.3055	2.12624		7.89166	2.18967		12.9712	2.13511
14.4633	1.5443		17.3476	2.12585		7.9118	2.18909		12.9925	2.13478
14.4834	1.54381		17.3677	2.12565		7.93195	2.18852		13.0346	2.13415
14.5036	1.54332		17.3879	2.12546		7.97404	2.18732		13.0547	2.13385
14.5237	1.54284		17.408	2.12527		7.99419	2.18675		13.0749	2.13354
14.5658	1.54181		17.4281	2.12507		8.01435	2.18618		13.0951	2.1332
14.586	1.54132		17.4702	2.12468		8.03449	2.18561		13.1152	2.13288
14.6061	1.54084		17.4904	2.12449		8.05463	2.18504		13.1573	2.13222
14.6262	1.54036		17.5105	2.1243		8.09673	2.18387		13.1775	2.13191
14.6464	1.53987		17.5307	2.12412		8.11688	2.1833		13.1991	2.13158
14.6885	1.53887		17.5508	2.12392		8.13701	2.18277		13.2193	2.13127
14.7086	1.53839		17.5929	2.12353		8.15716	2.18219		13.2395	2.13096
14.7288	1.5379		17.6131	2.12334		8.1773	2.18165		13.2816	2.13033
14.7489	1.53742		17.6332	2.12316		8.21939	2.18049		13.3017	2.13002
14.7691	1.53695		17.6533	2.12297		8.23954	2.17995		13.3219	2.12971
14.8112	1.53595		17.6735	2.12278		8.25968	2.1794		13.3421	2.12941
14.8313	1.53547		17.7156	2.12239		8.27983	2.17884		13.3622	2.1291
14.8514	1.535		17.7357	2.1222		8.29998	2.17829		13.4043	2.12849
14.8716	1.53452		17.7558	2.12201		8.34207	2.17714		13.4245	2.12819
14.8917	1.53405		17.776	2.12182		8.36222	2.1766		13.4463	2.12787
14.9338	1.53306		17.7961	2.12164		8.38236	2.17606		13.4664	2.12757
14.954	1.53258		17.8382	2.12124		8.40251	2.17551		13.4866	2.12725
14.9741	1.53211		17.8584	2.12106		8.42265	2.17497		13.5287	2.12663
14.9943	1.53165		17.8785	2.12087		8.46474	2.17385		13.5489	2.12633
15.0144	1.53118		17.8987	2.12068		8.48492	2.17332		13.5707	2.12601
15.0565	1.5302		17.9188	2.1205		8.50506	2.17278		13.5909	2.12571
15.0766	1.52974		17.9609	2.12011		8.5252	2.17225		13.6111	2.12543
15.0968	1.52927		17.9811	2.11992		8.54535	2.17171		13.6532	2.12483
15.1169	1.5288		18.0012	2.11973		8.58744	2.17061		13.6734	2.12454
15.1371	1.52834		18.0213	2.11955		8.60758	2.17008		13.6935	2.12424
15.1792	1.52737		18.0415	2.11936		8.62773	2.16956		13.7137	2.12393
15.1993	1.52691		18.0836	2.11898		8.64787	2.16901		13.7339	2.12361
15.2194	1.52645		18.1037	2.11879		8.66802	2.16852		13.776	2.12299
15.2396	1.52599		18.1239	2.1186		8.71011	2.16739		13.7961	2.12271
15.2597	1.52553		18.144	2.11842		8.73026	2.16688		13.8163	2.12243
15.3018	1.52457		18.1641	2.11823		8.7504	2.16635		13.8365	2.12214
15.322	1.52412		18.2062	2.11785		8.77055	2.16584		13.8584	2.12188
15.3421	1.52366		18.2264	2.11766		8.79069	2.16532		13.9005	2.12127
15.3622	1.5232		18.2465	2.11748		8.83278	2.16424		13.9207	2.1209
15.3824	1.52275		18.2667	2.11729		8.85293	2.16372		13.9426	2.12053
15.4245	1.5218		18.2868	2.11711		8.87307	2.16322		13.9628	2.12028
15.4446	1.52135		18.3289	2.11672		8.89322	2.16271		13.983	2.12004
15.4648	1.5209		18.3491	2.11654		8.91336	2.16221		14.0251	2.1194
15.4849	1.52045		18.3692	2.11636		8.95545	2.16114		14.0452	2.11909
15.5051	1.52		18.3893	2.11617		8.9756	2.16064		14.0673	2.11879
15.5472	1.51906		18.4095	2.11599		8.99575	2.16013		14.0875	2.11849
15.5673	1.51861		18.4516	2.1156		9.01589	2.15962		14.1078	2.11813
15.5875	1.51817		18.4717	2.11542		9.03603	2.15912		14.1499	2.11748
15.6076	1.51772		18.4919	2.11524		9.07813	2.15794		14.17	2.11719
15.6278	1.51728		18.512	2.11506		9.09827	2.15738		14.1902	2.11691
15.6699	1.51634		18.5322	2.11487		9.11841	2.15687		14.2104	2.1167
15.69	1.5159		18.5742	2.11449		9.13855	2.15643		14.2325	2.11648
15.7101	1.51546		18.5944	2.11431		9.15869	2.15594		14.2746	2.1158
15.7303	1.51502		18.6145	2.11413		9.20078	2.15485		14.2947	2.11553
15.7504	1.51458		18.6347	2.11394		9.22093	2.15443		14.3149	2.11524
15.7925	1.51366		18.6548	2.11376		9.24108	2.15403		14.3351	2.11497
15.8127	1.51322		18.6969	2.11338		9.26123	2.15331		14.3552	2.11467
15.8328	1.51278		18.7171	2.1132		9.28137	2.15291		14.3973	2.11408
15.853	1.51234		18.7372	2.11301		9.32347	2.15204		14.4175	2.11379
15.8731	1.51191		18.7573	2.11283		9.34361	2.15156		14.4397	2.11349
15.9152	1.511		18.7775	2.11265		9.36376	2.15108		14.4599	2.11321
15.9353	1.51056		18.8196	2.11227		9.3839	2.15062		14.48	2.11291
15.9555	1.51013		18.8397	2.11209		9.40404	2.15014		14.5221	2.11232
15.9756	1.5097		18.8599	2.11191		9.44613	2.14872		14.5423	2.11205
15.9958	1.50926		18.88	2.11173		9.46627	2.1484		14.5625	2.11177
16.0379	1.50836		18.9001	2.11155		9.48641	2.1481		14.5827	2.11149
16.058	1.50794		18.9422	2.11117		9.50656	2.14762		14.6028	2.11118
16.0781	1.5075		18.9624	2.11099		9.5267	2.14718		14.6449	2.11062
16.0983	1.50708		18.9825	2.11081		9.56879	2.14618		14.6651	2.11036
16.1184	1.50665		19.0027	2.11063		9.58894	2.14573		14.6873	2.11006
16.1605	1.50576		19.0228	2.11045		9.60909	2.14525		14.7074	2.1098
16.1807	1.50533		19.0649	2.11008		9.62923	2.1448		14.7276	2.10954
16.2008	1.50491		19.085	2.1099		9.64936	2.14431		14.7697	2.10899
16.221	1.50448		19.1052	2.10972		9.69146	2.14335		14.7899	2.10872
16.2411	1.50406		19.1253	2.10954		9.7116	2.14288		14.8122	2.10841
16.2832	1.50317		19.1455	2.10936		9.73174	2.14241		14.8324	2.10814
16.3033	1.50275		19.1876	2.10898		9.75188	2.14194		14.8526	2.1079
16.3235	1.50233		19.2077	2.10881		9.77203	2.14148		14.8947	2.10745
16.3436	1.50191		19.2279	2.10863		9.81412	2.14052		14.9148	2.10709
16.3638	1.50148		19.248	2.10845		9.83427	2.14006		14.935	2.10673
16.4058	1.50061		19.2681	2.10827		9.85441	2.1396		14.9552	2.10643
16.426	1.50019		19.3102	2.10789		9.87456	2.13914		14.9753	2.10618
16.4461	1.49978		19.3331	2.1077		9.89471	2.13868		15.0174	2.1056
16.4663	1.49936		19.3534	2.10752		9.93681	2.13772		15.0376	2.10533
16.4864	1.49895		19.3736	2.10734		9.95694	2.13726		15.0578	2.10506
16.5285	1.49808		19.3937	2.10716		9.97709	2.13681		15.0779	2.10477
16.5487	1.49767		19.4358	2.10679		9.99723	2.13639		15.1004	2.10437
16.5688	1.49725		19.456	2.10661		10.0174	2.13595		15.1425	2.10393
16.5889	1.49684		19.4762	2.10644		10.0595	2.13461		15.1627	2.10363
16.6091	1.49643		19.5064	2.10617		10.0796	2.13452		15.1852	2.1032
16.6512	1.49557		19.5266	2.106		10.0998	2.13409		15.2054	2.10304
16.6713	1.49516		19.5687	2.10563		10.1199	2.1336		15.2255	2.10282
16.6915	1.49475		19.5888	2.10545		10.14	2.13315		15.2676	2.10227
16.7116	1.49434		19.609	2.10527		10.1821	2.13215		15.2878	2.10201
16.7318	1.49393		19.6291	2.1051		10.2023	2.13165		15.308	2.10178
16.7739	1.49308		19.6493	2.10492		10.2224	2.13115		15.3281	2.10154
16.794	1.49267		19.6914	2.10456		10.2426	2.13058		15.3483	2.10126
16.8141	1.49227		19.7115	2.10438		10.2627	2.13011		15.3904	2.10069
16.8343	1.49186		19.7317	2.1042		10.3048	2.12941		15.4105	2.10043
16.8544	1.49146		19.7518	2.10403		10.3249	2.12908		15.4307	2.10017
16.8965	1.49062		19.772	2.10385		10.3451	2.1286		15.4509	2.09991
16.9167	1.49021		19.8141	2.10349		10.3652	2.12807		15.4711	2.09965
16.9368	1.48981		19.8342	2.10331		10.3854	2.12774		15.5132	2.09908
16.957	1.48941		19.8543	2.10314		10.4275	2.12685		15.5334	2.09882
16.9771	1.48901		19.8745	2.10297		10.4476	2.12643		15.5543	2.09855
17.0192	1.48817		19.8946	2.1028		10.4678	2.12594		15.5745	2.09829
17.0393	1.48777		19.9367	2.10243		10.4879	2.12549		15.5947	2.09802
17.0595	1.48738		19.9569	2.10226		10.5081	2.12503		15.6367	2.09748
17.0796	1.48698		19.977	2.10208		10.5501	2.12421		15.6569	2.09722
17.0998	1.48658		19.9971	2.10191		10.5703	2.12375		15.6795	2.09694
17.1418	1.48576		20.0173	2.10173		10.5904	2.12334		15.6997	2.09667
17.162	1.48536		20.0594	2.10137		10.6106	2.1229		15.7199	2.09642
17.1821	1.48497		20.0796	2.10118		10.6307	2.12248		15.7619	2.09587
17.2023	1.48457		20.0998	2.10101		10.6728	2.12162		15.7821	2.09561
17.2224	1.48418		20.1224	2.10081		10.693	2.12121		15.8023	2.09536
17.2645	1.48336		20.1426	2.10064		10.7131	2.1208		15.8225	2.09511
17.2847	1.48297		20.1847	2.10029		10.7332	2.12039		15.8426	2.09486
17.3048	1.48258		20.2092	2.10008		10.7534	2.11997		15.8847	2.09433
17.3249	1.48219		20.2293	2.09991		10.7955	2.11909		15.9049	2.09407
17.3451	1.48181		20.257	2.09967		10.8156	2.11864		15.9275	2.09381
17.3872	1.48099		20.2772	2.0995		10.8358	2.11823		15.9476	2.09354
17.4073	1.48061		20.3193	2.09915		10.8559	2.11784		15.9678	2.09326
17.4275	1.48022		20.3499	2.09888		10.8761	2.11741		16.0099	2.0927
17.4476	1.47983		20.3701	2.09871		10.9181	2.11661		16.0301	2.09247
17.4678	1.47944		20.3903	2.09854		10.9383	2.11591		16.0527	2.09219
17.5099	1.47864		20.4105	2.09837		10.9584	2.1154		16.0729	2.09192
17.53	1.47826		20.4526	2.09801		10.9786	2.11509		16.0931	2.09167
17.5502	1.47788		20.4728	2.09784		10.9987	2.11471		16.1352	2.09114
17.5703	1.47749		20.493	2.09767		11.0408	2.11388		16.1553	2.09088
17.5904	1.47711		20.5132	2.09749		11.061	2.1135		16.1755	2.09063
17.6325	1.47631		20.5334	2.09732		11.0811	2.11315		16.1957	2.09039
17.6527	1.47593		20.5755	2.09697		11.1012	2.11271		16.2158	2.09015
17.6728	1.47555		20.5956	2.0968		11.1214	2.11231		16.2579	2.08967
17.693	1.47517		20.6157	2.09663		11.1635	2.11145		16.2781	2.08945
17.7131	1.47478		20.636	2.09646		11.1836	2.11105		16.2982	2.0892
17.7552	1.474		20.6563	2.09628		11.2038	2.11064		16.3184	2.08898
17.7754	1.47362		20.6984	2.09593		11.2239	2.11024		16.3386	2.08872
17.7955	1.47324		20.7186	2.09576		11.244	2.10983		16.3807	2.08817
17.8156	1.47286		20.7423	2.09556		11.2861	2.10899		16.4009	2.08792
17.8358	1.47249		20.7625	2.09539		11.3063	2.10859		16.4238	2.08761
17.8779	1.4717		20.7827	2.09522		11.3264	2.10818		16.444	2.08736
17.898	1.47132		20.8247	2.09487		11.3466	2.10779		16.4642	2.08713
17.9181	1.47095		20.8449	2.0947		11.3667	2.1074		16.5063	2.08661
17.9383	1.47058		20.8651	2.09453		11.4088	2.10657		16.5264	2.08637
17.9584	1.47021		20.8875	2.09434		11.429	2.10615		16.5493	2.0861
18.0005	1.46943		20.9076	2.09417		11.4491	2.10579		16.5695	2.08585
18.0207	1.46906		20.9497	2.09382		11.4692	2.10537		16.5897	2.08561
18.0408	1.46869		20.9699	2.09365		11.4894	2.10498		16.6318	2.08513
18.0609	1.46832		20.9901	2.09348		11.5315	2.10414		16.6519	2.08487
18.0811	1.46795		21.0103	2.09332		11.5517	2.10375		16.6721	2.08463
18.1232	1.46718		21.0305	2.09314		11.5718	2.10335		16.6923	2.08438
18.1433	1.46682		21.0726	2.09279		11.592	2.10295		16.7125	2.08413
18.1635	1.46645		21.0928	2.09262		11.6122	2.10257		16.7546	2.08362
18.1836	1.46608		21.113	2.09245		11.6543	2.10177		16.7747	2.08339
18.2038	1.46572		21.1332	2.09229		11.6763	2.10133		16.7949	2.08316
18.2459	1.46495		21.1534	2.09212		11.6964	2.10094		16.8151	2.08291
18.266	1.46458		21.1955	2.09177		11.7234	2.10044		16.8352	2.08267
18.2862	1.46422		21.2156	2.09161		11.7435	2.10005		16.8773	2.08215
18.3063	1.46385		21.2359	2.09144		11.7856	2.09925		16.8975	2.08193
18.3264	1.46349		21.256	2.09127		11.8144	2.09869		16.9204	2.08166
18.3685	1.46273		21.2762	2.0911		11.8346	2.09831		16.9406	2.08139
18.3887	1.46237		21.3183	2.09076		11.8548	2.09792		16.9608	2.08116
18.4088	1.46202		21.3385	2.09058		11.875	2.09754		17.0029	2.08065
18.4289	1.46166		21.3586	2.09042		11.9171	2.09674		17.023	2.08042
18.4491	1.4613		21.3788	2.09026		11.9373	2.09636		17.0432	2.08017
18.4912	1.46063		21.3989	2.0901		11.9574	2.09598		17.0634	2.07994
18.5113	1.46033		21.441	2.08974		11.9776	2.09561		17.0836	2.0797
18.5315	1.45999		21.4612	2.08957		12.0048	2.0951		17.1256	2.07921
18.5516	1.45963		21.4813	2.08941		12.0469	2.09431		17.1458	2.07901
18.5718	1.45923		21.5015	2.08925		12.067	2.09394		17.1689	2.07872
18.6138	1.45846		21.5218	2.08908		12.0872	2.09356		17.1891	2.07848
18.634	1.45809		21.5639	2.08873		12.1073	2.09318		17.2092	2.07823
18.6541	1.45769		21.5841	2.08856		12.1275	2.09281		17.2513	2.07773
18.6743	1.45727		21.6042	2.08839		12.1696	2.09202		17.2715	2.0775
18.6944	1.45687		21.6244	2.08823		12.1897	2.09166		17.2946	2.07722
18.7365	1.45623		21.6446	2.08807		12.2098	2.09126		17.3148	2.07699
18.7567	1.45585		21.6867	2.08773		12.23	2.09091		17.335	2.07676
18.7768	1.45544		21.7068	2.08756		12.2501	2.09053		17.377	2.07627
18.7969	1.4551		21.727	2.0874		12.2993	2.08963		17.3972	2.07604
18.8171	1.45479		21.7472	2.08724		12.3278	2.08911		17.4174	2.07581
18.8592	1.45411		21.7674	2.08708		12.348	2.08875		17.4375	2.07559
18.8793	1.45378		21.8095	2.08674		12.3752	2.08824		17.4577	2.07535
18.8994	1.45346		21.8297	2.08657		12.3954	2.08787		17.4998	2.07488
18.9196	1.45313		21.8498	2.0864		12.4375	2.0871		17.5199	2.07465
18.9397	1.45279		21.87	2.08623		12.468	2.08655		17.5401	2.07443
18.9818	1.45204		21.8902	2.08607		12.4882	2.0862		17.5603	2.07419
19.002	1.45161		21.9322	2.08574		12.5084	2.08582		17.5805	2.07397
19.0221	1.45123		21.9524	2.08558		12.5286	2.08548		17.6226	2.07351
19.0423	1.45085		21.9726	2.08541		12.5707	2.0847		17.6428	2.07329
19.0624	1.4505		21.9928	2.08525		12.5909	2.08435		17.663	2.07306
19.1045	1.44988		22.0134	2.08508		12.6111	2.08399		17.6832	2.07285
19.1246	1.44953		22.0555	2.08474		12.6313	2.08363		17.7034	2.07263
19.1448	1.44919		22.0757	2.08458		12.6514	2.08327		17.7455	2.07216
19.1649	1.44885		22.0959	2.08441		12.6935	2.08251		17.7657	2.07194
19.1851	1.4485		22.116	2.08425		12.7137	2.08216		17.7859	2.0717
19.2272	1.44778		22.1362	2.08409		12.7338	2.08181		17.8061	2.07146
19.2473	1.44743		22.1783	2.08374		12.7554	2.08143		17.8264	2.07122
19.2675	1.44709		22.1985	2.08359		12.7759	2.08107		17.8685	2.0707
19.2876	1.44676		22.2186	2.08343		12.818	2.08033		17.8886	2.07045
19.3077	1.44643		22.2389	2.08327		12.8382	2.07997		17.9088	2.0702
19.3498	1.44573		22.259	2.08311		12.8591	2.0796		17.929	2.06996
19.37	1.44538		22.3011	2.08277		12.8793	2.07924		17.9492	2.06973
19.3901	1.44505		22.3213	2.0826		12.8995	2.07888		17.9913	2.06925
19.4103	1.44471		22.3414	2.08244		12.9416	2.07815		18.0114	2.06902
19.4304	1.44438		22.3616	2.08229		12.9617	2.07779		18.0316	2.0688
19.4725	1.44367		22.3818	2.08212		12.9819	2.07744		18.0531	2.06855
19.4926	1.44333		22.4238	2.08178		13.0021	2.07709		18.0733	2.06833
19.5128	1.443		22.444	2.08163		13.0222	2.07674		18.1154	2.06787
19.5329	1.44266		22.4642	2.08147		13.0643	2.07598		18.1355	2.06765
19.5531	1.44233		22.4843	2.08131		13.0845	2.07564		18.1558	2.06744
19.5952	1.44163		22.5053	2.08114		13.1047	2.07531		18.1759	2.06722
19.6153	1.4413		22.5474	2.08081		13.1262	2.07522		18.1961	2.06701
19.6354	1.44097		22.5675	2.08065		13.1464	2.07528		18.2382	2.06655
19.6556	1.44064		22.5877	2.08048		13.1885	2.07397		18.2584	2.06633
19.6757	1.4403		22.6078	2.08033		13.2086	2.07344		18.2786	2.06611
19.7178	1.43962		22.628	2.08016		13.2288	2.07302		18.2988	2.0659
19.738	1.43929		22.6701	2.07983		13.2504	2.07269		18.319	2.06568
19.7581	1.43896		22.6903	2.07967		13.2715	2.07241		18.3611	2.06523
19.7783	1.43864		22.7105	2.07951		13.3136	2.07153		18.3813	2.06501
19.7984	1.4383		22.7307	2.07936		13.3338	2.07112		18.4015	2.06481
19.8405	1.43762		22.7509	2.0792		13.3547	2.071		18.4216	2.06457
19.8606	1.43729		22.7929	2.07887		13.3749	2.07072		18.4418	2.06435
19.8808	1.43696		22.8131	2.0787		13.395	2.07039		18.4839	2.0639
19.9009	1.43664		22.8333	2.07855		13.4371	2.06968		18.5041	2.0637
19.921	1.43631		22.8534	2.07839		13.4573	2.06935		18.5243	2.06344
19.9631	1.43564		22.8736	2.07822		13.4782	2.069		18.5445	2.06323
19.9864	1.43526		22.9157	2.07789		13.4984	2.06867		18.5646	2.06306
20.0137	1.43482		22.9358	2.07773		13.5185	2.06832		18.6067	2.06262
20.0339	1.43449		22.956	2.07758		13.5606	2.06764		18.6269	2.06238
20.0561	1.43414		22.9762	2.07742		13.5808	2.0673		18.6471	2.06217
20.0985	1.43348		22.9964	2.07726		13.601	2.06696		18.6672	2.06194
20.1187	1.43316		23.0385	2.07692		13.6211	2.06663		18.6874	2.06171
20.145	1.43273		23.0586	2.07677		13.6413	2.0663		18.7295	2.06126
20.1748	1.43226		23.0788	2.07662		13.6834	2.06561		18.7497	2.06104
20.195	1.43193		23.099	2.07646		13.7035	2.06527		18.7698	2.06083
20.2371	1.43127		23.1191	2.07631		13.7245	2.06493		18.79	2.0606
20.2574	1.43095		23.1612	2.07598		13.7446	2.0646		18.8102	2.06038
20.2786	1.43061		23.1814	2.07583		13.7648	2.06427		18.8523	2.05994
20.2988	1.4303		23.2016	2.07567		13.8069	2.06358		18.8724	2.05969
20.328	1.42984		23.2228	2.0755		13.8271	2.06326		18.8926	2.05948
20.3701	1.42917		23.243	2.07535		13.848	2.06291		18.9128	2.05926
20.3903	1.42886		23.2851	2.07502		13.8682	2.06259		18.9345	2.05903
20.4105	1.42854		23.3052	2.07487		13.8884	2.06227		18.9766	2.0586
20.431	1.42823		23.3254	2.07471		13.9305	2.06157		18.9968	2.05838
20.4512	1.42791		23.3456	2.07456		13.9506	2.06124		19.017	2.05816
20.4933	1.42725		23.3657	2.0744		13.9708	2.06094		19.0372	2.05794
20.5135	1.42694		23.4078	2.07407		13.991	2.0606		19.0573	2.05773
20.5375	1.42656		23.428	2.07391		14.0111	2.06028		19.0994	2.05729
20.5577	1.42624		23.4481	2.07376		14.0532	2.0596		19.1196	2.05709
20.5779	1.42593		23.4683	2.0736		14.0734	2.05928		19.1398	2.05688
20.6221	1.42525		23.4886	2.07344		14.0935	2.05895		19.1658	2.05661
20.6423	1.42494		23.5307	2.07312		14.1137	2.05863		19.186	2.0564
20.6625	1.42463		23.5508	2.07296		14.1344	2.0583		19.2281	2.05596
20.6827	1.42432		23.571	2.07281		14.1765	2.05763		19.2483	2.05575
20.7052	1.42397		23.5912	2.07265		14.1966	2.05731		19.2684	2.05554
20.7486	1.42331		23.6113	2.0725		14.2168	2.05698		19.2886	2.05533
20.7688	1.42299		23.6534	2.07218		14.2369	2.05666		19.3088	2.05512
20.7961	1.42258		23.6736	2.07203		14.2571	2.05634		19.3509	2.0547
20.8163	1.42227		23.6938	2.07187		14.2992	2.05566		19.3711	2.05449
20.8458	1.42183		23.714	2.07171		14.3194	2.05537		19.3913	2.05427
20.8879	1.42118		23.7342	2.07155		14.3405	2.05502		19.4115	2.05408
20.9081	1.42088		23.7763	2.0712		14.3607	2.05471		19.4317	2.05386
20.9283	1.42057		23.7964	2.07106		14.3809	2.05439		19.4738	2.05341
20.9485	1.42028		23.8166	2.07092		14.423	2.05374		19.4939	2.0532
20.9745	1.41988		23.8367	2.07077		14.4431	2.05342		19.5142	2.05299
21.0166	1.41925		23.8569	2.07062		14.4633	2.05311		19.5401	2.05272
21.0368	1.41894		23.899	2.0703		14.4835	2.0528		19.5603	2.05251
21.0571	1.41863		23.9191	2.07014		14.5037	2.05248		19.6024	2.05209
21.0781	1.41832		23.9393	2.06999		14.5458	2.05183		19.6226	2.05187
21.0983	1.41802		23.9595	2.06983		14.5659	2.05152		19.6428	2.05167
21.1404	1.41738		23.9797	2.06969		14.5871	2.05119		19.6629	2.05147
21.1605	1.41709		24.0218	2.06937		14.6073	2.05088		19.6831	2.05126
21.1807	1.41678		24.042	2.06922		14.6275	2.05057		19.7252	2.05084
21.201	1.41648		24.0622	2.06906		14.6696	2.04991		19.7454	2.05064
21.2261	1.41611		24.0823	2.06891		14.6897	2.04962		19.7656	2.05044
21.2681	1.41548		24.1026	2.06876		14.7109	2.04927		19.7858	2.05024
21.2883	1.41519		24.1447	2.06844		14.7311	2.04898		19.806	2.05002
21.3085	1.41489		24.1648	2.06829		14.7512	2.04866		19.8481	2.04958
21.3287	1.41459		24.185	2.06814		14.7933	2.04803		19.8682	2.04939
21.3489	1.41429		24.2052	2.06799		14.8135	2.04772		19.8885	2.04918
21.391	1.41368		24.2254	2.06783		14.8337	2.04741		19.9148	2.04892
21.4111	1.41338		24.2675	2.06751		14.8538	2.0471		19.935	2.04872
21.4313	1.41309		24.2876	2.06736		14.874	2.0468		19.9771	2.04831
21.4515	1.41279		24.3078	2.0672		14.9161	2.04616		19.9972	2.04811
21.4716	1.41249		24.328	2.06705		14.9362	2.04586		20.0174	2.0479
21.5137	1.41188		24.3481	2.0669		14.9564	2.04555		20.0376	2.04771
21.5339	1.41159		24.3902	2.06658		14.9766	2.04525		20.0578	2.04751
21.554	1.41129		24.4104	2.06644		14.9975	2.04493		20.0999	2.04709
21.5742	1.411		24.4306	2.06629		15.0396	2.04429		20.1201	2.04689
21.5944	1.4107		24.4507	2.06614		15.0598	2.04401		20.1403	2.0467
21.6365	1.41009		24.4709	2.06599		15.0813	2.04366		20.1605	2.04651
21.6567	1.4098		24.513	2.06567		15.1014	2.04338		20.1807	2.04631
21.6768	1.40951		24.5332	2.06552		15.1216	2.04307		20.2228	2.04589
21.697	1.40922		24.5534	2.06537		15.1637	2.04245		20.243	2.0457
21.7171	1.40893		24.5735	2.06522		15.1839	2.04215		20.2632	2.04549
21.7592	1.40832		24.5937	2.06507		15.2054	2.04183		20.2897	2.04524
21.7794	1.40803		24.6358	2.06476		15.2256	2.04153		20.3099	2.04503
21.7996	1.40774		24.656	2.0646		15.2457	2.04123		20.3519	2.0446
21.8198	1.40745		24.6762	2.06445		15.2878	2.04061		20.3721	2.04443
21.8399	1.40716		24.6964	2.06429		15.308	2.04032		20.3923	2.04426
21.882	1.40656		24.7166	2.06414		15.3282	2.04002		20.4124	2.04402
21.9022	1.40627		24.7587	2.06383		15.3483	2.03972		20.4327	2.04381
21.9224	1.40598		24.7788	2.06368		15.3685	2.03943		20.4748	2.0434
21.9425	1.4057		24.799	2.06351		15.4106	2.03881		20.4949	2.0432
21.9627	1.40541		24.8192	2.06336		15.4308	2.0385		20.5151	2.043
22.0048	1.40481		24.8393	2.06321		15.4509	2.03824		20.5353	2.04281
22.0249	1.40453		24.8814	2.0629		15.4711	2.03792		20.5554	2.04261
22.0451	1.40424		24.9016	2.06275		15.4913	2.03764		20.5975	2.04221
22.0653	1.40396		24.9217	2.06262		15.5333	2.03702		20.6177	2.04201
22.0855	1.40367		24.9419	2.06249		15.5535	2.03674		20.6379	2.04182
22.1276	1.40308		24.9621	2.06235		15.5751	2.03642		20.6647	2.04156
22.1477	1.40279		25.0042	2.06204		15.5953	2.03612		20.6848	2.04136
22.168	1.40251		25.0244	2.06189		15.6154	2.03583		20.7269	2.04095
22.1881	1.40223		25.0446	2.06174		15.6575	2.03522		20.7471	2.04076
22.2083	1.40195		25.0647	2.0616		15.6777	2.03494		20.7673	2.04056
22.2504	1.40136		25.0849	2.06145		15.6979	2.03464		20.7875	2.04038
22.2706	1.40108		25.127	2.06114		15.718	2.03436		20.8104	2.04016
22.2907	1.4008		25.1471	2.06099		15.7382	2.03406		20.8525	2.03974
22.311	1.40052		25.1674	2.06084		15.7803	2.03346		20.8727	2.03955
22.3311	1.40024		25.1876	2.06069		15.8004	2.03319		20.8929	2.03935
22.3732	1.39966		25.2078	2.06054		15.8206	2.03288		20.9131	2.03915
22.3934	1.39938		25.2499	2.06024		15.8408	2.03261		20.9333	2.03894
22.4135	1.3991		25.27	2.06009		15.8622	2.0323		20.9754	2.03853
22.4337	1.39882		25.2902	2.05994		15.9043	2.03171		20.9955	2.03833
22.4539	1.39854		25.3104	2.0598		15.9245	2.03141		21.0157	2.03814
22.496	1.39796		25.3305	2.05965		15.9461	2.03111		21.0427	2.03789
22.5161	1.39769		25.3726	2.05935		15.9663	2.03083		21.0628	2.03771
22.5363	1.39741		25.3928	2.0592		15.9864	2.03054		21.1049	2.03732
22.5564	1.39713		25.413	2.05905		16.0285	2.02995		21.1251	2.03713
22.5766	1.39685		25.4332	2.0589		16.0487	2.02967		21.1453	2.03694
22.6187	1.39628		25.4533	2.05876		16.0689	2.02939		21.1656	2.03675
22.6389	1.396		25.4954	2.05845		16.0903	2.02909		21.1858	2.03657
22.6591	1.39573		25.5156	2.05831		16.1104	2.0288		21.2279	2.03617
22.6792	1.39545		25.536	2.05815		16.1525	2.02822		21.2481	2.03599
22.6994	1.39518		25.5562	2.05801		16.1727	2.02792		21.2684	2.0358
22.7415	1.39461		25.5764	2.05787		16.1928	2.02766		21.2885	2.03562
22.7617	1.39434		25.6185	2.05756		16.213	2.02737		21.3087	2.03543
22.7818	1.39406		25.6386	2.05742		16.2332	2.0271		21.3508	2.03504
22.802	1.39379		25.6588	2.05726		16.2753	2.0265		21.371	2.03485
22.8222	1.39352		25.679	2.05711		16.2954	2.02622		21.3912	2.03466
22.8643	1.39294		25.6992	2.05698		16.3172	2.02593		21.4186	2.0344
22.8845	1.39267		25.7413	2.05667		16.3373	2.02565		21.4388	2.03422
22.9046	1.3924		25.7615	2.05653		16.3575	2.02536		21.4809	2.03382
22.9248	1.39213		25.7816	2.05638		16.3996	2.02478		21.501	2.03363
22.945	1.39186		25.8018	2.05624		16.4198	2.0245		21.5212	2.03344
22.987	1.3913		25.8219	2.05609		16.4415	2.02421		21.5417	2.03324
23.0072	1.39103		25.864	2.05579		16.4617	2.02395		21.5619	2.03307
23.0274	1.39076		25.8842	2.05565		16.4819	2.02367		21.604	2.03267
23.0475	1.39049		25.9044	2.0555		16.524	2.0231		21.6242	2.03248
23.0686	1.39021		25.9246	2.05536		16.5441	2.02282		21.6444	2.03229
23.1107	1.38965		25.9448	2.05521		16.5644	2.02256		21.6646	2.03211
23.1309	1.38938		25.9869	2.05492		16.5845	2.0223		21.6848	2.03192
23.1511	1.38912		26.0071	2.05477		16.6047	2.02202		21.7268	2.03153
23.1712	1.38885		26.0276	2.05462		16.6468	2.02145		21.747	2.03135
23.1914	1.38858		26.0478	2.05448		16.667	2.02116		21.7674	2.03116
23.2335	1.38802		26.068	2.05433		16.6871	2.02091		21.7876	2.03098
23.2537	1.38776		26.1101	2.05403		16.7073	2.0206		21.8078	2.0308
23.2739	1.3875		26.1302	2.05389		16.7291	2.02031		21.8499	2.03042
23.294	1.38723		26.1508	2.05374		16.7712	2.01976		21.8701	2.03026
23.3142	1.38697		26.171	2.0536		16.7914	2.01947		21.8902	2.03023
23.3563	1.38642		26.1912	2.05346		16.8132	2.01918		21.9109	2.03006
23.3764	1.38615		26.2333	2.05316		16.8334	2.01893		21.9311	2.02971
23.3966	1.38589		26.2534	2.05302		16.8536	2.01865		21.9732	2.02925
23.4168	1.38563		26.2736	2.05287		16.8956	2.01808		21.9934	2.02908
23.4369	1.38536		26.2938	2.05273		16.9158	2.01781		22.0136	2.02892
23.479	1.38482		26.3139	2.05259		16.9377	2.01751		22.0337	2.02871
23.4992	1.38456		26.356	2.05229		16.9579	2.01725		22.054	2.02855
23.5193	1.3843		26.3762	2.05215		16.9781	2.01697		22.0961	2.02815
23.5395	1.38404		26.3964	2.05201		17.0202	2.01641		22.1163	2.02797
23.5597	1.38377		26.4165	2.05186		17.0404	2.01615		22.1365	2.02778
23.6018	1.38323		26.4367	2.05172		17.0605	2.01586		22.1566	2.02761
23.622	1.38297		26.4788	2.05142		17.0807	2.0156		22.1768	2.02743
23.6422	1.38271		26.499	2.05128		17.1026	2.01529		22.2189	2.02706
23.6623	1.38245		26.5192	2.05114		17.1447	2.01473		22.2391	2.02689
23.6825	1.3822		26.5394	2.051		17.1649	2.01446		22.2593	2.02671
23.7246	1.38166		26.5596	2.05085		17.1869	2.01418		22.28	2.02653
23.7448	1.3814		26.6017	2.05056		17.207	2.0139		22.3002	2.02633
23.765	1.38114		26.6219	2.05041		17.2272	2.01364		22.3422	2.02596
23.7852	1.38088		26.6425	2.05027		17.2693	2.01311		22.3624	2.02578
23.8053	1.38062		26.6627	2.05013		17.2895	2.01285		22.3826	2.02561
23.8474	1.38008		26.6829	2.04999		17.3114	2.01255		22.4033	2.02543
23.8676	1.37982		26.725	2.04969		17.3316	2.01232		22.4235	2.02524
23.8878	1.37957		26.7452	2.04955		17.3518	2.01205		22.4656	2.02486
23.9079	1.37932		26.7653	2.04941		17.3939	2.01152		22.4858	2.02467
23.9281	1.37906		26.7855	2.04926		17.414	2.01125		22.506	2.02451
23.9702	1.37853		26.8057	2.04912		17.4342	2.011		22.5262	2.02433
23.9903	1.37827		26.8478	2.04883		17.4544	2.01074		22.5463	2.02415
24.0105	1.37802		26.8679	2.04869		17.4745	2.01049		22.5884	2.02379
24.0307	1.37776		26.8881	2.04856		17.5166	2.00995		22.6086	2.02361
24.0509	1.3775		26.9083	2.04842		17.5368	2.0097		22.6288	2.02342
24.093	1.37698		26.9284	2.04828		17.5589	2.0094		22.6565	2.02318
24.1132	1.37673		26.9705	2.04799		17.5791	2.00914		22.6767	2.023
24.1333	1.37647		26.9907	2.04785		17.5992	2.00888		22.7188	2.02263
24.1535	1.37622		27.0116	2.0477		17.6413	2.00833		22.739	2.02245
24.1738	1.37597		27.0317	2.04756		17.6615	2.00809		22.7591	2.02228
24.2158	1.37544		27.0519	2.04742		17.6836	2.00781		22.78	2.02209
24.236	1.37519		27.094	2.04713		17.7038	2.00754		22.8002	2.02192
24.2562	1.37493		27.1142	2.04699		17.724	2.00728		22.8423	2.02154
24.2764	1.37468		27.1352	2.04684		17.7661	2.00674		22.8625	2.02136
24.2966	1.37443		27.1554	2.0467		17.7862	2.00648		22.8827	2.02118
24.3387	1.37391		27.1755	2.04656		17.8064	2.00623		22.9029	2.02102
24.3588	1.37366		27.2176	2.04627		17.8266	2.00597		22.9231	2.02085
24.379	1.37341		27.2378	2.04614		17.8467	2.00571		22.9652	2.02049
24.3992	1.37316		27.258	2.04599		17.8888	2.0052		22.9853	2.02031
24.4193	1.37291		27.2781	2.04586		17.909	2.00495		23.0062	2.02014
24.4614	1.37239		27.2983	2.04572		17.9291	2.0047		23.0264	2.01997
24.4816	1.37214		27.3404	2.04543		17.9493	2.00445		23.0466	2.01979
24.5018	1.3719		27.3606	2.04529		17.9715	2.00417		23.0887	2.01943
24.5219	1.37165		27.3815	2.04514		18.0136	2.00365		23.1089	2.01926
24.5421	1.3714		27.4017	2.045		18.0338	2.00338		23.1291	2.01908
24.5842	1.37088		27.4219	2.04486		18.0561	2.00311		23.15	2.0189
24.6044	1.37064		27.464	2.04457		18.0763	2.00285		23.1701	2.01873
24.6246	1.37039		27.4841	2.04444		18.0964	2.0026		23.2122	2.01837
24.6447	1.37014		27.5043	2.0443		18.1385	2.0021		23.2324	2.01819
24.6649	1.3699		27.5244	2.04416		18.1587	2.00187		23.2526	2.01801
24.707	1.36939		27.5446	2.04402		18.1809	2.00157		23.2728	2.01786
24.7272	1.36914		27.5867	2.04373		18.2012	2.00134		23.293	2.01767
24.7474	1.36889		27.6069	2.04359		18.2213	2.00108		23.3351	2.01731
24.7676	1.36865		27.627	2.04346		18.2634	2.00049		23.3553	2.01714
24.7877	1.3684		27.6472	2.04332		18.2836	2.0002		23.3755	2.01697
24.8298	1.36789		27.6674	2.04318		18.3038	1.99996		23.3957	2.0168
24.85	1.36765		27.7094	2.04288		18.3239	1.99968		23.4159	2.01663
24.8702	1.36741		27.7296	2.04275		18.3463	1.99939		23.458	2.01627
24.8903	1.36717		27.7498	2.04261		18.3884	1.99894		23.4781	2.0161
24.9105	1.36692		27.77	2.04247		18.4086	1.99871		23.4983	2.01593
24.9526	1.36642		27.791	2.04231		18.4309	1.99843		23.5194	2.01575
24.9727	1.36618		27.8331	2.04203		18.451	1.99817		23.5395	2.01558
24.9929	1.36594		27.8532	2.04189		18.4712	1.99786		23.5816	2.01522
25.0131	1.36569		27.8745	2.04175		18.5133	1.99717		23.6018	2.01505
25.0333	1.36545		27.8947	2.04161		18.5335	1.9969		23.622	2.01488
25.0754	1.36495		27.9149	2.04148		18.5536	1.99676		23.6431	2.0147
25.0955	1.36471		27.957	2.0412		18.5762	1.99653		23.6633	2.01454
25.1157	1.36446		27.9771	2.04107		18.5963	1.99629		23.7054	2.01418
25.1359	1.36422		27.9984	2.04093		18.6384	1.99543		23.7256	2.01402
25.156	1.36399		28.0186	2.0408		18.6586	1.99523		23.7458	2.01385
25.1981	1.36349		28.0388	2.04066		18.6787	1.99513		23.7661	2.01368
25.2183	1.36325		28.0809	2.04038		18.6989	1.99506		23.7862	2.01351
25.2385	1.36301		28.101	2.04024		18.7215	1.99492		23.8283	2.01316
25.2587	1.36277		28.1212	2.04011		18.7636	1.9945		23.8485	2.01299
25.2789	1.36253		28.1414	2.03997		18.7837	1.9943		23.8687	2.01285
25.321	1.36204		28.1615	2.03984		18.8063	1.99404		23.8971	2.01262
25.3411	1.3618		28.2036	2.03955		18.8264	1.99379		23.9173	2.01243
25.3613	1.36156		28.2238	2.03942		18.8466	1.99353		23.9594	2.01205
25.3815	1.36133		28.244	2.03928		18.8887	1.993		23.9795	2.01188
25.4016	1.36109		28.2642	2.03915		18.9089	1.99276		23.9997	2.01172
25.4437	1.3606		28.2844	2.03901		18.9314	1.99247		24.0209	2.01156
25.4639	1.36036		28.3265	2.03873		18.9516	1.99224		24.0411	2.01139
25.484	1.36012		28.3466	2.03859		18.9718	1.99199		24.0832	2.01103
25.5042	1.35989		28.3676	2.03845		19.0138	1.9915		24.1034	2.01087
25.5244	1.35965		28.3878	2.03832		19.034	1.99125		24.1236	2.0107
25.5665	1.35916		28.408	2.03818		19.0542	1.99102		24.144	2.01052
25.5867	1.35892		28.4501	2.0379		19.0744	1.99078		24.1642	2.01037
25.6069	1.35869		28.4702	2.03776		19.0971	1.9905		24.2063	2.01003
25.6271	1.35845		28.4904	2.03763		19.1392	1.99001		24.2264	2.00987
25.6472	1.35822		28.5106	2.0375		19.1594	1.98977		24.2476	2.00969
25.6893	1.35774		28.5307	2.03736		19.1796	1.98954		24.2679	2.00953
25.7095	1.3575		28.5728	2.03708		19.1997	1.9893		24.2881	2.00936
25.7297	1.35727		28.593	2.03695		19.2199	1.98905		24.3302	2.00901
25.7498	1.35704		28.6131	2.03682		19.262	1.98854		24.3504	2.00885
25.77	1.35681		28.6333	2.03668		19.2822	1.98825		24.3705	2.00869
25.8121	1.35632		28.6539	2.03654		19.3048	1.98794		24.392	2.00852
25.8322	1.35609		28.696	2.03626		19.325	1.98763		24.4121	2.00835
25.8524	1.35586		28.7162	2.03613		19.3452	1.98734		24.4542	2.008
25.8726	1.35563		28.7364	2.036		19.3873	1.98678		24.4744	2.00784
25.8927	1.35541		28.7565	2.03587		19.4074	1.98663		24.4946	2.00768
25.9348	1.35494		28.7767	2.03573		19.4276	1.98646		24.5149	2.00752
25.955	1.35472		28.8188	2.03545		19.4478	1.98631		24.5351	2.00734
25.9752	1.35449		28.839	2.03532		19.4681	1.98611		24.5772	2.00701
25.9953	1.35426		28.8602	2.03518		19.5102	1.98569		24.5974	2.00684
26.0156	1.35403		28.8804	2.03504		19.5303	1.98547		24.6176	2.00668
26.0577	1.35355		28.9006	2.03491		19.5529	1.98522		24.6463	2.00645
26.0779	1.35332		28.9427	2.03464		19.5731	1.985		24.6665	2.00629
26.098	1.35309		28.9628	2.0345		19.5933	1.98478		24.7086	2.00595
26.1182	1.35286		28.983	2.03437		19.6354	1.98431		24.7287	2.00579
26.1384	1.35263		29.0032	2.03423		19.6555	1.9841		24.7489	2.00563
26.1805	1.35215		29.0233	2.0341		19.6782	1.98385		24.7705	2.00546
26.2006	1.35192		29.0654	2.03383		19.6984	1.98363		24.7907	2.00529
26.2208	1.3517		29.0856	2.03369		19.7186	1.98342		24.8328	2.00496
26.241	1.35147		29.1071	2.03355		19.7607	1.98314		24.853	2.0048
26.2612	1.35124		29.1273	2.03342		19.7808	1.98279		24.8732	2.00463
26.3033	1.35077		29.1474	2.03329		19.801	1.98253		24.8934	2.00448
26.3234	1.35054		29.1895	2.03301		19.8212	1.98225		24.9137	2.00431
26.3436	1.35032		29.2097	2.03288		19.8414	1.98202		24.9558	2.00399
26.3638	1.35009		29.231	2.03274		19.8834	1.98156		24.976	2.00382
26.3839	1.34987		29.2512	2.03261		19.9036	1.98135		24.9962	2.00366
26.426	1.3494		29.2714	2.03247		19.9264	1.9811		25.0164	2.0035
26.4462	1.34918		29.3135	2.0322		19.9466	1.98085		25.0404	2.0033
26.4664	1.34895		29.3336	2.03207		19.9668	1.98059		25.0825	2.00297
26.4865	1.34873		29.3538	2.03194		20.0089	1.98016		25.1026	2.00282
26.5067	1.34851		29.374	2.03181		20.0291	1.97993		25.1228	2.00266
26.5488	1.34805		29.3941	2.03167		20.0519	1.97966		25.1445	2.0025
26.569	1.34782		29.4362	2.0314		20.0721	1.97941		25.1681	2.0023
26.5894	1.3476		29.4564	2.03127		20.0923	1.97918		25.2102	2.00198
26.6095	1.34738		29.4766	2.03114		20.1344	1.9787		25.2304	2.00181
26.6297	1.34715		29.4967	2.03101		20.1546	1.97845		25.2506	2.00165
26.6718	1.34669		29.518	2.03087		20.1748	1.97823		25.2709	2.0015
26.692	1.34647		29.5601	2.03059		20.1949	1.97802		25.2911	2.00134
26.7124	1.34625		29.5802	2.03046		20.2151	1.97783		25.3332	2.00101
26.7326	1.34603		29.6018	2.03033		20.2572	1.9773		25.3534	2.00085
26.7528	1.34581		29.6219	2.03019		20.2774	1.97701		25.3736	2.00068
26.7949	1.34535		29.6421	2.03006		20.3002	1.97682		25.3938	2.00054
26.815	1.34513		29.6842	2.02979		20.3204	1.97661		25.414	2.00037
26.8352	1.34491		29.7044	2.02966		20.3406	1.97633		25.4561	2.00005
26.8554	1.34469		29.7262	2.02952		20.3827	1.97599		25.4762	1.99989
26.8755	1.34447		29.7464	2.02939		20.4028	1.97579		25.4964	1.99974
26.9176	1.34401		29.7666	2.02926		20.423	1.97561		25.5181	1.99957
26.9378	1.3438		29.8087	2.02899		20.4432	1.97536		25.5382	1.99941
26.9579	1.34358		29.8289	2.02886		20.4634	1.97503		25.5803	1.99909
26.9781	1.34336		29.849	2.02873		20.5055	1.97458		25.6005	1.99893
26.9983	1.34314		29.8692	2.0286		20.5256	1.97435		25.6207	1.99878
27.0404	1.34269		29.8907	2.02846		20.5458	1.97413		25.641	1.99861
27.0606	1.34247		29.9328	2.02819		20.566	1.9739		25.6612	1.99846
27.0811	1.34225		29.953	2.02806		20.5862	1.97369		25.7033	1.99813
27.1013	1.34203		29.9732	2.02793		20.6282	1.97326		25.7235	1.99798
27.1215	1.34181		29.9933	2.0278		20.6484	1.97306		25.7437	1.99782
27.1636	1.34136		30.0135	2.02767		20.6686	1.97287		25.764	1.99767
27.1837	1.34115		30.0556	2.0274		20.6888	1.97265		25.7841	1.99751
27.2044	1.34093		30.0758	2.02727		20.7097	1.97245		25.8262	1.99719
27.2246	1.34071		30.0976	2.02713		20.7518	1.97195		25.8464	1.99703
27.2448	1.3405		30.1178	2.027		20.772	1.97166		25.8665	1.99688
27.2869	1.34006		30.138	2.02688		20.7922	1.97136		25.8883	1.99671
27.307	1.33985		30.1801	2.02661		20.8124	1.97113		25.9085	1.99656
27.3272	1.33965		30.2003	2.02648		20.8326	1.97088		25.9506	1.99624
27.3474	1.33945		30.2204	2.02635		20.8747	1.97041		25.9707	1.99608
27.3675	1.33925		30.2406	2.02622		20.8948	1.97014		25.9909	1.99593
27.4096	1.33883		30.2608	2.02609		20.9151	1.96987		26.0128	1.99576
27.4298	1.33865		30.3029	2.02582		20.9353	1.96962		26.033	1.99561
27.45	1.33846		30.323	2.02569		20.9555	1.96939		26.0751	1.99529
27.4701	1.33825		30.3432	2.02557		20.9976	1.96888		26.0953	1.99514
27.4903	1.33801		30.3633	2.02544		21.0177	1.96865		26.1155	1.99498
27.5324	1.33751		30.3854	2.0253		21.0379	1.96844		26.1357	1.99484
27.5526	1.3373		30.4275	2.02503		21.0581	1.96823		26.156	1.99468
27.5727	1.33706		30.4477	2.0249		21.0783	1.968		26.1981	1.99436
27.5929	1.33684		30.4697	2.02477		21.1203	1.96763		26.2183	1.99421
27.6131	1.33662		30.4898	2.02464		21.1405	1.96744		26.2385	1.99406
27.6551	1.33617		30.51	2.02451		21.1607	1.96729		26.2587	1.9939
27.6753	1.33595		30.5521	2.02424		21.1809	1.96712		26.2789	1.99375
27.6959	1.33573		30.5723	2.02412		21.2011	1.96695		26.321	1.99343
27.7161	1.33551		30.5925	2.02399		21.2432	1.96664		26.3411	1.99328
27.7363	1.3353		30.6145	2.02385		21.2633	1.96653		26.3613	1.99313
27.7784	1.33487		30.6346	2.02372		21.2836	1.96643		26.3833	1.99296
27.7985	1.33465		30.6767	2.02345		21.3037	1.96633		26.4035	1.99282
27.8187	1.33444		30.6969	2.02333		21.324	1.96624		26.4456	1.99249
27.8388	1.33423		30.7171	2.02319		21.3661	1.96564		26.4657	1.99235
27.859	1.33405		30.7372	2.02307		21.3862	1.96527		26.486	1.9922
27.9011	1.3336		30.7594	2.02294		21.4065	1.9649		26.5062	1.99205
27.9212	1.33335		30.8015	2.02267		21.432	1.96446		26.5265	1.9919
27.9414	1.33314		30.8217	2.02254		21.4521	1.96432		26.5686	1.99158
27.9616	1.33298		30.8438	2.0224		21.4942	1.96392		26.5887	1.99144
27.9818	1.33282		30.864	2.02228		21.5144	1.96371		26.609	1.99128
28.0239	1.33239		30.8841	2.02215		21.5346	1.96346		26.6292	1.99114
28.044	1.33221		30.9262	2.02189		21.5548	1.96321		26.6494	1.99099
28.0649	1.33204		30.9464	2.02176		21.575	1.96303		26.6915	1.99067
28.085	1.33186		30.9687	2.02162		21.6171	1.96263		26.7116	1.99052
28.1052	1.33167		30.9889	2.0215		21.6373	1.9625		26.7318	1.99037
28.1473	1.33125		31.009	2.02137		21.6575	1.96231		26.7539	1.99021
28.1675	1.33106		31.0511	2.0211		21.6777	1.96209		26.774	1.99006
28.1877	1.33092		31.0713	2.02098		21.6978	1.96184		26.8161	1.98975
28.2079	1.33079		31.0914	2.02086		21.7399	1.96152		26.8363	1.9896
28.2281	1.33052		31.1116	2.02073		21.7601	1.96143		26.8565	1.98945
28.2702	1.32993		31.1342	2.02059		21.7803	1.96135		26.8785	1.98929
28.2903	1.32967		31.1763	2.02032		21.8005	1.96124		26.8987	1.98915
28.3105	1.32945		31.1964	2.0202		21.8208	1.96106		26.9408	1.98884
28.3306	1.32924		31.2166	2.02007		21.8629	1.96053		26.961	1.98869
28.3508	1.32902		31.2367	2.01995		21.883	1.96026		26.9812	1.98854
28.3929	1.32856		31.2569	2.01982		21.9032	1.96007		27.0015	1.98839
28.413	1.32834		31.299	2.01957		21.9234	1.95984		27.0217	1.98824
28.4332	1.32815		31.3195	2.01944		21.9435	1.95957		27.0638	1.98793
28.4534	1.32794		31.3397	2.01931		21.9856	1.95912		27.084	1.9878
28.4736	1.32773		31.3654	2.01915		22.0058	1.95888		27.1042	1.98763
28.5157	1.32729		31.3856	2.01903		22.026	1.95861		27.1244	1.9875
28.5359	1.32707		31.4277	2.01876		22.0461	1.95837		27.1447	1.98735
28.557	1.32685		31.4478	2.01864		22.0663	1.95819		27.1868	1.98705
28.5771	1.32665		31.468	2.01851		22.1084	1.95783		27.2069	1.9869
28.5973	1.32644		31.4882	2.01839		22.1286	1.95765		27.2271	1.98675
28.6394	1.32598		31.5084	2.01827		22.1488	1.95752		27.2493	1.98659
28.6596	1.32568		31.5505	2.018		22.169	1.95743		27.2695	1.98644
28.6805	1.32548		31.5707	2.01788		22.1892	1.95737		27.3116	1.98613
28.7007	1.32534		31.5927	2.01775		22.2313	1.95724		27.3318	1.98599
28.7209	1.3252		31.6128	2.01762		22.2514	1.95678		27.3541	1.98583
28.763	1.32481		31.633	2.0175		22.2716	1.95639		27.3743	1.98569
28.7831	1.32462		31.6751	2.01724		22.2918	1.9559		27.3944	1.98554
28.8033	1.32443		31.6953	2.01712		22.312	1.9564		27.4365	1.98523
28.8235	1.32423		31.7175	2.01698		22.3541	1.95606		27.4567	1.9851
28.8436	1.32404		31.7378	2.01686		22.3743	1.95566		27.4769	1.98494
28.8857	1.32364		31.7579	2.01673		22.3944	1.9554		27.4972	1.9848
28.9059	1.32346		31.8	2.01647		22.4146	1.9553		27.5174	1.98466
28.9271	1.32331		31.8202	2.01635		22.4348	1.95511		27.5595	1.98435
28.9472	1.32315		31.8403	2.01623		22.4769	1.95445		27.5797	1.98421
28.9674	1.32295		31.8605	2.0161		22.497	1.95393		27.5999	1.98406
29.0095	1.3225		31.8807	2.01598		22.5172	1.95349		27.6223	1.98391
29.0297	1.32222		31.9227	2.01572		22.5374	1.95319		27.6425	1.98376
29.0508	1.322		31.9429	2.0156		22.5591	1.95296		27.6846	1.98346
29.071	1.3218		31.9651	2.01546		22.6012	1.95255		27.7047	1.98331
29.0912	1.32161		31.9853	2.01534		22.6213	1.95243		27.7249	1.98317
29.1333	1.3212		32.0054	2.01522		22.6416	1.95232		27.7452	1.98304
29.1534	1.32101		32.0475	2.01496		22.6617	1.95222		27.7654	1.98287
29.1736	1.32082		32.0677	2.01484		22.6819	1.95214		27.8075	1.98258
29.1938	1.32063		32.0899	2.0147		22.724	1.95163		27.8277	1.98244
29.2139	1.32043		32.1101	2.01458		22.7442	1.95137		27.8479	1.9823
29.256	1.32002		32.1304	2.01446		22.7644	1.95116		27.8682	1.98216
29.2762	1.31982		32.1725	2.0142		22.7903	1.95092		27.8884	1.98201
29.2964	1.31962		32.1926	2.01408		22.8105	1.95077		27.9305	1.98172
29.3165	1.31943		32.2128	2.01395		22.8525	1.95019		27.9507	1.98158
29.3402	1.31919		32.233	2.01383		22.8727	1.94989		27.9708	1.98144
29.3823	1.31879		32.2531	2.01371		22.8929	1.94958		27.9935	1.98128
29.4025	1.31861		32.2952	2.01345		22.9131	1.94935		28.0136	1.98113
29.4227	1.31842		32.3154	2.01332		22.9333	1.94893		28.0557	1.98084
29.4428	1.31823		32.3356	2.01321		22.9754	1.94853		28.0759	1.98069
29.463	1.31804		32.3558	2.01309		22.9955	1.9484		28.0961	1.98056
29.5051	1.31763		32.3783	2.01295		23.0157	1.94829		28.1185	1.98039
29.5253	1.31743		32.4204	2.0127		23.0359	1.94813		28.1387	1.98026
29.5463	1.31722		32.4406	2.01258		23.0561	1.948		28.1808	1.97996
29.5665	1.31704		32.4608	2.01245		23.0982	1.94775		28.2011	1.97982
29.5867	1.31684		32.4809	2.01233		23.1184	1.94758		28.2213	1.97967
29.6288	1.31646		32.5011	2.01221		23.1386	1.94739		28.2415	1.97954
29.649	1.31625		32.5432	2.01196		23.1645	1.94714		28.2618	1.97939
29.6691	1.31607		32.5634	2.01183		23.1847	1.94694		28.3039	1.9791
29.6893	1.31589		32.5859	2.0117		23.2268	1.94647		28.3241	1.97895
29.7096	1.3157		32.6061	2.01158		23.247	1.94628		28.3443	1.97882
29.7517	1.31533		32.6262	2.01146		23.2672	1.94609		28.3646	1.97867
29.7718	1.31515		32.6683	2.0112		23.2873	1.94592		28.3848	1.97854
29.793	1.31496		32.6885	2.01108		23.3075	1.94572		28.4269	1.97824
29.8131	1.31477		32.7087	2.01096		23.3496	1.94533		28.4471	1.97811
29.8333	1.31458		32.7288	2.01083		23.3698	1.94517		28.4673	1.97797
29.8754	1.31421		32.7491	2.01071		23.39	1.94499		28.49	1.97781
29.8956	1.31402		32.7912	2.01046		23.4102	1.94481		28.5101	1.97767
29.9169	1.31381		32.8114	2.01034		23.4304	1.94462		28.5522	1.97739
29.9371	1.31363		32.8339	2.01021		23.4725	1.94419		28.5724	1.97725
29.9573	1.31345		32.854	2.01008		23.4926	1.94401		28.5951	1.9771
29.9994	1.31304		32.8742	2.00996		23.5128	1.9438		28.6152	1.97694
30.0196	1.31283		32.9163	2.00972		23.533	1.94361		28.6354	1.97682
30.0397	1.31263		32.9365	2.0096		23.5532	1.94341		28.6775	1.97652
30.0599	1.31245		32.9591	2.00946		23.5953	1.94304		28.6978	1.97639
30.0801	1.31224		32.9793	2.00934		23.6155	1.94283		28.718	1.97625
30.1222	1.31183		32.9994	2.00922		23.6356	1.94265		28.7382	1.9761
30.1423	1.31164		33.0415	2.00897		23.6558	1.94245		28.7585	1.97597
30.1625	1.31145		33.0617	2.00885		23.676	1.94227		28.8006	1.97567
30.1827	1.31126		33.0819	2.00873		23.718	1.94188		28.8207	1.97554
30.2037	1.31106		33.1021	2.00861		23.7382	1.94166		28.8409	1.9754
30.2458	1.31066		33.1222	2.00849		23.7584	1.94146		28.8638	1.97524
30.266	1.31047		33.1643	2.00824		23.7786	1.94126		28.8839	1.97511
30.2874	1.31029		33.1845	2.00812		23.8007	1.94103		28.926	1.97481
30.3075	1.3101		33.2074	2.00798		23.8428	1.94061		28.9463	1.97468
30.3277	1.30991		33.2276	2.00786		23.863	1.94048		28.9666	1.97455
30.3698	1.30952		33.2477	2.00774		23.8832	1.94029		28.9868	1.9744
30.39	1.30934		33.2898	2.00749		23.9034	1.94011		29.0071	1.97427
30.4115	1.30914		33.31	2.00737		23.9236	1.93993		29.0492	1.97399
30.4317	1.30895		33.3328	2.00724		23.9657	1.93953		29.0695	1.97385
30.4519	1.30877		33.353	2.00712		23.9858	1.93934		29.0897	1.97371
30.494	1.30838		33.3732	2.007		24.006	1.93914		29.11	1.97358
30.5141	1.30821		33.4153	2.00676		24.0323	1.93887		29.1302	1.97344
30.5343	1.30803		33.4355	2.00663		24.0525	1.93873		29.1723	1.97316
30.5545	1.30783		33.4556	2.00652		24.0946	1.93836		29.1925	1.97302
30.5746	1.30764		33.4758	2.0064		24.1148	1.93818		29.2127	1.97289
30.6167	1.30725		33.496	2.00628		24.135	1.93798		29.2357	1.97274
30.6369	1.30707		33.5381	2.00603		24.1551	1.93781		29.2558	1.97259
30.657	1.30689		33.5582	2.00591		24.1753	1.93761		29.2979	1.97232
30.6772	1.30671		33.5811	2.00577		24.2174	1.93723		29.3181	1.97218
30.6974	1.30653		33.6013	2.00566		24.2376	1.93705		29.3382	1.97204
30.7395	1.30615		33.6214	2.00554		24.2578	1.93685		29.3612	1.97189
30.7597	1.30597		33.6635	2.00529		24.278	1.93667		29.3815	1.97175
30.7812	1.30578		33.6837	2.00518		24.2982	1.93648		29.4236	1.97147
30.8013	1.30559		33.7039	2.00506		24.3403	1.93609		29.444	1.97133
30.8215	1.3054		33.7241	2.00494		24.3604	1.93591		29.4642	1.9712
30.8636	1.30502		33.7442	2.00482		24.3807	1.93572		29.4845	1.97106
30.8837	1.30484		33.7863	2.00457		24.4074	1.93542		29.5047	1.97093
30.9039	1.30466		33.8065	2.00446		24.4276	1.93526		29.5468	1.97065
30.9241	1.30448		33.8267	2.00434		24.4697	1.93494		29.5673	1.97052
30.9442	1.3043		33.8468	2.00422		24.4898	1.93475		29.5875	1.97038
30.9863	1.30393		33.867	2.00411		24.51	1.93456		29.6078	1.97024
31.0065	1.30374		33.9091	2.00386		24.5302	1.93437		29.628	1.97011
31.0267	1.30357		33.9292	2.00374		24.5504	1.93419		29.6701	1.96983
31.0468	1.30339		33.9494	2.00362		24.5925	1.93381		29.6903	1.9697
31.0686	1.3032		33.9696	2.0035		24.6127	1.93363		29.7104	1.96957
31.1106	1.30282		33.9907	2.00338		24.6329	1.93343		29.7336	1.96941
31.1308	1.30265		34.0328	2.00314		24.653	1.93326		29.7538	1.96928
31.1526	1.30245		34.053	2.00302		24.6732	1.93307		29.7959	1.96901
31.1728	1.30227		34.0732	2.0029		24.7153	1.93271		29.8165	1.96887
31.193	1.3021		34.0934	2.00278		24.7355	1.93252		29.8367	1.96873
31.2351	1.30174		34.1136	2.00267		24.7556	1.93234		29.857	1.96861
31.2552	1.30157		34.1556	2.00243		24.7759	1.93216		29.8772	1.96846
31.2754	1.3014		34.1758	2.00231		24.7961	1.93198		29.9193	1.96819
31.2971	1.30122		34.1961	2.00219		24.8382	1.9316		29.9399	1.96806
31.3172	1.30105		34.2163	2.00207		24.8584	1.93143		29.9602	1.96792
31.3593	1.30068		34.2365	2.00195		24.8785	1.93125		29.9804	1.96779
31.3795	1.3005		34.2786	2.00171		24.8987	1.93107		30.0006	1.96766
31.3997	1.30033		34.2988	2.00159		24.9189	1.9309		30.0427	1.96738
31.4198	1.30014		34.319	2.00148		24.961	1.93052		30.0629	1.96725
31.4418	1.29994		34.3391	2.00136		24.9811	1.93035		30.0831	1.96711
31.4839	1.29953		34.3593	2.00125		25.0013	1.93017		30.1063	1.96698
31.5041	1.29934		34.4014	2.001		25.0215	1.92999		30.1265	1.96683
31.526	1.29913		34.4215	2.00089		25.0417	1.92982		30.1686	1.96656
31.5461	1.29894		34.4418	2.00078		25.0838	1.92942		30.1891	1.96643
31.5663	1.29875		34.4619	2.00065		25.104	1.92926		30.2094	1.9663
31.6084	1.29837		34.4821	2.00053		25.1242	1.92909		30.2296	1.96616
31.6286	1.29819		34.5242	2.0003		25.1444	1.92891		30.2499	1.96603
31.6507	1.298		34.5444	2.00018		25.1646	1.92874		30.292	1.96576
31.6709	1.29783		34.5646	2.00006		25.2067	1.92835		30.3125	1.96563
31.691	1.29765		34.5848	1.99995		25.2268	1.92817		30.3327	1.9655
31.7331	1.29728		34.605	1.99983		25.2471	1.92798		30.353	1.96537
31.7533	1.29712		34.6471	1.99959		25.274	1.92772		30.3732	1.96524
31.7735	1.29694		34.6672	1.99947		25.2942	1.92754		30.4153	1.96496
31.7936	1.29676		34.6874	1.99936		25.3363	1.92714		30.4354	1.96484
31.8138	1.29659		34.7087	1.99924		25.3564	1.92695		30.4556	1.96471
31.8559	1.29623		34.7288	1.99912		25.3766	1.92677		30.4799	1.96455
31.876	1.29606		34.7709	1.99888		25.3969	1.92662		30.5001	1.96442
31.8962	1.29589		34.7911	1.99876		25.4171	1.92645		30.5422	1.96415
31.9163	1.29572		34.8113	1.99865		25.4592	1.92611		30.5623	1.96402
31.9365	1.29555		34.8328	1.99853		25.4794	1.92594		30.5826	1.96389
31.9786	1.29521		34.853	1.99841		25.4996	1.92576		30.6028	1.96376
31.9988	1.29504		34.8951	1.99817		25.5197	1.92559		30.6231	1.96363
32.0209	1.29485		34.9153	1.99806		25.5399	1.92542		30.6652	1.96336
32.041	1.29469		34.9354	1.99794		25.582	1.92505		30.6854	1.96323
32.0612	1.29452		34.9556	1.99783		25.6022	1.92486		30.7056	1.96311
32.1033	1.29416		34.9758	1.99772		25.6224	1.92469		30.7259	1.96296
32.1235	1.29398		35.0179	1.99748		25.6496	1.92445		30.7461	1.96285
32.1436	1.29381		35.038	1.99736		25.6697	1.92428		30.7882	1.96258
32.1638	1.29364		35.0583	1.99725		25.7118	1.9239		30.8084	1.96245
32.184	1.29346		35.0785	1.99714		25.732	1.92375		30.8285	1.96232
32.2261	1.2931		35.0987	1.99702		25.7522	1.92358		30.8507	1.96218
32.2462	1.29293		35.1408	1.99678		25.7726	1.9234		30.8709	1.96205
32.2664	1.29276		35.161	1.99667		25.7928	1.92321		30.913	1.96179
32.2866	1.29258		35.1811	1.99655		25.8349	1.92284		30.9331	1.96166
32.3092	1.29239		35.2013	1.99644		25.8551	1.92267		30.9533	1.96153
32.3513	1.29204		35.2215	1.99633		25.8753	1.9225		30.9753	1.96139
32.3715	1.29186		35.2636	1.99609		25.8955	1.92234		30.9956	1.96126
32.3939	1.29167		35.2837	1.99597		25.9156	1.92218		31.0376	1.961
32.4141	1.2915		35.3039	1.99586		25.9577	1.92181		31.0578	1.96087
32.4343	1.29134		35.3241	1.99574		25.9779	1.92163		31.0806	1.96073
32.4764	1.29098		35.3443	1.99563		25.9982	1.92145		31.1008	1.9606
32.4965	1.29081		35.3864	1.99539		26.0184	1.92128		31.121	1.96048
32.5167	1.29064		35.4066	1.99528		26.0387	1.9211		31.1631	1.96021
32.5369	1.29048		35.4268	1.99516		26.0807	1.92075		31.1832	1.96008
32.557	1.29031		35.4469	1.99505		26.1009	1.92056		31.2034	1.95995
32.5991	1.28996		35.4671	1.99494		26.1211	1.92039		31.2256	1.95982
32.6193	1.28979		35.5092	1.99471		26.1416	1.92021		31.2457	1.95968
32.6394	1.28962		35.5294	1.99459		26.1617	1.92005		31.2878	1.95943
32.6602	1.28945		35.5496	1.99448		26.2038	1.91966		31.308	1.9593
32.6804	1.28928		35.5698	1.99436		26.224	1.91949		31.3281	1.95917
32.7225	1.28893		35.5899	1.99425		26.2442	1.9193		31.3503	1.95904
32.7427	1.28876		35.632	1.99401		26.2647	1.91914		31.3742	1.95889
32.7648	1.28858		35.6522	1.9939		26.2877	1.91896		31.4163	1.95862
32.7849	1.28841		35.6723	1.99378		26.3298	1.91861		31.4364	1.95851
32.8051	1.28824		35.6925	1.99367		26.35	1.91847		31.4567	1.95838
32.8472	1.2879		35.7127	1.99356		26.3702	1.91832		31.4769	1.95824
32.8674	1.28773		35.7548	1.99332		26.3904	1.91813		31.4972	1.95813
32.8896	1.28755		35.7749	1.99321		26.4105	1.91795		31.5393	1.95786
32.9098	1.28738		35.7951	1.9931		26.4526	1.91761		31.5594	1.95774
32.93	1.28721		35.8153	1.99298		26.4728	1.91741		31.5796	1.95761
32.9721	1.28687		35.8369	1.99286		26.4931	1.91723		31.6018	1.95747
32.9922	1.2867		35.879	1.99263		26.5207	1.91699		31.622	1.95735
33.0124	1.28653		35.8992	1.99252		26.5409	1.91686		31.6641	1.95709
33.0326	1.28637		35.9194	1.99241		26.583	1.91648		31.6842	1.95696
33.0527	1.28621		35.9396	1.99229		26.6031	1.9163		31.7044	1.95684
33.0948	1.28586		35.9598	1.99218		26.6233	1.91616		31.7267	1.95669
33.115	1.2857		36.0018	1.99195		26.6439	1.91598		31.7469	1.95659
33.1352	1.28555		36.022	1.99184		26.6642	1.91581		31.789	1.95631
33.1553	1.28539		36.0422	1.99173		26.7062	1.91547		31.8092	1.9562
33.1755	1.28522		36.0681	1.99158		26.7264	1.9153		31.8295	1.95607
33.2176	1.28486		36.0883	1.99147		26.7466	1.91513		31.8497	1.95595
33.2378	1.28467		36.1304	1.99124		26.7668	1.91498		31.87	1.95583
33.2602	1.28447		36.1506	1.99113		26.787	1.91481		31.912	1.95557
33.2803	1.28431		36.1707	1.99101		26.8291	1.91447		31.9322	1.95544
33.3005	1.28414		36.1909	1.9909		26.8493	1.9143		31.9525	1.95532
33.3426	1.2838		36.2111	1.99079		26.8695	1.91413		31.9727	1.9552
33.3627	1.28364		36.2532	1.99055		26.8971	1.9139		31.993	1.95507
33.3829	1.2835		36.2734	1.99044		26.9173	1.91373		32.0351	1.95481
33.4031	1.28333		36.2936	1.99033		26.9594	1.91337		32.0553	1.95469
33.4232	1.28317		36.3138	1.99022		26.9795	1.9132		32.0755	1.95457
33.4653	1.28283		36.334	1.99011		26.9997	1.91303		32.0997	1.95442
33.4855	1.28267		36.376	1.98987		27.0203	1.91286		32.1198	1.9543
33.5056	1.28251		36.3962	1.98976		27.0406	1.9127		32.1619	1.95404
33.5258	1.28235		36.4165	1.98965		27.0827	1.91238		32.1821	1.95392
33.5486	1.28217		36.4426	1.9895		27.1028	1.91219		32.2023	1.95379
33.5907	1.28183		36.4628	1.98939		27.123	1.91203		32.2226	1.95367
33.6109	1.28167		36.5049	1.98917		27.1432	1.91187		32.2428	1.95355
33.6334	1.28149		36.525	1.98905		27.1634	1.91171		32.2849	1.95329
33.6535	1.28134		36.5452	1.98894		27.2055	1.91137		32.3051	1.95317
33.6737	1.28119		36.5654	1.98883		27.2257	1.91119		32.3268	1.95304
33.7158	1.28085		36.5856	1.98872		27.2464	1.91102		32.347	1.95292
33.7359	1.28068		36.6277	1.98849		27.2666	1.91086		32.3673	1.95279
33.7561	1.2805		36.6478	1.98838		27.2868	1.91069		32.4093	1.95255
33.7763	1.28034		36.6681	1.98826		27.3289	1.91035		32.4295	1.95242
33.7964	1.28019		36.6882	1.98815		27.3491	1.91018		32.4497	1.9523
33.8385	1.27985		36.7084	1.98804		27.3693	1.91002		32.4717	1.95217
33.8587	1.27966		36.7505	1.98781		27.3902	1.90986		32.4919	1.95205
33.8789	1.27951		36.7706	1.9877		27.4103	1.9097		32.5339	1.9518
33.899	1.27935		36.7908	1.98759		27.4524	1.90935		32.5541	1.95168
33.9192	1.27919		36.811	1.98748		27.4726	1.9092		32.5743	1.95156
33.9613	1.27886		36.8312	1.98736		27.4929	1.90906		32.5946	1.95144
33.9815	1.2787		36.8733	1.98714		27.513	1.90888		32.6148	1.95132
34.0042	1.27852		36.8935	1.98703		27.5333	1.90873		32.6569	1.95106
34.0243	1.27836		36.9136	1.98692		27.5754	1.90837		32.6771	1.95095
34.0445	1.2782		36.9338	1.98681		27.5956	1.90823		32.6973	1.95082
34.0866	1.27787		36.954	1.9867		27.6158	1.90806		32.7176	1.9507
34.1067	1.27771		36.9961	1.98646		27.6359	1.90788		32.7378	1.95058
34.1295	1.27753		37.0162	1.98636		27.6561	1.9077		32.7799	1.95033
34.1497	1.27738		37.0364	1.98625		27.6982	1.90739		32.8	1.95021
34.1699	1.27722		37.0566	1.98614		27.7184	1.90723		32.8202	1.95009
34.212	1.27689		37.0791	1.98601		27.7385	1.90706		32.8423	1.94996
34.2321	1.27672		37.1212	1.98579		27.7595	1.9069		32.8624	1.94984
34.2523	1.27657		37.1414	1.98567		27.7796	1.90674		32.9045	1.94959
34.2725	1.27641		37.1616	1.98556		27.8217	1.90641		32.9247	1.94947
34.2927	1.27625		37.1818	1.98546		27.8419	1.90626		32.9449	1.94935
34.3348	1.27592		37.202	1.98535		27.8621	1.90609		32.9669	1.94922
34.3549	1.27577		37.2441	1.98511		27.8831	1.90592		32.9871	1.94909
34.3778	1.27559		37.2643	1.98501		27.9033	1.90576		33.0292	1.94885
34.398	1.27544		37.2845	1.9849		27.9454	1.90542		33.0493	1.94873
34.4182	1.27527		37.3112	1.98476		27.9656	1.90526		33.0696	1.94861
34.4603	1.27495		37.3314	1.98464		27.9858	1.90509		33.0898	1.94849
34.4804	1.2748		37.3735	1.98441		28.006	1.90493		33.1101	1.94838
34.5033	1.27462		37.3937	1.98431		28.0262	1.90475		33.1522	1.94812
34.5235	1.27446		37.4138	1.9842		28.0683	1.90442		33.1723	1.94801
34.5436	1.27431		37.4341	1.98409		28.0885	1.90425		33.1925	1.94789
34.5857	1.27398		37.4543	1.98398		28.1087	1.90405		33.2128	1.94777
34.6059	1.27382		37.4964	1.98375		28.1369	1.90369		33.2332	1.94766
34.6261	1.27367		37.5166	1.98365		28.1571	1.90367		33.2753	1.94741
34.6462	1.27351		37.5368	1.98353		28.1992	1.90337		33.2955	1.94729
34.6664	1.27336		37.557	1.98343		28.2193	1.90322		33.3156	1.94717
34.7085	1.27303		37.5772	1.98332		28.2395	1.90307		33.3379	1.94704
34.7287	1.27287		37.6193	1.98309		28.2606	1.90291		33.3581	1.94693
34.7516	1.2727		37.6394	1.98298		28.2808	1.90275		33.4001	1.94668
34.7718	1.27254		37.6596	1.98287		28.3229	1.90238		33.4203	1.94656
34.792	1.27239		37.6867	1.98273		28.3431	1.90224		33.4405	1.94644
34.8341	1.27207		37.7069	1.98262		28.3633	1.90205		33.4608	1.94633
34.8542	1.27192		37.749	1.98239		28.3836	1.90186		33.481	1.94621
34.8772	1.27174		37.7692	1.98228		28.4038	1.90173		33.5231	1.94597
34.8974	1.27159		37.7893	1.98218		28.4459	1.90146		33.5433	1.94585
34.9176	1.27143		37.8097	1.98207		28.466	1.90131		33.5656	1.94572
34.9597	1.27111		37.8299	1.98196		28.4863	1.90117		33.5858	1.9456
34.9798	1.27095		37.872	1.98174		28.5147	1.90101		33.6061	1.94548
35	1.27081		37.8922	1.98162		28.5348	1.90084		33.6482	1.94524
35.0202	1.27065		37.9124	1.98152		28.5769	1.90051		33.6683	1.94512
35.0404	1.2705		37.9326	1.98141		28.5971	1.90034		33.6885	1.945
35.0825	1.27018		37.9527	1.9813		28.6173	1.90019		33.7109	1.94488
35.1026	1.27003		37.9948	1.98108		28.6385	1.90003		33.7311	1.94476
35.1228	1.26988		38.015	1.98097		28.6587	1.89987		33.7732	1.94452
35.143	1.26972		38.0352	1.98087		28.7008	1.89957		33.7933	1.9444
35.1632	1.26957		38.0627	1.98072		28.721	1.89944		33.8135	1.94428
35.2053	1.26926		38.0829	1.98061		28.7412	1.89928		33.8338	1.94417
35.2254	1.2691		38.125	1.98039		28.7615	1.89911		33.8541	1.94405
35.2457	1.26895		38.1452	1.98028		28.7817	1.89893		33.8961	1.94382
35.2658	1.2688		38.1653	1.98017		28.8238	1.89856		33.9163	1.9437
35.2861	1.26865		38.1859	1.98006		28.844	1.89837		33.9365	1.94358
35.3282	1.26833		38.2061	1.97996		28.8642	1.89815		33.9568	1.94346
35.3483	1.26818		38.2482	1.97973		28.8928	1.89795		33.977	1.94336
35.3685	1.26803		38.2684	1.97963		28.913	1.89785		34.0191	1.9431
35.3888	1.26787		38.2886	1.97952		28.9551	1.89754		34.0392	1.943
35.409	1.26772		38.3089	1.97941		28.9752	1.89742		34.0594	1.94288
35.4511	1.26741		38.3291	1.97931		28.9954	1.89725		34.082	1.94275
35.4713	1.26726		38.3712	1.97908		29.0167	1.89709		34.1022	1.94263
35.4914	1.26711		38.3914	1.97897		29.0369	1.89694		34.1443	1.9424
35.5116	1.26695		38.4116	1.97887		29.079	1.89664		34.1644	1.94228
35.5318	1.26681		38.438	1.97873		29.0992	1.8965		34.1846	1.94216
35.5739	1.2665		38.4582	1.97862		29.1204	1.89636		34.2072	1.94204
35.594	1.26634		38.5003	1.9784		29.1405	1.89621		34.2274	1.94192
35.6142	1.2662		38.5204	1.97829		29.1607	1.89606		34.2695	1.94168
35.6344	1.26605		38.5406	1.97819		29.2028	1.8957		34.2897	1.94157
35.6546	1.2659		38.5608	1.97808		29.223	1.89552		34.3099	1.94145
35.6967	1.26559		38.581	1.97797		29.2432	1.89538		34.3302	1.94134
35.7168	1.26544		38.6231	1.97775		29.2634	1.89522		34.3505	1.94122
35.7371	1.26529		38.6433	1.97764		29.2874	1.89505		34.3925	1.94099
35.7572	1.26514		38.6634	1.97753		29.3295	1.89473		34.4128	1.94088
35.7774	1.26499		38.6836	1.97743		29.3497	1.89452		34.433	1.94076
35.8195	1.26468		38.7038	1.97732		29.3699	1.89436		34.4533	1.94064
35.8397	1.26453		38.7459	1.9771		29.3914	1.89421		34.4735	1.94053
35.8599	1.26438		38.7661	1.97699		29.415	1.89404		34.5156	1.9403
35.8856	1.26419		38.7863	1.97689		29.4571	1.89373		34.5358	1.94019
35.9058	1.26404		38.813	1.97675		29.4773	1.89358		34.5559	1.94007
35.9479	1.26373		38.8331	1.97664		29.4975	1.89344		34.5785	1.93995
35.9681	1.26359		38.8752	1.97642		29.5177	1.89329		34.5987	1.93982
35.9882	1.26344		38.8954	1.97631		29.538	1.89314		34.6408	1.93959
36.0084	1.26329		38.9156	1.97621		29.5801	1.89282		34.661	1.93948
36.0286	1.26314		38.9358	1.9761		29.6002	1.89267		34.6813	1.93937
36.0707	1.26283		38.9586	1.97598		29.6204	1.89252		34.7015	1.93925
36.0909	1.26269		39.0007	1.97576		29.6422	1.89237		34.7218	1.93914
36.1111	1.26254		39.0209	1.97566		29.6624	1.89224		34.7639	1.9389
36.1313	1.26239		39.0411	1.97555		29.7045	1.89194		34.784	1.93879
36.1515	1.26225		39.0613	1.97545		29.7246	1.89179		34.8082	1.93865
36.1936	1.26194		39.0815	1.97534		29.7448	1.89168		34.8284	1.93854
36.2137	1.26179		39.1236	1.97512		29.7665	1.89155		34.8486	1.93842
36.2339	1.26165		39.1437	1.97501		29.7867	1.89149		34.8907	1.9382
36.2541	1.2615		39.164	1.97491		29.8288	1.8911		34.9109	1.93808
36.2743	1.26136		39.191	1.97477		29.849	1.89091		34.9311	1.93797
36.3164	1.26105		39.2112	1.97466		29.8692	1.89078		34.9524	1.93785
36.3365	1.26091		39.2533	1.97445		29.8895	1.89058		34.9726	1.93774
36.3567	1.26076		39.2735	1.97433		29.9097	1.89042		35.0147	1.93751
36.3769	1.26062		39.2936	1.97423		29.9518	1.8901		35.0348	1.9374
36.397	1.26047		39.314	1.97413		29.972	1.88996		35.0551	1.93729
36.4391	1.26017		39.3342	1.97402		29.9923	1.88981		35.0755	1.93718
36.4593	1.26002		39.3763	1.9738		30.0125	1.88966		35.0957	1.93706
36.4795	1.25988		39.3965	1.9737		30.0328	1.88949		35.1378	1.93683
36.4996	1.25973		39.4167	1.97359		30.0749	1.88918		35.158	1.93672
36.5218	1.25957		39.4369	1.97349		30.095	1.88899		35.1782	1.93661
36.5639	1.25928		39.457	1.97338		30.1152	1.8888		35.2068	1.93644
36.5848	1.25912		39.4991	1.97316		30.1369	1.88854		35.227	1.93633
36.605	1.25898		39.5193	1.97306		30.1571	1.88844		35.2691	1.93611
36.6252	1.25884		39.5395	1.97295		30.1992	1.88826		35.2893	1.93598
36.6454	1.25869		39.5668	1.97282		30.2194	1.88819		35.3094	1.93588
36.6875	1.25839		39.587	1.97271		30.2396	1.88812		35.3309	1.93576
36.7077	1.25824		39.6291	1.97249		30.2599	1.88811		35.3511	1.93565
36.7279	1.2581		39.6492	1.97239		30.2801	1.88809		35.3932	1.93542
36.7538	1.25792		39.6694	1.97228		30.3222	1.88762		35.4133	1.93531
36.7739	1.25777		39.6899	1.97218		30.3424	1.88736		35.4347	1.93519
36.816	1.25747		39.7101	1.97207		30.365	1.8872		35.4549	1.93509
36.8362	1.25733		39.7522	1.97185		30.3851	1.88691		35.4751	1.93498
36.8563	1.25719		39.7723	1.97175		30.4053	1.88672		35.5172	1.93475
36.8765	1.25704		39.7926	1.97165		30.4474	1.88641		35.5373	1.93464
36.8967	1.25691		39.8127	1.97154		30.4676	1.88625		35.5576	1.93453
36.9388	1.25661		39.8329	1.97144		30.4877	1.8861		35.5778	1.93442
36.959	1.25646		39.875	1.97122		30.5096	1.88595		35.5981	1.93432
36.9792	1.25632		39.8952	1.97112		30.5298	1.88587		35.6402	1.93407
36.9994	1.25618		39.9156	1.97101		30.5719	1.88554		35.6603	1.93398
37.0195	1.25604		39.9358	1.97091		30.592	1.88538		35.6805	1.93386
37.0616	1.25574		39.9561	1.97081		30.6122	1.88524		35.702	1.93374
37.0818	1.2556		39.9982	1.97059		30.6342	1.88501		35.7222	1.93363
37.102	1.25546		40.0183	1.97048		30.658	1.88478		35.7642	1.93341
37.1281	1.25527		40.0385	1.97038		30.7	1.88479		35.7844	1.93329
37.1482	1.25513		40.0591	1.97028		30.7202	1.8846		35.8046	1.93318
37.1903	1.25484		40.0793	1.97017		30.7405	1.88444		35.8249	1.93307
37.2105	1.2547		40.1214	1.96996		30.7607	1.88432		35.8451	1.93297
37.2307	1.25455		40.1428	1.96985		30.781	1.88427		35.8872	1.93274
37.2508	1.25441		40.163	1.96974		30.8231	1.88412		35.9074	1.93263
37.2711	1.25427		40.1833	1.96964		30.8432	1.88369		35.9276	1.93252
37.3131	1.25398		40.2035	1.96954		30.8634	1.88346		35.9478	1.93242
37.3333	1.25383		40.2456	1.96932		30.8854	1.88326		35.968	1.9323
37.3535	1.2537		40.2658	1.96921		30.9055	1.88312		36.0101	1.93208
37.3737	1.25356		40.286	1.96911		30.9476	1.88281		36.0303	1.93197
37.3939	1.25341		40.3062	1.96901		30.9678	1.88266		36.0504	1.93186
37.436	1.25313		40.3264	1.96891		30.9879	1.88251		36.0722	1.93174
37.4561	1.25298		40.3685	1.96869		31.01	1.88236		36.0923	1.93164
37.4782	1.25284		40.3887	1.96859		31.0302	1.88222		36.1344	1.93142
37.4984	1.25269		40.4088	1.96849		31.0723	1.88189		36.1546	1.93131
37.5187	1.25255		40.4296	1.96838		31.0925	1.88174		36.1747	1.9312
37.5608	1.25226		40.4498	1.96828		31.1127	1.88152		36.1966	1.93108
37.581	1.25212		40.4919	1.96807		31.1329	1.88134		36.2168	1.93097
37.6012	1.25198		40.512	1.96796		31.1532	1.88133		36.2589	1.93074
37.6213	1.25184		40.5322	1.96786		31.1953	1.88111		36.2791	1.93065
37.6415	1.2517		40.5531	1.96775		31.2155	1.88098		36.2993	1.93053
37.6836	1.25141		40.5733	1.96765		31.2357	1.88086		36.3195	1.93042
37.7038	1.25128		40.6154	1.96744		31.256	1.88069		36.3398	1.93033
37.724	1.25114		40.6356	1.96733		31.2762	1.88055		36.3819	1.93009
37.7441	1.25099		40.6558	1.96723		31.3183	1.88025		36.4021	1.92999
37.7644	1.25085		40.676	1.96713		31.3384	1.88011		36.4223	1.92988
37.8065	1.25056		40.6962	1.96703		31.3586	1.87999		36.4425	1.92977
37.8267	1.25043		40.7382	1.96682		31.3806	1.87984		36.4627	1.92966
37.8469	1.25029		40.7584	1.96671		31.4008	1.8797		36.5048	1.92944
37.8671	1.25016		40.7787	1.96661		31.4428	1.87939		36.5249	1.92933
37.8872	1.25001		40.8065	1.96647		31.463	1.87925		36.5451	1.92923
37.9293	1.24973		40.8267	1.96637		31.4833	1.8791		36.5669	1.92911
37.9495	1.24959		40.8688	1.96616		31.5035	1.87899		36.587	1.929
37.9697	1.24946		40.8889	1.96606		31.5238	1.87883		36.6291	1.92877
37.9898	1.24932		40.9091	1.96595		31.5659	1.87853		36.6493	1.92868
38.01	1.24918		40.9301	1.96585		31.586	1.87839		36.6712	1.92856
38.0521	1.24889		40.9503	1.96574		31.6063	1.87825		36.6914	1.92845
38.0722	1.24876		40.9924	1.96553		31.6265	1.87811		36.7115	1.92835
38.0924	1.24862		41.0126	1.96543		31.6468	1.87796		36.7536	1.92813
38.1126	1.24848		41.0328	1.96533		31.6889	1.87768		36.7738	1.92803
38.1328	1.24835		41.053	1.96523		31.709	1.87754		36.794	1.92792
38.1749	1.24807		41.0732	1.96513		31.7292	1.8774		36.8142	1.92782
38.1951	1.24793		41.1152	1.96492		31.7513	1.87725		36.8344	1.9277
38.2153	1.24779		41.1354	1.96482		31.7715	1.87711		36.8765	1.92749
38.2355	1.24766		41.1564	1.96471		31.8136	1.87685		36.8967	1.92738
38.2557	1.24752		41.1767	1.96461		31.8337	1.87672		36.9168	1.92728
38.2978	1.24724		41.1969	1.96451		31.8539	1.8766		36.9388	1.92716
38.3179	1.2471		41.239	1.9643		31.8762	1.87646		36.959	1.92706
38.3381	1.24697		41.2592	1.9642		31.9001	1.87631		37.0011	1.92683
38.3651	1.24678		41.2793	1.96409		31.9422	1.8761		37.0212	1.92673
38.3853	1.24665		41.3004	1.96399		31.9623	1.876		37.0414	1.92663
38.4274	1.24637		41.3205	1.96389		31.9826	1.87591		37.0635	1.92651
38.4475	1.24623		41.3626	1.96368		32.0028	1.87579		37.0837	1.92641
38.4677	1.2461		41.3828	1.96358		32.0231	1.87559		37.1258	1.92618
38.4879	1.24597		41.403	1.96348		32.0652	1.87518		37.146	1.92608
38.5081	1.24583		41.4234	1.96338		32.0853	1.875		37.1662	1.92597
38.5502	1.24555		41.4436	1.96328		32.1055	1.87482		37.1865	1.92587
38.5704	1.24542		41.4857	1.96307		32.1288	1.87464		37.2066	1.92576
38.5906	1.24528		41.5059	1.96297		32.1489	1.87449		37.2487	1.92555
38.6108	1.24514		41.5261	1.96287		32.191	1.87421		37.2689	1.92544
38.6309	1.24501		41.5464	1.96276		32.2112	1.87407		37.2908	1.92532
38.673	1.24473		41.5666	1.96267		32.2314	1.87393		37.3111	1.92523
38.6932	1.2446		41.6087	1.96245		32.2523	1.87379		37.3313	1.92511
38.7134	1.24446		41.6288	1.96236		32.2725	1.87368		37.3734	1.9249
38.7405	1.24429		41.649	1.96225		32.3146	1.8734		37.3936	1.9248
38.7607	1.24415		41.6703	1.96215		32.3348	1.87324		37.4137	1.92469
38.8027	1.24387		41.6905	1.96205		32.355	1.8731		37.4359	1.92458
38.8229	1.24374		41.7326	1.96184		32.3752	1.87297		37.4561	1.92448
38.8431	1.24361		41.7527	1.96174		32.3954	1.87283		37.4982	1.92426
38.8633	1.24348		41.7729	1.96164		32.4374	1.87254		37.5198	1.92414
38.8835	1.24334		41.7944	1.96153		32.4576	1.8724		37.54	1.92406
38.9256	1.24307		41.8146	1.96143		32.4778	1.87226		37.5603	1.92394
38.9458	1.24294		41.8567	1.96123		32.5061	1.87206		37.5805	1.92383
38.966	1.2428		41.8768	1.96113		32.5263	1.87193		37.6226	1.92362
38.9862	1.24267		41.897	1.96103		32.5684	1.87164		37.6428	1.92352
39.0064	1.24253		41.9173	1.96092		32.5885	1.87151		37.663	1.92341
39.0485	1.24226		41.9375	1.96083		32.6087	1.87136		37.6833	1.92331
39.0687	1.24213		41.9796	1.96061		32.6297	1.87123		37.7036	1.92321
39.0889	1.24199		41.9998	1.96052		32.6499	1.87109		37.7456	1.92299
39.1161	1.24182		42.02	1.96041		32.692	1.87081		37.7658	1.92289
39.1363	1.24168		42.0487	1.96028		32.7122	1.87068		37.786	1.92278
39.1784	1.24141		42.0689	1.96018		32.7324	1.87054		37.8081	1.92267
39.1985	1.24128		42.111	1.95997		32.7526	1.8704		37.8282	1.92257
39.2187	1.24115		42.1311	1.95987		32.7728	1.87027		37.8703	1.92236
39.2391	1.24102		42.1513	1.95977		32.8149	1.86998		37.8905	1.92225
39.2593	1.24088		42.1729	1.95967		32.8351	1.86984		37.9126	1.92214
39.3014	1.24061		42.1931	1.95957		32.8561	1.8697		37.9327	1.92204
39.3216	1.24048		42.2352	1.95936		32.8764	1.86958		37.9529	1.92194
39.342	1.24035		42.2554	1.95926		32.8966	1.86945		37.995	1.92172
39.3622	1.24022		42.2756	1.95916		32.9387	1.86915		38.0152	1.92162
39.3823	1.24009		42.2958	1.95906		32.9588	1.86903		38.0354	1.92152
39.4244	1.23982		42.3161	1.95896		32.979	1.86891		38.0556	1.92142
39.4446	1.23968		42.3582	1.95875		33.0002	1.86877		38.076	1.92132
39.4648	1.23955		42.3784	1.95866		33.0204	1.86863		38.1181	1.92111
39.4941	1.23936		42.3999	1.95855		33.0625	1.86836		38.1382	1.921
39.5143	1.23923		42.4201	1.95845		33.0826	1.86822		38.1584	1.9209
39.5564	1.23897		42.4404	1.95835		33.1029	1.86809		38.1807	1.92079
39.5766	1.23883		42.4825	1.95815		33.1233	1.86796		38.2008	1.92068
39.5967	1.2387		42.5026	1.95805		33.1435	1.86783		38.2429	1.92048
39.6169	1.23857		42.5228	1.95795		33.1856	1.86757		38.2631	1.92037
39.6395	1.23843		42.5445	1.95785		33.2058	1.86742		38.2833	1.92027
39.6816	1.23816		42.5647	1.95774		33.226	1.86735		38.3056	1.92015
39.7018	1.23803		42.6068	1.95754		33.2464	1.86716		38.3258	1.92005
39.722	1.2379		42.627	1.95745		33.2666	1.86707		38.3679	1.91984
39.7422	1.23778		42.6472	1.95735		33.3086	1.8668		38.3881	1.91974
39.7623	1.23764		42.6674	1.95725		33.3288	1.86684		38.4083	1.91964
39.8044	1.23738		42.6877	1.95715		33.349	1.86653		38.4285	1.91954
39.8246	1.23724		42.7298	1.95694		33.3702	1.86631		38.4488	1.91944
39.8448	1.23712		42.7499	1.95685		33.3903	1.86617		38.4909	1.91923
39.8717	1.23695		42.7702	1.95675		33.4324	1.86592		38.511	1.91912
39.8919	1.23682		42.7904	1.95665		33.4526	1.86578		38.5334	1.91901
39.934	1.23655		42.8107	1.95655		33.4728	1.86552		38.5536	1.91892
39.9541	1.23641		42.8528	1.95635		33.4941	1.86547		38.5739	1.91881
39.9743	1.23629		42.8729	1.95625		33.5144	1.8653		38.616	1.9186
39.9945	1.23617		42.8931	1.95615		33.5565	1.86501		38.6361	1.9185
40.0148	1.23603		42.9151	1.95604		33.5767	1.86493		38.6563	1.9184
40.0569	1.23577		42.9352	1.95595		33.5969	1.8648		38.6786	1.9183
40.077	1.23564		42.9773	1.95574		33.6172	1.86467		38.6988	1.91819
40.0973	1.23551		42.9975	1.95565		33.6374	1.86455		38.7409	1.91798
40.1174	1.23539		43.0177	1.95555		33.6795	1.86429		38.7611	1.91789
40.1376	1.23526		43.0397	1.95544		33.6997	1.86415		38.7813	1.9178
40.1797	1.23499		43.0599	1.95535		33.7199	1.86402		38.8016	1.91768
40.1999	1.23486		43.102	1.95515		33.7485	1.86385		38.8219	1.91758
40.2201	1.23474		43.1222	1.95505		33.7687	1.86372		38.864	1.91738
40.2471	1.23457		43.1424	1.95495		33.8108	1.86345		38.8842	1.91727
40.2673	1.23444		43.1627	1.95485		33.8309	1.86332		38.9044	1.91717
40.3094	1.23418		43.1829	1.95475		33.8511	1.8632		38.9247	1.91707
40.3295	1.23405		43.225	1.95456		33.8726	1.86307		38.9449	1.91697
40.3497	1.23392		43.2452	1.95446		33.8928	1.86293		38.987	1.91676
40.3701	1.23379		43.2654	1.95436		33.9349	1.86265		39.0071	1.91667
40.3903	1.23367		43.2857	1.95426		33.9551	1.86254		39.0273	1.91656
40.4324	1.23341		43.306	1.95416		33.9753	1.8624		39.0499	1.91645
40.4525	1.23328		43.3481	1.95396		33.9955	1.86228		39.0701	1.91635
40.4727	1.23315		43.3682	1.95386		34.0157	1.86216		39.1122	1.91614
40.4929	1.23303		43.3884	1.95376		34.0578	1.86188		39.1324	1.91606
40.5131	1.2329		43.4105	1.95366		34.078	1.86175		39.155	1.91594
40.5552	1.23264		43.4307	1.95356		34.0993	1.86162		39.1751	1.91584
40.5753	1.23251		43.4728	1.95336		34.1195	1.8615		39.1953	1.91574
40.5956	1.23239		43.4929	1.95327		34.1398	1.86136		39.2374	1.91554
40.6159	1.23226		43.5132	1.95317		34.1819	1.86111		39.2576	1.91544
40.6361	1.23214		43.5334	1.95308		34.202	1.86098		39.2778	1.91534
40.6782	1.23188		43.5537	1.95298		34.2222	1.86086		39.2981	1.91524
40.6984	1.23175		43.5958	1.95277		34.2439	1.86072		39.3183	1.91514
40.7185	1.23163		43.6159	1.95268		34.2641	1.86059		39.3604	1.91493
40.739	1.2315		43.6381	1.95257		34.3061	1.8603		39.3806	1.91485
40.7592	1.23137		43.6584	1.95247		34.3263	1.86018		39.4007	1.91474
40.8013	1.23112		43.6786	1.95238		34.3465	1.86002		39.4236	1.91463
40.8214	1.23099		43.7207	1.95218		34.3668	1.85988		39.4438	1.91453
40.8416	1.23086		43.7408	1.95208		34.387	1.8597		39.4858	1.91433
40.8621	1.23074		43.761	1.95198		34.4291	1.85937		39.5062	1.91422
40.8823	1.23061		43.7834	1.95188		34.4493	1.85923		39.5264	1.91413
40.9244	1.23036		43.8035	1.95178		34.4695	1.8591		39.5467	1.91403
40.9446	1.23024		43.8456	1.95158		34.4898	1.85896		39.5669	1.91393
40.9648	1.23011		43.8658	1.95149		34.5099	1.85884		39.609	1.91372
40.985	1.22998		43.886	1.95139		34.552	1.8586		39.6294	1.91363
41.0052	1.22986		43.9063	1.95129		34.5722	1.8585		39.6496	1.91353
41.0473	1.2296		43.9266	1.95119		34.5923	1.85839		39.6698	1.91343
41.0674	1.22948		43.9687	1.951		34.6141	1.85826		39.6901	1.91333
41.0877	1.22936		43.9888	1.9509		34.6343	1.85813		39.7322	1.91311
41.1153	1.22919		44.0091	1.95081		34.6764	1.85789		39.7524	1.91304
41.1354	1.22906		44.0293	1.95071		34.6965	1.85777		39.7725	1.91293
41.1775	1.2288		44.0496	1.95061		34.7167	1.85764		39.7955	1.91282
41.1977	1.22868		44.0917	1.95041		34.7384	1.85752		39.8157	1.91273
41.2179	1.22856		44.1118	1.95031		34.7586	1.85739		39.8578	1.91253
41.2385	1.22843		44.132	1.95022		34.8007	1.85714		39.8779	1.91243
41.2587	1.22831		44.1546	1.95011		34.8223	1.85702		39.8981	1.91233
41.3008	1.22805		44.1747	1.95002		34.8425	1.85689		39.9211	1.91223
41.321	1.22793		44.2168	1.94982		34.8628	1.85676		39.9413	1.91213
41.3412	1.22781		44.237	1.94973		34.8831	1.85664		39.9834	1.91192
41.3614	1.22769		44.2571	1.94963		34.9251	1.85635		40.0038	1.91182
41.3816	1.22757		44.2811	1.94951		34.9453	1.85625		40.024	1.91174
41.4237	1.22731		44.3013	1.94942		34.9656	1.85611		40.0443	1.91163
41.4439	1.22719		44.3434	1.94922		34.9858	1.85596		40.0645	1.91154
41.4641	1.22707		44.3635	1.94913		35.006	1.85585		40.1066	1.91134
41.4919	1.2269		44.3838	1.94903		35.0481	1.85559		40.1271	1.91124
41.5121	1.22678		44.404	1.94894		35.0682	1.85546		40.1474	1.91114
41.5542	1.22653		44.4242	1.94884		35.0884	1.85533		40.1676	1.91104
41.5743	1.22641		44.4663	1.94865		35.11	1.8552		40.1878	1.91094
41.5945	1.22628		44.4865	1.94855		35.1302	1.85508		40.2299	1.91074
41.6154	1.22616		44.5067	1.94845		35.1723	1.8548		40.2501	1.91064
41.6356	1.22603		44.5269	1.94836		35.1925	1.85467		40.2703	1.91055
41.6777	1.22578		44.5471	1.94827		35.2127	1.85454		40.2919	1.91045
41.6978	1.22566		44.5892	1.94806		35.2329	1.85441		40.3121	1.91034
41.7181	1.22554		44.6093	1.94797		35.2532	1.85428		40.3542	1.91015
41.7382	1.22542		44.6295	1.94788		35.2953	1.85403		40.3744	1.91005
41.7584	1.2253		44.6516	1.94777		35.3155	1.85393		40.3959	1.90996
41.8005	1.22505		44.6718	1.94768		35.3372	1.85379		40.4161	1.90986
41.8206	1.22493		44.7139	1.94748		35.3574	1.85366		40.4362	1.90976
41.8416	1.22481		44.734	1.94738		35.3777	1.85354		40.4783	1.90957
41.8618	1.22468		44.7543	1.94729		35.4198	1.85329		40.4985	1.90947
41.882	1.22456		44.7745	1.9472		35.4399	1.85316		40.5187	1.90937
41.9241	1.22431		44.7948	1.9471		35.4601	1.85303		40.539	1.90928
41.9443	1.22419		44.8369	1.94691		35.482	1.8529		40.5591	1.90918
41.9645	1.22408		44.857	1.94681		35.5022	1.85278		40.6012	1.90899
41.9856	1.22394		44.8792	1.94671		35.5443	1.85253		40.6214	1.90888
42.0057	1.22383		44.8994	1.94661		35.5644	1.85239		40.6416	1.9088
42.0478	1.22358		44.9197	1.94652		35.5847	1.85228		40.6634	1.9087
42.068	1.22346		44.9618	1.94632		35.6049	1.85215		40.6836	1.90859
42.0882	1.22334		44.9819	1.94623		35.6252	1.85201		40.7257	1.9084
42.1085	1.22322		45.0021	1.94613		35.6673	1.85177		40.7459	1.9083
42.1287	1.2231		45.0243	1.94603		35.6874	1.85164		40.7661	1.90821
42.1708	1.22285		45.0445	1.94594		35.7077	1.85152		40.7863	1.90811
42.191	1.22273		45.0865	1.94574		35.7279	1.85138		40.8066	1.90802
42.2112	1.22261		45.1067	1.94565		35.7482	1.85127		40.8487	1.90782
42.2314	1.22249		45.1269	1.94556		35.7902	1.85102		40.8688	1.90773
42.2516	1.22237		45.1472	1.94546		35.8104	1.8509		40.8891	1.90763
42.2937	1.22212		45.1674	1.94536		35.8306	1.85078		40.9093	1.90754
42.3138	1.222		45.2095	1.94517		35.8526	1.85065		40.9295	1.90744
42.334	1.22189		45.2297	1.94508		35.8728	1.85052		40.9716	1.90725
42.3551	1.22176		45.2499	1.94498		35.9148	1.85026		40.9918	1.90714
42.3753	1.22164		45.2701	1.94488		35.935	1.85015		41.012	1.90706
42.4174	1.22139		45.2904	1.9448		35.9552	1.85002		41.0339	1.90696
42.4376	1.22128		45.3325	1.9446		35.9773	1.84988		41.054	1.90686
42.4577	1.22116		45.3526	1.94451		35.9975	1.84977		41.0961	1.90666
42.4788	1.22104		45.3728	1.94441		36.0396	1.8495		41.1163	1.90657
42.499	1.22092		45.3952	1.94431		36.0598	1.84938		41.1364	1.90648
42.5411	1.22068		45.4153	1.94422		36.08	1.84925		41.1583	1.90638
42.5613	1.22056		45.4574	1.94402		36.1002	1.84913		41.1785	1.90628
42.5815	1.22044		45.4776	1.94393		36.1205	1.849		41.2206	1.90609
42.6018	1.22032		45.4978	1.94384		36.1626	1.84873		41.2408	1.906
42.622	1.2202		45.5217	1.94372		36.1827	1.84862		41.261	1.9059
42.6641	1.21996		45.5419	1.94363		36.203	1.8485		41.2812	1.9058
42.6842	1.21984		45.584	1.94344		36.2232	1.84838		41.3014	1.90572
42.7045	1.21973		45.6042	1.94335		36.2434	1.84825		41.3435	1.90553
42.7329	1.21956		45.6244	1.94325		36.2855	1.84799		41.3637	1.90542
42.7531	1.21944		45.6446	1.94316		36.3057	1.84789		41.3839	1.90533
42.7952	1.2192		45.6648	1.94307		36.3259	1.84777		41.4041	1.90525
42.8153	1.21908		45.7069	1.94287		36.348	1.84764		41.4244	1.90514
42.8355	1.21896		45.7271	1.94278		36.3682	1.84752		41.4665	1.90495
42.8591	1.21883		45.7473	1.94269		36.4103	1.84728		41.4867	1.90486
42.8793	1.21871		45.7675	1.94259		36.4305	1.84715		41.5069	1.90476
42.9214	1.21847		45.7923	1.94248		36.4507	1.84704		41.5289	1.90466
42.9416	1.21835		45.8344	1.94229		36.4709	1.84692		41.5491	1.90456
42.9618	1.21824		45.8545	1.94219		36.4912	1.84679		41.5912	1.90437
42.982	1.21812		45.8747	1.9421		36.5333	1.84654		41.6114	1.90428
43.0022	1.218		45.897	1.942		36.5534	1.84642		41.6335	1.90417
43.0443	1.21777		45.9172	1.94191		36.5757	1.84631		41.6537	1.90408
43.0645	1.21765		45.9593	1.94172		36.5959	1.84616		41.6738	1.904
43.0859	1.21752		45.9795	1.94162		36.6162	1.84605		41.7159	1.9038
43.1061	1.21741		45.9997	1.94153		36.6583	1.8458		41.7361	1.90371
43.1263	1.21729		46.0199	1.94144		36.6784	1.84569		41.7563	1.90362
43.1684	1.21706		46.0402	1.94135		36.6986	1.84556		41.7765	1.90352
43.1886	1.21694		46.0823	1.94115		36.721	1.84543		41.7969	1.90343
43.2088	1.21682		46.1024	1.94106		36.7412	1.8453		41.839	1.90324
43.2303	1.2167		46.1246	1.94096		36.7833	1.84504		41.8591	1.90315
43.2505	1.21658		46.1449	1.94087		36.8035	1.84491		41.8793	1.90306
43.2926	1.21634		46.1651	1.94077		36.8237	1.84479		41.9015	1.90296
43.3128	1.21623		46.2072	1.94058		36.8439	1.84469		41.9217	1.90287
43.333	1.21611		46.2273	1.94049		36.8642	1.84457		41.9638	1.90267
43.3532	1.216		46.2475	1.9404		36.9063	1.84432		41.984	1.90259
43.3735	1.21588		46.2698	1.9403		36.9265	1.8442		42.0042	1.90249
43.4156	1.21564		46.29	1.94021		36.9467	1.84407		42.0244	1.9024
43.4358	1.21553		46.3321	1.94002		36.9669	1.84398		42.0447	1.9023
43.456	1.21542		46.3523	1.93993		36.9871	1.84384		42.0868	1.90212
43.4762	1.2153		46.3725	1.93984		37.0292	1.84361		42.107	1.90202
43.4965	1.21518		46.3927	1.93975		37.0493	1.84349		42.1272	1.90193
43.5386	1.21495		46.413	1.93965		37.0695	1.84338		42.1474	1.90184
43.5587	1.21483		46.4551	1.93946		37.0919	1.84329		42.1677	1.90175
43.5789	1.21472		46.4753	1.93937		37.1121	1.84318		42.2098	1.90155
43.6006	1.2146		46.4955	1.93928		37.1542	1.84286		42.2299	1.90146
43.6207	1.21448		46.5157	1.93919		37.1744	1.84274		42.2501	1.90137
43.6628	1.21425		46.536	1.9391		37.1945	1.84262		42.2726	1.90127
43.683	1.21413		46.5781	1.9389		37.217	1.84248		42.2927	1.90117
43.7046	1.21401		46.5982	1.93882		37.2372	1.84239		42.3348	1.90099
43.7248	1.2139		46.6184	1.93872		37.2793	1.84212		42.355	1.90089
43.7449	1.21379		46.6409	1.93862		37.2995	1.84201		42.3752	1.90081
43.787	1.21355		46.661	1.93853		37.3197	1.84189		42.3976	1.90071
43.8072	1.21343		46.7031	1.93834		37.3399	1.84177		42.4178	1.90061
43.8274	1.21332		46.7233	1.93826		37.3602	1.84166		42.4599	1.90043
43.8477	1.21321		46.7457	1.93815		37.4023	1.84141		42.48	1.90034
43.8679	1.21309		46.7659	1.93806		37.4225	1.84129		42.5003	1.90025
43.91	1.21286		46.786	1.93797		37.4428	1.84117		42.5205	1.90016
43.9302	1.21275		46.8281	1.93778		37.463	1.84106		42.5407	1.90007
43.9504	1.21264		46.8483	1.93769		37.4832	1.84094		42.5828	1.89988
43.9721	1.21251		46.8685	1.9376		37.5253	1.84069		42.603	1.89979
43.9923	1.2124		46.8888	1.93751		37.5455	1.84058		42.6233	1.89969
44.0344	1.21216		46.909	1.93742		37.5656	1.84047		42.6435	1.89961
44.0545	1.21205		46.9511	1.93723		37.5868	1.84034		42.6638	1.89952
44.0747	1.21194		46.9713	1.93714		37.607	1.84022		42.7059	1.89932
44.0966	1.21182		46.9914	1.93705		37.6491	1.83998		42.726	1.89925
44.1168	1.2117		47.014	1.93695		37.6693	1.83987		42.7462	1.89915
44.1589	1.21147		47.0341	1.93686		37.6895	1.83975		42.7687	1.89904
44.1791	1.21136		47.0762	1.93667		37.7099	1.83963		42.7889	1.89896
44.1993	1.21125		47.0964	1.93658		37.73	1.83952		42.831	1.89877
44.2196	1.21114		47.1166	1.93649		37.7721	1.83928		42.8512	1.89868
44.2398	1.21102		47.1391	1.93639		37.7923	1.83915		42.8724	1.89858
44.2819	1.21079		47.1593	1.93629		37.8135	1.83904		42.8926	1.89849
44.3021	1.21068		47.2014	1.93611		37.8337	1.83892		42.9127	1.8984
44.324	1.21056		47.2217	1.93602		37.854	1.83881		42.9548	1.89821
44.3442	1.21045		47.2419	1.93593		37.8961	1.83858		42.975	1.89813
44.3644	1.21034		47.2621	1.93584		37.9162	1.83843		42.9952	1.89803
44.4065	1.21011		47.2824	1.93574		37.9364	1.83834		43.0239	1.89791
44.4267	1.21		47.3245	1.93556		37.9577	1.83821		43.0441	1.89783
44.4468	1.20988		47.3446	1.93547		37.9779	1.83809		43.0862	1.89763
44.4688	1.20976		47.3674	1.93537		38.02	1.83786		43.1063	1.89755
44.489	1.20965		47.3876	1.93528		38.0401	1.83774		43.1265	1.89746
44.5311	1.20942		47.4079	1.93519		38.0603	1.83762		43.1478	1.89736
44.5512	1.20931		47.45	1.935		38.0816	1.8375		43.1714	1.89726
44.5714	1.2092		47.4701	1.93491		38.1051	1.83737		43.2135	1.89707
44.5917	1.20909		47.4903	1.93482		38.1472	1.83714		43.2336	1.89698
44.6119	1.20898		47.5131	1.93472		38.1673	1.837		43.2538	1.89689
44.654	1.20874		47.5333	1.93463		38.1875	1.83689		43.2741	1.89681
44.6742	1.20863		47.5754	1.93444		38.2078	1.83679		43.2943	1.89671
44.6944	1.20852		47.5958	1.93435		38.228	1.83666		43.3364	1.89653
44.7147	1.20841		47.616	1.93426		38.27	1.83643		43.3566	1.89644
44.735	1.2083		47.6363	1.93417		38.2902	1.83632		43.3768	1.89636
44.7771	1.20807		47.6566	1.93408		38.3104	1.83621		43.3983	1.89626
44.7973	1.20796		47.6986	1.9339		38.3318	1.83608		43.4185	1.89617
44.8175	1.20786		47.719	1.93381		38.352	1.83597		43.4606	1.89599
44.8397	1.20773		47.7393	1.93371		38.3941	1.83574		43.4808	1.8959
44.8599	1.20763		47.7595	1.93362		38.4143	1.83562		43.5009	1.89581
44.902	1.2074		47.7797	1.93353		38.4344	1.83551		43.5225	1.89572
44.9222	1.20729		47.8218	1.93335		38.456	1.83539		43.5428	1.89564
44.9424	1.20718		47.842	1.93326		38.4762	1.83525		43.5849	1.89546
44.9626	1.20707		47.8622	1.93317		38.5183	1.83504		43.605	1.89535
44.9829	1.20696		47.8853	1.93306		38.5385	1.83492		43.6253	1.89528
45.025	1.20673		47.9054	1.93297		38.5587	1.83481		43.6455	1.89518
45.0451	1.20662		47.9475	1.93279		38.579	1.83469		43.6658	1.89509
45.0653	1.20651		47.9677	1.9327		38.5992	1.83458		43.7079	1.89491
45.0856	1.2064		47.9906	1.9326		38.6413	1.83435		43.728	1.89482
45.1058	1.20629		48.0108	1.93251		38.6615	1.83423		43.7482	1.89473
45.1479	1.20607		48.031	1.93242		38.6817	1.83412		43.7685	1.89464
45.1681	1.20596		48.0731	1.93224		38.702	1.834		43.7886	1.89456
45.1883	1.20585		48.0935	1.93215		38.7221	1.83389		43.8307	1.89437
45.2106	1.20573		48.1138	1.93206		38.7642	1.83365		43.8509	1.89429
45.2308	1.20562		48.134	1.93197		38.7844	1.83354		43.8711	1.8942
45.2728	1.20539		48.1542	1.93188		38.8045	1.83342		43.8929	1.8941
45.293	1.20529		48.1963	1.93169		38.8261	1.8333		43.913	1.89401
45.3132	1.20518		48.2165	1.93161		38.8462	1.8332		43.9551	1.89383
45.3355	1.20506		48.2367	1.93152		38.8883	1.83296		43.9753	1.89374
45.3557	1.20495		48.2584	1.93142		38.9085	1.83284		43.9955	1.89367
45.3978	1.20473		48.2786	1.93133		38.9287	1.83273		44.0158	1.89356
45.4181	1.20461		48.3207	1.93115		38.949	1.83262		44.036	1.89348
45.4383	1.2045		48.3408	1.93106		38.9692	1.8325		44.078	1.8933
45.4585	1.2044		48.3611	1.93097		39.0112	1.83227		44.0982	1.89322
45.4788	1.20429		48.3813	1.93088		39.0314	1.83217		44.1199	1.89312
45.5209	1.20407		48.4016	1.93079		39.053	1.83205		44.14	1.89304
45.541	1.20396		48.4436	1.93061		39.0732	1.83193		44.1602	1.89295
45.5631	1.20384		48.4638	1.93052		39.0933	1.83183		44.2023	1.89277
45.5833	1.20374		48.484	1.93044		39.1354	1.83158		44.2224	1.89268
45.6036	1.20363		48.5043	1.93035		39.1556	1.83147		44.2426	1.8926
45.6457	1.20341		48.5245	1.93026		39.1757	1.83138		44.2645	1.89251
45.6658	1.2033		48.5666	1.93008		39.1974	1.83124		44.2847	1.89242
45.686	1.20319		48.5868	1.92999		39.2176	1.83113		44.3268	1.89224
45.7084	1.20307		48.607	1.92991		39.2597	1.8309		44.347	1.89215
45.7286	1.20297		48.6291	1.92981		39.2798	1.83079		44.3671	1.89207
45.7707	1.20274		48.6492	1.92973		39.3	1.83068		44.389	1.89197
45.7909	1.20264		48.6913	1.92954		39.3219	1.83056		44.4127	1.89186
45.8111	1.20253		48.7115	1.92945		39.3455	1.83041		44.4548	1.89169
45.8314	1.20242		48.7316	1.92936		39.3876	1.8302		44.475	1.8916
45.8516	1.20232		48.7537	1.92927		39.4078	1.83008		44.4952	1.89151
45.8937	1.2021		48.7739	1.92918		39.428	1.82998		44.5155	1.89142
45.9139	1.20199		48.816	1.929		39.4482	1.82985		44.5357	1.89133
45.9341	1.20188		48.8362	1.92891		39.4685	1.82975		44.5778	1.89116
45.9544	1.20177		48.8564	1.92882		39.5106	1.82952		44.598	1.89107
45.9746	1.20167		48.8767	1.92874		39.5307	1.82941		44.6182	1.89099
46.0167	1.20144		48.8969	1.92865		39.5509	1.8293		44.6401	1.8909
46.0369	1.20134		48.939	1.92847		39.5727	1.82918		44.6603	1.89081
46.057	1.20124		48.9592	1.92838		39.5929	1.82907		44.7024	1.89063
46.0796	1.20112		48.9794	1.9283		39.635	1.82884		44.7225	1.89055
46.0997	1.20101		48.9996	1.92821		39.6551	1.82873		44.7427	1.89047
46.1418	1.2008		49.02	1.92812		39.6753	1.82862		44.7649	1.89037
46.162	1.20069		49.0621	1.92794		39.6972	1.82851		44.7851	1.89028
46.1822	1.20058		49.0822	1.92785		39.7174	1.82838		44.8272	1.89011
46.2025	1.20048		49.1024	1.92776		39.7595	1.82816		44.8474	1.89002
46.2227	1.20037		49.1246	1.92766		39.7797	1.82805		44.8676	1.88993
46.2648	1.20015		49.1448	1.92758		39.7999	1.82794		44.8878	1.88985
46.2851	1.20005		49.1868	1.92739		39.8201	1.82783		44.9081	1.88976
46.3052	1.19994		49.207	1.92731		39.8404	1.82772		44.9502	1.88958
46.3255	1.19984		49.2292	1.92722		39.8825	1.8275		44.9703	1.8895
46.3457	1.19973		49.2493	1.92713		39.9027	1.82738		44.9906	1.88941
46.3878	1.19952		49.2695	1.92704		39.9229	1.82727		45.0108	1.88933
46.408	1.19941		49.3116	1.92686		39.9431	1.82716		45.0312	1.88924
46.4282	1.1993		49.3318	1.92677		39.9633	1.82705		45.0733	1.88906
46.45	1.19919		49.352	1.92669		40.0054	1.82682		45.0934	1.88898
46.4702	1.19909		49.3722	1.9266		40.0256	1.82673		45.1136	1.88889
46.5123	1.19887		49.3925	1.92651		40.0457	1.8266		45.1358	1.88881
46.5324	1.19876		49.4346	1.92633		40.0678	1.82649		45.1559	1.8887
46.5526	1.19866		49.4547	1.92625		40.0879	1.82638		45.198	1.88854
46.5744	1.19855		49.4749	1.92616		40.13	1.82615		45.2182	1.88845
46.5946	1.19844		49.4973	1.92606		40.1517	1.82604		45.2384	1.88837
46.6367	1.19822		49.5174	1.92598		40.1719	1.82593		45.2587	1.88828
46.6569	1.19812		49.5595	1.92579		40.1922	1.82582		45.2789	1.8882
46.6771	1.19802		49.5797	1.92571		40.2124	1.82571		45.321	1.88803
46.6974	1.19791		49.5999	1.92562		40.2545	1.82548		45.3412	1.88794
46.7176	1.1978		49.6202	1.92553		40.2747	1.82537		45.3635	1.88785
46.7597	1.19759		49.6404	1.92545		40.2967	1.82524		45.3837	1.88776
46.7799	1.19749		49.6825	1.92527		40.3169	1.82516		45.4039	1.88768
46.8017	1.19737		49.7027	1.92518		40.3372	1.82505		45.446	1.8875
46.8219	1.19727		49.7229	1.92509		40.3793	1.82482		45.4662	1.88742
46.8422	1.19717		49.7432	1.92501		40.3994	1.82471		45.4863	1.88733
46.8843	1.19696		49.7634	1.92492		40.4196	1.8246		45.5119	1.88722
46.9044	1.19685		49.8054	1.92475		40.4416	1.82448		45.5321	1.88714
46.9246	1.19675		49.8256	1.92466		40.4618	1.82437		45.5742	1.88696
46.9466	1.19664		49.8458	1.92457		40.5039	1.82415		45.5944	1.88688
46.9668	1.19653		49.8682	1.92448		40.524	1.82404		45.6146	1.88679
47.0089	1.19632		49.8884	1.92439		40.5443	1.82393		45.6348	1.88671
47.0291	1.19622		49.9305	1.92421		40.5645	1.82382		45.655	1.88662
47.0493	1.19612		49.9506	1.92413		40.5847	1.82372		45.6971	1.88645
47.0695	1.19601		49.9708	1.92404		40.6268	1.82349		45.7173	1.88636
47.0898	1.19591		49.9933	1.92394		40.647	1.82339		45.7375	1.88629
47.1319	1.1957		50.0135	1.92386		40.6672	1.82327		45.7577	1.88619
47.1521	1.19559		50.0556	1.92368		40.6874	1.82316		45.7779	1.88612
47.1723	1.19549		50.0758	1.9236		40.7077	1.82308		45.82	1.88595
47.1925	1.19539		50.096	1.92351		40.7498	1.82284		45.8402	1.88586
47.2127	1.19528		50.1163	1.92343		40.77	1.82273		45.8603	1.88578
47.2548	1.19507		50.1366	1.92334		40.7902	1.82263		45.8824	1.88569
47.275	1.19497		50.1787	1.92316		40.8124	1.82251		45.9026	1.88561
47.2951	1.19486		50.1988	1.92307		40.8326	1.8224		45.9447	1.88544
47.3173	1.19475		50.2191	1.92299		40.8747	1.82218		45.9649	1.88535
47.3375	1.19465		50.2393	1.9229		40.8949	1.82208		45.9869	1.88526
47.3796	1.19444		50.2595	1.92282		40.915	1.82197		46.0071	1.88517
47.3997	1.19433		50.3016	1.92264		40.9372	1.82184		46.0273	1.88509
47.4218	1.19422		50.3218	1.92255		40.9575	1.82175		46.0694	1.88492
47.442	1.19412		50.342	1.92247		40.9996	1.82152		46.0895	1.88483
47.4621	1.19402		50.3647	1.92237		41.0197	1.82141		46.1098	1.88475
47.5042	1.19381		50.3848	1.92228		41.04	1.82131		46.13	1.88468
47.5244	1.19371		50.4269	1.92211		41.0602	1.8212		46.1503	1.88458
47.5446	1.19361		50.4471	1.92202		41.0805	1.82109		46.1924	1.88441
47.5649	1.19351		50.4698	1.92193		41.1226	1.82087		46.2125	1.88433
47.585	1.1934		50.4899	1.92184		41.1427	1.82077		46.2327	1.88425
47.6271	1.19319		50.5101	1.92176		41.1629	1.82066		46.255	1.88415
47.6473	1.19309		50.5522	1.92158		41.1832	1.82055		46.2752	1.88407
47.6675	1.193		50.5726	1.92149		41.2034	1.82045		46.3173	1.88391
47.6897	1.19288		50.5928	1.92141		41.2455	1.82023		46.3374	1.8838
47.7099	1.19278		50.613	1.92132		41.2657	1.82011		46.3576	1.88374
47.752	1.19257		50.6333	1.92124		41.2859	1.82003		46.3799	1.88364
47.7721	1.19247		50.6754	1.92106		41.3082	1.8199		46.4001	1.88356
47.7923	1.19236		50.6955	1.92098		41.3283	1.81979		46.4422	1.88339
47.8145	1.19225		50.7157	1.92089		41.3704	1.81957		46.4624	1.88331
47.8347	1.19216		50.7385	1.9208		41.3906	1.81947		46.4826	1.88322
47.8768	1.19194		50.7587	1.92071		41.4108	1.81936		46.5028	1.88315
47.897	1.19184		50.8008	1.92054		41.4311	1.81926		46.5231	1.88306
47.9172	1.19174		50.8226	1.92045		41.4513	1.81915		46.5652	1.88289
47.9375	1.19164		50.8428	1.92036		41.4934	1.81892		46.5854	1.88281
47.9577	1.19154		50.863	1.92027		41.5136	1.81883		46.6077	1.88272
47.9998	1.19133		50.8833	1.92019		41.5361	1.81869		46.6279	1.88264
48.02	1.19123		50.9254	1.92001		41.5563	1.81861		46.6481	1.88255
48.0421	1.19112		50.9456	1.91993		41.5765	1.81851		46.6902	1.88239
48.0624	1.19102		50.9658	1.91984		41.6186	1.81828		46.7104	1.8823
48.0826	1.19093		50.986	1.91976		41.6388	1.81817		46.7306	1.88222
48.1247	1.19072		51.0101	1.91966		41.659	1.81807		46.7531	1.88212
48.1449	1.19062		51.0522	1.91949		41.6815	1.81796		46.7733	1.88205
48.165	1.19052		51.0724	1.9194		41.7016	1.81785		46.8154	1.88187
48.1886	1.19041		51.0925	1.91932		41.7437	1.81764		46.8356	1.88179
48.2088	1.1903		51.1143	1.91922		41.764	1.81753		46.8558	1.88171
48.2509	1.1901		51.1345	1.91914		41.7842	1.81743		46.8761	1.88163
48.2711	1.19		51.1766	1.91896		41.8044	1.81732		46.8963	1.88155
48.2913	1.1899		51.1967	1.91888		41.8247	1.81722		46.9384	1.88138
48.3115	1.1898		51.217	1.91879		41.8668	1.81699		46.9586	1.88129
48.3318	1.1897		51.2372	1.91871		41.887	1.81691		46.9788	1.88122
48.3738	1.18949		51.2575	1.91863		41.9073	1.81679		46.999	1.88113
48.394	1.18939		51.2996	1.91844		41.9275	1.81669		47.0193	1.88106
48.4142	1.18929		51.3197	1.91836		41.9477	1.81658		47.0614	1.88088
48.4428	1.18915		51.34	1.91828		41.9898	1.81636		47.0815	1.8808
48.4629	1.18905		51.3602	1.91821		42.0099	1.81626		47.1017	1.88072
48.505	1.18885		51.3804	1.91812		42.0301	1.81616		47.1243	1.88063
48.5252	1.18875		51.4225	1.91795		42.0528	1.81604		47.1445	1.88055
48.5454	1.18865		51.4426	1.91787		42.073	1.81593		47.1866	1.88038
48.5666	1.18855		51.4628	1.91779		42.1151	1.81571		47.2067	1.88031
48.5869	1.18845		51.4847	1.9177		42.1352	1.81563		47.2292	1.88021
48.629	1.18825		51.5049	1.91762		42.1554	1.81551		47.2494	1.88014
48.6491	1.18815		51.547	1.91745		42.1782	1.8154		47.2696	1.88004
48.6703	1.18804		51.5671	1.91737		42.1984	1.81529		47.3117	1.87988
48.6905	1.18795		51.5873	1.91728		42.2405	1.81508		47.3319	1.8798
48.7106	1.18784		51.6092	1.91719		42.2608	1.81498		47.3522	1.87972
48.7527	1.18764		51.6294	1.91711		42.281	1.81487		47.3724	1.87964
48.7729	1.18754		51.6715	1.91693		42.3013	1.81478		47.3926	1.87955
48.7931	1.18745		51.6916	1.91685		42.3215	1.81467		47.4347	1.87939
48.8218	1.1873		51.7134	1.91676		42.3636	1.81446		47.4549	1.87931
48.842	1.18721		51.7336	1.91668		42.384	1.81436		47.4751	1.87923
48.884	1.18701		51.7537	1.91659		42.4042	1.81426		47.4978	1.87915
48.9042	1.18691		51.7958	1.91642		42.4244	1.81415		47.5179	1.87905
48.9244	1.18681		51.816	1.91634		42.4447	1.81404		47.56	1.87889
48.9458	1.18671		51.8362	1.91625		42.4868	1.81382		47.5804	1.87881
48.9692	1.18659		51.8565	1.91617		42.5069	1.81374		47.6006	1.87873
49.0113	1.18639		51.8766	1.91608		42.5271	1.81363		47.6209	1.87864
49.0315	1.1863		51.9187	1.91591		42.5499	1.81351		47.6411	1.87857
49.0517	1.1862		51.9389	1.91583		42.5701	1.81341		47.6832	1.87841
49.072	1.1861		51.9591	1.91575		42.6122	1.8132		47.7036	1.87832
49.0922	1.18601		51.981	1.91566		42.6325	1.81309		47.7238	1.87824
49.1342	1.1858		52.0011	1.91557		42.6528	1.81299		47.7441	1.87817
49.1544	1.1857		52.0432	1.9154		42.673	1.81288		47.7643	1.87808
49.1746	1.18561		52.0634	1.91532		42.6932	1.81278		47.8064	1.87793
49.1959	1.18551		52.0836	1.91524		42.7353	1.81258		47.8266	1.87784
49.2161	1.18541		52.1038	1.91515		42.7555	1.81246		47.8468	1.87776
49.2582	1.18521		52.1241	1.91507		42.7798	1.81235		47.8696	1.87768
49.2783	1.18511		52.1662	1.9149		42.8001	1.81225		47.8897	1.87759
49.2985	1.18501		52.1864	1.91481		42.8203	1.81214		47.9318	1.87742
49.3201	1.18491		52.2066	1.91473		42.8624	1.81194		47.952	1.87734
49.3403	1.18481		52.2268	1.91464		42.8826	1.81183		47.9722	1.87727
49.3824	1.18461		52.2515	1.91455		42.9027	1.81174		47.9951	1.87717
49.4026	1.18451		52.2936	1.91437		42.9244	1.81163		48.0153	1.87709
49.4228	1.18442		52.3138	1.91429		42.9446	1.81153		48.0574	1.87692
49.4431	1.18432		52.334	1.91421		42.9867	1.81126		48.0778	1.87685
49.4632	1.18423		52.3563	1.91412		43.0069	1.8112		48.098	1.87677
49.5053	1.18403		52.3765	1.91403		43.0271	1.81113		48.1183	1.87668
49.5255	1.18393		52.4186	1.91386		43.0473	1.81103		48.1385	1.87661
49.5457	1.18383		52.4388	1.91378		43.0676	1.81092		48.1806	1.87644
49.5659	1.18374		52.459	1.9137		43.1097	1.8107		48.2008	1.87637
49.5861	1.18364		52.4792	1.91361		43.1299	1.8106		48.221	1.87628
49.6282	1.18344		52.4995	1.91353		43.1501	1.8105		48.2412	1.87621
49.6483	1.18335		52.5416	1.91336		43.1703	1.8104		48.2615	1.87613
49.6685	1.18325		52.5618	1.91328		43.1905	1.81029		48.3036	1.87597
49.6901	1.18315		52.582	1.9132		43.2326	1.81008		48.3237	1.87589
49.7103	1.18306		52.6022	1.91312		43.2527	1.80999		48.3439	1.87581
49.7523	1.18286		52.6224	1.91303		43.2729	1.80988		48.3657	1.87573
49.7725	1.18276		52.6645	1.91286		43.2947	1.80977		48.3859	1.87565
49.7927	1.18267		52.6847	1.91278		43.3148	1.80966		48.428	1.87548
49.813	1.18257		52.7049	1.9127		43.3569	1.80946		48.4482	1.87541
49.8331	1.18247		52.7272	1.91261		43.3771	1.80937		48.4699	1.87533
49.8752	1.18228		52.7473	1.91253		43.3973	1.80926		48.49	1.87523
49.8954	1.18218		52.7894	1.91236		43.419	1.80915		48.5102	1.87517
49.917	1.18208		52.8096	1.91227		43.4392	1.80906		48.5523	1.875
49.9372	1.18199		52.8298	1.91219		43.4813	1.80885		48.5725	1.87492
49.9574	1.18189		52.85	1.91211		43.5015	1.80875		48.5927	1.87484
49.9995	1.18169		52.8703	1.91202		43.5217	1.80865		48.6129	1.87476
50.0196	1.1816		52.9124	1.91186		43.542	1.80855		48.6331	1.87468
50.0398	1.1815		52.9325	1.91177		43.5621	1.80845		48.6752	1.87452
50.0615	1.1814		52.9548	1.91168		43.6042	1.80825		48.6953	1.87444
50.0816	1.18131		52.9749	1.9116		43.6244	1.80814		48.7155	1.87436
50.1237	1.18111		52.9951	1.91152		43.6447	1.80805		48.7373	1.87428
50.1439	1.18102		53.0372	1.91135		43.6649	1.80795		48.7575	1.8742
50.1641	1.18092		53.0574	1.91127		43.6851	1.80783		48.7996	1.87403
50.1858	1.18082		53.0775	1.91119		43.7271	1.80765		48.8197	1.87397
50.2095	1.18072		53.1	1.9111		43.7473	1.80754		48.8399	1.87387
50.2516	1.18052		53.1202	1.91101		43.7675	1.80744		48.8602	1.8738
50.2718	1.18042		53.1623	1.91085		43.7894	1.80734		48.8804	1.87373
50.292	1.18033		53.1824	1.91077		43.8096	1.80723		48.9225	1.87356
50.3122	1.18024		53.2026	1.91068		43.8516	1.80702		48.9427	1.87349
50.3325	1.18014		53.2251	1.91059		43.8718	1.80692		48.963	1.87341
50.3746	1.17995		53.2491	1.9105		43.892	1.80682		48.9832	1.87334
50.3947	1.17985		53.2912	1.91033		43.9123	1.80672		49.0035	1.87326
50.4149	1.17976		53.3114	1.91025		43.9325	1.80662		49.0456	1.87309
50.4369	1.17966		53.3316	1.91016		43.9746	1.80641		49.0657	1.87301
50.4571	1.17956		53.3518	1.91009		43.9948	1.80633		49.0859	1.87293
50.4992	1.17937		53.3721	1.91		44.0167	1.80622		49.1079	1.87286
50.5193	1.17928		53.4142	1.90983		44.037	1.80611		49.128	1.87277
50.5395	1.17918		53.4343	1.90975		44.0572	1.80601		49.1701	1.87261
50.5614	1.17908		53.4545	1.90967		44.0993	1.80581		49.1903	1.87254
50.5816	1.17898		53.4788	1.90958		44.1195	1.80571		49.2105	1.87247
50.6237	1.17879		53.499	1.90949		44.1396	1.80562		49.2327	1.87238
50.6439	1.1787		53.541	1.90932		44.1616	1.80551		49.2529	1.8723
50.6641	1.17861		53.5612	1.90924		44.1818	1.80541		49.295	1.87214
50.6844	1.17851		53.5814	1.90916		44.2239	1.80521		49.3152	1.87206
50.7046	1.17842		53.6028	1.90908		44.244	1.80511		49.3354	1.87198
50.7467	1.17823		53.623	1.90899		44.2642	1.80501		49.3556	1.8719
50.7669	1.17813		53.6651	1.90882		44.2863	1.80489		49.3759	1.87183
50.7871	1.17804		53.6853	1.90875		44.3101	1.80479		49.418	1.87166
50.8073	1.17795		53.7055	1.90867		44.3522	1.80458		49.4382	1.87159
50.8276	1.17785		53.7257	1.90859		44.3724	1.80448		49.4584	1.87151
50.8697	1.17767		53.7459	1.90851		44.3926	1.80438		49.4786	1.87144
50.8898	1.17757		53.788	1.90834		44.4129	1.80429		49.4989	1.87136
50.91	1.17748		53.8082	1.90826		44.4331	1.80419		49.541	1.8712
50.9308	1.17738		53.8284	1.90817		44.4752	1.80399		49.5611	1.87112
50.951	1.17729		53.8486	1.9081		44.4954	1.80388		49.5813	1.87104
50.9931	1.1771		53.8688	1.90802		44.5155	1.80379		49.6036	1.87096
51.0133	1.17701		53.9109	1.90785		44.5377	1.80369		49.6237	1.87088
51.0335	1.17692		53.931	1.90777		44.5579	1.80359		49.6658	1.87072
51.0536	1.17682		53.9512	1.90769		44.6	1.80338		49.686	1.87065
51.0738	1.17673		53.9726	1.90761		44.6201	1.80329		49.7062	1.87057
51.1159	1.17654		53.9928	1.90752		44.6403	1.80321		49.7265	1.8705
51.1361	1.17645		54.0349	1.90736		44.6626	1.8031		49.7467	1.87042
51.1569	1.17635		54.0551	1.90728		44.6828	1.803		49.7888	1.87026
51.1771	1.17626		54.0753	1.9072		44.7249	1.80281		49.809	1.87019
51.1973	1.17617		54.0955	1.90712		44.7451	1.80268		49.8292	1.87012
51.2394	1.17597		54.1158	1.90703		44.7653	1.8026		49.8494	1.87002
51.2595	1.17588		54.1579	1.90687		44.7855	1.80251		49.8697	1.86996
51.2797	1.17579		54.178	1.90679		44.8058	1.8024		49.9118	1.8698
51.3008	1.1757		54.1995	1.9067		44.8479	1.8022		49.9319	1.86972
51.3209	1.17561		54.2197	1.90662		44.868	1.80211		49.9521	1.86964
51.363	1.17541		54.2399	1.90655		44.8883	1.80201		49.9745	1.86956
51.3832	1.17532		54.282	1.90638		44.9085	1.80192		49.9947	1.86949
51.4033	1.17523		54.3021	1.9063		44.9287	1.80181		50.0368	1.86932
51.4245	1.17513		54.3223	1.90622		44.9708	1.80161		50.0569	1.86925
51.4478	1.17503		54.3442	1.90613		44.991	1.80151		50.0771	1.86917
51.4899	1.17484		54.3643	1.90605		45.0112	1.80142		50.0996	1.86909
51.51	1.17476		54.4064	1.90589		45.0336	1.80131		50.1198	1.86901
51.5302	1.17466		54.4266	1.90581		45.0537	1.8012		50.1619	1.86885
51.5504	1.17457		54.4467	1.90573		45.0958	1.80101		50.1821	1.86877
51.5706	1.17448		54.4685	1.90564		45.116	1.80091		50.2023	1.86871
51.6127	1.17429		54.4922	1.90555		45.1362	1.80083		50.2226	1.86863
51.6329	1.1742		54.5343	1.90539		45.1565	1.80072		50.2428	1.86855
51.6531	1.17411		54.5544	1.9053		45.1767	1.80062		50.2849	1.8684
51.6733	1.17402		54.5747	1.90522		45.2188	1.80043		50.3051	1.86832
51.6936	1.17393		54.5949	1.90514		45.239	1.80033		50.3275	1.86824
51.7357	1.17374		54.6151	1.90506		45.2613	1.80023		50.3477	1.86817
51.7558	1.17365		54.6572	1.9049		45.2815	1.80013		50.368	1.86809
51.776	1.17356		54.6774	1.90482		45.3018	1.80005		50.41	1.86793
51.7972	1.17346		54.6976	1.90474		45.3439	1.79986		50.4302	1.86785
51.8174	1.17337		54.7194	1.90466		45.364	1.79974		50.4504	1.86779
51.8595	1.17319		54.7396	1.90457		45.3842	1.79965		50.473	1.86769
51.8797	1.1731		54.7817	1.90441		45.4084	1.79953		50.4932	1.86762
51.8999	1.173		54.8019	1.90433		45.4285	1.79943		50.5353	1.86746
51.9202	1.17291		54.822	1.90425		45.4706	1.79923		50.5555	1.86739
51.9403	1.17282		54.8439	1.90417		45.4908	1.79914		50.5757	1.86731
51.9824	1.17264		54.8641	1.90409		45.511	1.79904		50.596	1.86724
52.0026	1.17254		54.9062	1.90392		45.5313	1.79895		50.6163	1.86716
52.0228	1.17245		54.9264	1.90384		45.5515	1.79885		50.6583	1.867
52.0513	1.17233		54.9466	1.90376		45.5936	1.79867		50.6787	1.86693
52.0715	1.17224		54.9669	1.90368		45.6138	1.79856		50.6989	1.86685
52.1136	1.17206		54.9871	1.9036		45.634	1.79845		50.7192	1.86678
52.1337	1.17197		55.0292	1.90344		45.6628	1.79834		50.7394	1.8667
52.1539	1.17187		55.0494	1.90336		45.6829	1.79824		50.7815	1.86654
52.1752	1.17178		55.0696	1.90329		45.725	1.79806		50.8017	1.86648
52.1954	1.17169		55.0899	1.90321		45.7452	1.79795		50.8218	1.8664
52.2375	1.1715		55.1101	1.90313		45.7654	1.79785		50.8456	1.86631
52.2577	1.17141		55.1522	1.90296		45.7868	1.79776		50.8657	1.86624
52.2779	1.17133		55.1724	1.90288		45.8071	1.79766		50.9078	1.86608
52.2983	1.17124		55.1926	1.9028		45.8491	1.79746		50.928	1.86601
52.3185	1.17115		55.2146	1.90271		45.8693	1.79737		50.9494	1.86593
52.3606	1.17096		55.2348	1.90264		45.8908	1.79727		50.9695	1.86586
52.3807	1.17087		55.2769	1.90247		45.9109	1.79718		50.9897	1.86578
52.4019	1.17078		55.2971	1.90239		45.9311	1.79708		51.0318	1.86564
52.4221	1.17069		55.3173	1.90232		45.9732	1.79689		51.052	1.86555
52.4424	1.1706		55.3375	1.90223		45.9934	1.79679		51.0722	1.86547
52.4844	1.17042		55.3577	1.90216		46.0137	1.79668		51.101	1.86538
52.5046	1.17033		55.3998	1.902		46.0425	1.79657		51.1212	1.8653
52.5248	1.17024		55.42	1.90192		46.0627	1.79648		51.1632	1.86514
52.5463	1.17014		55.4419	1.90183		46.1048	1.79627		51.1834	1.86507
52.5664	1.17006		55.4621	1.90175		46.1249	1.79618		51.2036	1.865
52.6085	1.16987		55.4824	1.90168		46.1451	1.79609		51.2251	1.86492
52.6287	1.16978		55.5245	1.90151		46.1667	1.79599		51.2487	1.86483
52.6489	1.16969		55.5446	1.90143		46.1903	1.79587		51.2908	1.86469
52.6692	1.1696		55.5648	1.90136		46.2324	1.79567		51.311	1.8646
52.6894	1.16952		55.5871	1.90127		46.2526	1.79558		51.3312	1.86453
52.7315	1.16933		55.6073	1.90119		46.2728	1.79548		51.3514	1.86445
52.7517	1.16925		55.6494	1.90103		46.2931	1.79541		51.3717	1.86439
52.7719	1.16916		55.6695	1.90095		46.3133	1.79529		51.4138	1.86423
52.7921	1.16907		55.6898	1.90087		46.3554	1.79511		51.4339	1.86416
52.8161	1.16897		55.7101	1.90079		46.3756	1.79502		51.4541	1.86408
52.8582	1.16878		55.7303	1.90072		46.3957	1.79492		51.4758	1.864
52.8783	1.16869		55.7724	1.90056		46.4175	1.79482		51.496	1.86393
52.8985	1.16861		55.7926	1.90048		46.4377	1.79473		51.5381	1.86377
52.9201	1.16851		55.8128	1.9004		46.4798	1.79454		51.5582	1.8637
52.9403	1.16842		55.8331	1.90032		46.4999	1.79445		51.5784	1.86362
52.9824	1.16824		55.8533	1.90024		46.5201	1.79435		51.6001	1.86354
53.0025	1.16815		55.8954	1.90008		46.542	1.79426		51.6203	1.86347
53.0239	1.16806		55.9156	1.9		46.5622	1.79416		51.6624	1.86333
53.0441	1.16797		55.9358	1.89993		46.6043	1.79398		51.6826	1.86324
53.0642	1.16788		55.9582	1.89983		46.6244	1.79387		51.7028	1.86318
53.1063	1.16771		55.9783	1.89976		46.6447	1.7938		51.7231	1.8631
53.1265	1.16762		56.0204	1.8996		46.6649	1.79369		51.7434	1.86303
53.1467	1.16753		56.0406	1.89952		46.6852	1.7936		51.7854	1.86288
53.167	1.16744		56.0608	1.89944		46.7272	1.79341		51.8056	1.8628
53.191	1.16734		56.083	1.89936		46.7474	1.79331		51.8258	1.86273
53.2331	1.16716		56.1032	1.89928		46.7676	1.79322		51.8461	1.86266
53.2533	1.16707		56.1453	1.89912		46.7879	1.79312		51.8662	1.86259
53.2735	1.16699		56.1655	1.89904		46.808	1.79303		51.9083	1.86243
53.2951	1.16689		56.1857	1.89896		46.8501	1.79283		51.9285	1.86236
53.3153	1.16681		56.206	1.89888		46.8703	1.79274		51.9486	1.86229
53.3574	1.16662		56.2263	1.8988		46.8905	1.79265		51.9705	1.86221
53.3775	1.16653		56.2684	1.89864		46.9125	1.79255		51.9907	1.86214
53.3978	1.16645		56.2886	1.89857		46.9326	1.79247		52.0328	1.86199
53.418	1.16636		56.3088	1.89849		46.9747	1.79227		52.053	1.8619
53.4382	1.16628		56.3372	1.89838		46.9949	1.79218		52.0732	1.86184
53.4803	1.1661		56.3573	1.8983		47.0151	1.79208		52.0934	1.86177
53.5004	1.16601		56.3994	1.89814		47.0353	1.792		52.1137	1.86169
53.5207	1.16592		56.4196	1.89806		47.0556	1.7919		52.1558	1.86154
53.5409	1.16583		56.4397	1.89799		47.0977	1.79171		52.1759	1.86147
53.5612	1.16575		56.461	1.8979		47.1179	1.79163		52.1979	1.86139
53.6033	1.16557		56.4812	1.89783		47.1397	1.79153		52.218	1.86131
53.6234	1.16548		56.5233	1.89766		47.1599	1.79144		52.2382	1.86125
53.6436	1.16539		56.5435	1.89759		47.1802	1.79135		52.2803	1.86109
53.6662	1.1653		56.5637	1.89751		47.2223	1.79117		52.3004	1.86103
53.6864	1.16521		56.5839	1.89743		47.2424	1.79105		52.3206	1.86094
53.7285	1.16504		56.6041	1.89736		47.2626	1.79098		52.3427	1.86087
53.7487	1.16495		56.6462	1.8972		47.2848	1.79087		52.3628	1.8608
53.7688	1.16487		56.6664	1.89712		47.305	1.79078		52.4049	1.86065
53.7916	1.16477		56.6877	1.89704		47.347	1.79059		52.4251	1.86058
53.8118	1.16468		56.7079	1.89696		47.3672	1.7905		52.4452	1.8605
53.8539	1.16451		56.7282	1.89689		47.3874	1.7904		52.4674	1.86042
53.8742	1.16442		56.7703	1.89673		47.4095	1.7903		52.4876	1.86036
53.8945	1.16433		56.7904	1.89665		47.4333	1.79019		52.5297	1.86021
53.9147	1.16424		56.8106	1.89658		47.4754	1.79		52.5499	1.86014
53.935	1.16416		56.832	1.89649		47.4956	1.78991		52.5701	1.86006
53.9771	1.16398		56.8521	1.89642		47.5158	1.78983		52.5903	1.85999
53.9974	1.1639		56.8942	1.89625		47.536	1.78973		52.6106	1.85992
54.0176	1.16381		56.9144	1.89618		47.5563	1.78964		52.6527	1.85977
54.0379	1.16372		56.9346	1.8961		47.5984	1.78946		52.6745	1.85968
54.0581	1.16364		56.9549	1.89602		47.6185	1.78937		52.6947	1.85961
54.1002	1.16346		56.9751	1.89595		47.6387	1.78928		52.715	1.85954
54.1203	1.16338		57.0172	1.89579		47.661	1.78918		52.7352	1.85947
54.1405	1.16329		57.0374	1.89571		47.6811	1.78909		52.7773	1.85933
54.1633	1.16319		57.0576	1.89564		47.7232	1.78891		52.7975	1.85925
54.1834	1.16311		57.0779	1.89556		47.7434	1.78881		52.8176	1.85918
54.2255	1.16293		57.0981	1.89548		47.7636	1.78873		52.8397	1.8591
54.2457	1.16285		57.1402	1.89532		47.7859	1.78862		52.8599	1.85903
54.2686	1.16275		57.1604	1.89525		47.8061	1.78853		52.902	1.85887
54.2888	1.16267		57.1805	1.89517		47.8482	1.78833		52.9222	1.8588
54.3089	1.16258		57.2022	1.89509		47.8684	1.78825		52.9424	1.85874
54.351	1.16241		57.2223	1.89501		47.8886	1.78815		52.9627	1.85866
54.3714	1.16232		57.2644	1.89485		47.9089	1.78807		52.9829	1.8586
54.3916	1.16224		57.2846	1.89478		47.9291	1.78798		53.025	1.85844
54.4119	1.16215		57.3047	1.8947		47.9712	1.78779		53.0452	1.85837
54.4322	1.16207		57.3264	1.89462		47.9914	1.78769		53.0654	1.8583
54.4743	1.16189		57.3466	1.89454		48.0116	1.78762		53.0857	1.85823
54.4944	1.16181		57.3887	1.89439		48.0319	1.78751		53.1059	1.85816
54.5146	1.16172		57.4089	1.89431		48.0521	1.78743		53.148	1.85801
54.5377	1.16162		57.4291	1.89423		48.0942	1.78723		53.1682	1.85794
54.5579	1.16154		57.4494	1.89416		48.1144	1.78715		53.1883	1.85787
54.6	1.16137		57.4696	1.89408		48.1345	1.78706		53.2107	1.8578
54.6205	1.16127		57.5117	1.89392		48.158	1.78696		53.2309	1.85772
54.6407	1.16119		57.5319	1.89385		48.1781	1.78687		53.273	1.85758
54.6609	1.16111		57.5521	1.89377		48.2202	1.78669		53.2932	1.85751
54.6814	1.16102		57.5724	1.89369		48.2404	1.78661		53.3134	1.85743
54.7235	1.16085		57.5925	1.89362		48.2606	1.78651		53.3337	1.85737
54.7439	1.16076		57.6346	1.89346		48.2809	1.78642		53.3539	1.85729
54.7641	1.16068		57.6548	1.89338		48.301	1.78635		53.396	1.85715
54.7844	1.1606		57.675	1.89331		48.3431	1.78615		53.4162	1.85708
54.8046	1.16051		57.6967	1.89323		48.3633	1.78606		53.4385	1.85699
54.8467	1.16034		57.7169	1.89315		48.3844	1.78597		53.4586	1.85692
54.8669	1.16025		57.759	1.89299		48.4046	1.78587		53.4788	1.85685
54.887	1.16017		57.7791	1.89292		48.4249	1.78579		53.5209	1.85671
54.9102	1.16008		57.7994	1.89284		48.467	1.7856		53.5411	1.85663
54.9304	1.15999		57.8196	1.89277		48.4871	1.78551		53.5612	1.85657
54.9725	1.15982		57.8399	1.8927		48.5073	1.78541		53.5825	1.85649
54.9929	1.15974		57.882	1.89253		48.5286	1.78532		53.6027	1.85642
55.0132	1.15965		57.9021	1.89246		48.5487	1.78523		53.6448	1.85627
55.0334	1.15956		57.9238	1.89238		48.5908	1.78506		53.6649	1.8562
55.0537	1.15948		57.944	1.8923		48.611	1.78496		53.6851	1.85613
55.0958	1.15931		57.9643	1.89223		48.6312	1.78486		53.7063	1.85606
55.116	1.15922		58.0063	1.89207		48.6515	1.78479		53.7297	1.85598
55.1362	1.15914		58.0265	1.89199		48.6717	1.78468		53.7718	1.85584
55.1564	1.15906		58.0467	1.89192		48.7138	1.78452		53.7919	1.85576
55.1767	1.15898		58.0687	1.89187		48.734	1.78442		53.8122	1.8557
55.2188	1.1588		58.0888	1.89181		48.7542	1.78433		53.8325	1.85562
55.2389	1.15872		58.1309	1.89166		48.7745	1.78425		53.8527	1.85556
55.2591	1.15864		58.1511	1.89159		48.7947	1.78416		53.8948	1.85541
55.2815	1.15854		58.1713	1.89151		48.8368	1.78398		53.915	1.85534
55.3017	1.15846		58.1933	1.89143		48.8569	1.78389		53.9351	1.85526
55.3438	1.15829		58.2171	1.89135		48.8771	1.78381		53.9565	1.85519
55.3639	1.15821		58.2591	1.89119		48.8984	1.78372		53.9767	1.85512
55.3841	1.15812		58.2793	1.89112		48.9186	1.78363		54.0188	1.85498
55.4066	1.15803		58.2995	1.89104		48.9607	1.78345		54.0389	1.8549
55.4268	1.15795		58.3198	1.89097		48.9809	1.78335		54.0591	1.85484
55.4689	1.15778		58.34	1.89089		49.001	1.78327		54.0806	1.85476
55.4891	1.1577		58.3821	1.89074		49.0225	1.78319		54.1008	1.85469
55.5116	1.1576		58.4023	1.89067		49.0428	1.78308		54.1429	1.85454
55.5317	1.15752		58.4225	1.89059		49.0849	1.7829		54.1631	1.85448
55.5519	1.15744		58.4445	1.89051		49.105	1.78281		54.1833	1.8544
55.594	1.15727		58.4647	1.89043		49.1252	1.78272		54.2035	1.85433
55.6142	1.15719		58.5068	1.89028		49.1455	1.78264		54.2237	1.85427
55.6343	1.15711		58.527	1.8902		49.1657	1.78255		54.2658	1.85412
55.6569	1.15702		58.5471	1.89013		49.2077	1.78236		54.286	1.85405
55.6771	1.15693		58.5693	1.89005		49.2279	1.78228		54.3062	1.85398
55.7192	1.15676		58.5895	1.88998		49.2482	1.78219		54.3349	1.85389
55.7393	1.15668		58.6316	1.88982		49.2684	1.7821		54.3551	1.85381
55.7595	1.1566		58.6518	1.88975		49.2886	1.78201		54.3972	1.85368
55.7821	1.1565		58.672	1.88967		49.3306	1.78183		54.4174	1.85361
55.8062	1.1564		58.6923	1.8896		49.3508	1.78176		54.4375	1.85354
55.8483	1.15624		58.7134	1.88952		49.371	1.78164		54.4591	1.85346
55.8686	1.15616		58.7555	1.88937		49.3927	1.78156		54.4793	1.8534
55.8888	1.15607		58.7757	1.88929		49.4128	1.78148		54.5214	1.85324
55.909	1.15599		58.7959	1.88922		49.4549	1.7813		54.5416	1.85318
55.9293	1.15591		58.8161	1.88914		49.4751	1.78122		54.5618	1.8531
55.9714	1.15574		58.8365	1.88907		49.4953	1.78113		54.582	1.85304
55.9915	1.15566		58.8786	1.88891		49.5156	1.78104		54.6023	1.85297
[truncated: 12,200 more rows]

## Sheet: Plant Protein
CNC			Canola			Pea			Aquafaba			Sunflower
	1.85949			2.46596			2.69847			2.61619			2.44548
Relative Time	Reading		Relative Time	Reading		Relative Time	Reading		Relative Time	Reading		Relative Time	Reading
6.59241	1.85949		4.21548	2.46596		6.42206	2.69847		7.94673	2.61619		8.77003	2.44548
6.61259	1.8507		4.23562	2.46473		6.44221	2.69709		7.96687	2.61531		8.79021	2.44234
6.63274	1.8592		4.25577	2.46245		6.46236	2.69592		7.98702	2.61445		8.8323	2.44333
6.65288	1.85746		4.27591	2.46287		6.4825	2.69461		8.00716	2.6136		8.85245	2.44252
6.67302	1.8558		4.29605	2.46212		6.50264	2.69383		8.02731	2.61276		8.87259	2.4417
6.71511	1.85247		4.33814	2.46003		6.54474	2.69227		8.0694	2.61105		8.89273	2.44093
6.73526	1.85094		4.35829	2.45899		6.56488	2.69122		8.08955	2.61025		8.91287	2.44017
6.7554	1.8494		4.37843	2.45797		6.58502	2.69015		8.10969	2.60945		8.95497	2.43863
6.77555	1.84791		4.39856	2.45694		6.60516	2.68909		8.12983	2.60865		8.97511	2.43785
6.79568	1.84641		4.41871	2.4559		6.6253	2.68777		8.14999	2.60784		8.99526	2.4371
6.83777	1.84336		4.4608	2.45375		6.66739	2.68556		8.19208	2.60621		9.0154	2.43635
6.85792	1.8419		4.48093	2.45272		6.68754	2.68464		8.21222	2.60541		9.03554	2.4356
6.87806	1.84042		4.50108	2.45171		6.70768	2.68364		8.23236	2.60463		9.07764	2.43404
6.8982	1.83903		4.52122	2.4507		6.72783	2.68266		8.25251	2.60384		9.09779	2.4333
6.91834	1.8376		4.54137	2.44969		6.74797	2.68167		8.27265	2.60306		9.11793	2.43257
6.96043	1.83481		4.58346	2.4476		6.79007	2.6795		8.31474	2.60144		9.13807	2.43184
6.98058	1.83348		4.60361	2.4466		6.8102	2.67845		8.33489	2.60068		9.15821	2.43114
7.00072	1.83218		4.62376	2.44562		6.83035	2.67743		8.35503	2.59993		9.2003	2.42964
7.02086	1.83087		4.64389	2.44464		6.85049	2.6764		8.37518	2.59918		9.22045	2.42891
7.04099	1.82956		4.66404	2.44367		6.87064	2.67534		8.39532	2.59842		9.2406	2.42816
7.08309	1.8268		4.70613	2.44166		6.91273	2.67281		8.43741	2.59686		9.26074	2.4274
7.10323	1.82547		4.72628	2.44071		6.93288	2.67175		8.45756	2.59611		9.28088	2.42656
7.12338	1.82419		4.74642	2.43975		6.95303	2.65126		8.4777	2.59537		9.40355	2.41972
7.14352	1.82274		4.76657	2.4388		6.99331	2.66762		8.49785	2.59463		9.44565	2.42118
7.16366	1.82155		4.78671	2.43786		7.0354	2.66708		8.51799	2.59388		9.46579	2.42046
7.20576	1.81899		4.8288	2.43589		7.05553	2.66627		8.56009	2.59235		9.48593	2.41979
7.2259	1.81767		4.84895	2.43495		7.07568	2.66537		8.58023	2.59162		9.50608	2.41914
7.24605	1.81643		4.86909	2.43402		7.09582	2.66446		8.60038	2.5909		9.52622	2.41848
7.26619	1.81521		4.88923	2.43309		7.11596	2.66353		8.62052	2.59017		9.56831	2.4171
7.28633	1.81397		4.90937	2.43216		7.15805	2.66159		8.64066	2.58944		9.58847	2.41643
7.32842	1.81138		4.95147	2.43023		7.17819	2.66066		8.68276	2.58793		9.6086	2.41578
7.34857	1.81015		4.97162	2.42931		7.19834	2.65973		8.70291	2.58722		9.62875	2.41513
7.36872	1.80892		4.99176	2.4284		7.21848	2.65881		8.72305	2.58649		9.64889	2.41447
7.38885	1.8077		5.0119	2.4275		7.23863	2.65789		8.7432	2.58575		9.69098	2.41311
7.40902	1.80649		5.03204	2.42661		7.28072	2.65598		8.76334	2.58501		9.71112	2.41246
7.45111	1.80398		5.07413	2.42475		7.30087	2.65507		8.82558	2.58283		9.73127	2.41182
7.47126	1.80278		5.09428	2.42387		7.32101	2.65416		8.86586	2.57913		9.75142	2.41118
7.4914	1.80159		5.11442	2.42298		7.34116	2.65326		8.88601	2.58078		9.77156	2.41053
7.51154	1.8004		5.13457	2.42211		7.3613	2.65237		8.9281	2.57934		9.81366	2.40918
7.53168	1.79921		5.15471	2.42123		7.40339	2.6505		8.94825	2.57865		9.8338	2.40854
7.57378	1.79675		5.1968	2.41942		7.42354	2.64961		8.96838	2.57797		9.85395	2.40791
7.59393	1.79558		5.21695	2.41857		7.44368	2.64872		8.98853	2.57728		9.87409	2.40728
7.61406	1.79442		5.2371	2.4177		7.46382	2.64784		9.00867	2.5766		9.89424	2.40666
7.63421	1.79327		5.25724	2.41684		7.48398	2.64697		9.05076	2.57518		9.93633	2.40536
7.65435	1.79211		5.27738	2.41599		7.52607	2.64514		9.07091	2.5745		9.95647	2.40474
7.69645	1.78971		5.31948	2.4142		7.54622	2.64427		9.09106	2.57382		9.97662	2.40412
7.71659	1.78858		5.33962	2.41335		7.56635	2.64342		9.1112	2.57314		9.99675	2.40351
7.73674	1.78744		5.35977	2.41252		7.5865	2.64254		9.13134	2.57247		10.0169	2.40289
7.75688	1.7863		5.37991	2.41168		7.60664	2.64169		9.17343	2.57107		10.059	2.40159
7.77702	1.78518		5.40004	2.41085		7.64874	2.63991		9.19358	2.57039		10.0791	2.40098
7.81911	1.78284		5.44214	2.40914		7.66888	2.63906		9.21372	2.56973		10.0993	2.40037
7.83926	1.78173		5.46229	2.40832		7.68903	2.63821		9.23387	2.56907		10.1194	2.39975
7.85941	1.78062		5.48242	2.40751		7.70917	2.63737		9.25402	2.5684		10.1396	2.39915
7.87955	1.77951		5.50257	2.4067		7.72932	2.63653		9.29611	2.56702		10.1817	2.39789
7.89969	1.77841		5.52271	2.4059		7.77141	2.63479		9.31625	2.56636		10.2018	2.39729
7.94178	1.77613		5.5648	2.40423		7.79155	2.63396		9.3364	2.5657		10.2219	2.39669
7.96193	1.77504		5.58495	2.40342		7.81169	2.63314		9.35654	2.56505		10.2421	2.3961
7.98207	1.77396		5.6051	2.40263		7.83184	2.63231		9.37668	2.5644		10.2622	2.39551
8.00221	1.77288		5.62524	2.40184		7.85198	2.6315		9.41878	2.56303		10.3043	2.3943
8.02236	1.7718		5.64538	2.40104		7.89407	2.62979		9.43894	2.56238		10.3245	2.39371
8.06445	1.76957		5.68747	2.39939		7.91422	2.62898		9.45908	2.56174		10.3446	2.39312
8.0846	1.7685		5.70762	2.39861		7.93438	2.62817		9.47923	2.56109		10.3648	2.39254
8.10474	1.76744		5.72776	2.39782		7.95452	2.62737		9.49938	2.56045		10.3849	2.39194
8.12488	1.76638		5.7479	2.39704		7.97466	2.62657		9.54148	2.55912		10.427	2.39073
8.14502	1.76533		5.76805	2.39627		8.01676	2.6249		9.56163	2.55848		10.4471	2.39015
8.18711	1.76315		5.81014	2.39466		8.03691	2.62411		9.58177	2.55784		10.4673	2.38958
8.20727	1.7621		5.83029	2.39389		8.05704	2.62331		9.60191	2.55721		10.4874	2.389
8.22741	1.76107		5.85043	2.39313		8.07718	2.62254		9.62205	2.55658		10.5076	2.38842
8.24756	1.76003		5.87058	2.39237		8.09733	2.62175		9.66415	2.55526		10.5497	2.38723
8.26771	1.759		5.8907	2.39162		8.13942	2.62011		9.68429	2.55464		10.5698	2.38666
8.3098	1.75686		5.9328	2.39004		8.15957	2.61934		9.70443	2.55401		10.59	2.3861
8.32995	1.75584		5.95294	2.38929		8.17971	2.61857		9.72458	2.55339		10.6101	2.38554
8.35009	1.75483		5.97308	2.38855		8.19985	2.61779		9.74472	2.55277		10.6302	2.38497
8.37024	1.75381		5.99322	2.38781		8.21999	2.61703		9.78681	2.55147		10.6723	2.3838
8.39038	1.7528		6.01336	2.38707		8.26209	2.61543		9.80696	2.55086		10.6925	2.38324
8.43248	1.7507		6.05545	2.38554		8.28223	2.61467		9.8271	2.55025		10.7126	2.38269
8.45263	1.74971		6.0756	2.38479		8.30238	2.61391		9.84725	2.54963		10.7328	2.38214
8.47277	1.74871		6.09575	2.38407		8.32252	2.61316		9.86739	2.54902		10.7529	2.38159
8.49292	1.74772		6.11589	2.38333		8.34266	2.6124		9.90948	2.54774		10.795	2.38044
8.51306	1.74673		6.13603	2.38261		8.38476	2.61084		9.92962	2.54713		10.818	2.37982
8.55515	1.74468		6.17813	2.38109		8.4049	2.6101		9.94976	2.54653		10.8382	2.37928
8.57529	1.7437		6.19828	2.38037		8.42505	2.60936		9.9699	2.54592		10.8584	2.37873
8.59544	1.74272		6.21842	2.37966		8.44519	2.60862		9.99005	2.54532		10.8786	2.37819
8.61559	1.74175		6.23857	2.37893		8.46534	2.60789		10.0321	2.54406		10.9207	2.37707
8.63573	1.74078		6.25871	2.37827		8.50743	2.60636		10.0523	2.54346		10.9408	2.37653
8.67783	1.73877		6.3008	2.37679		8.52757	2.60562		10.0724	2.54286		10.961	2.37599
8.69799	1.73781		6.32094	2.37609		8.54772	2.60491		10.0926	2.54227		10.9917	2.37518
8.71813	1.73686		6.3411	2.37539		8.56785	2.60417		10.1127	2.54167		11.0119	2.37465
8.73827	1.7359		6.36124	2.3747		8.588	2.60345		10.1548	2.54042		11.054	2.37354
8.75842	1.73496		6.38138	2.37401		8.63009	2.60195		10.1749	2.53984		11.0742	2.37302
8.80051	1.73298		6.42348	2.37257		8.65024	2.60124		10.1951	2.53924		11.0947	2.37248
8.82066	1.73204		6.44362	2.37188		8.67038	2.60052		10.2152	2.53865		11.1149	2.37196
8.8408	1.7311		6.46376	2.37119		8.69052	2.59981		10.2354	2.53807		11.1351	2.37143
8.86095	1.73017		6.4839	2.37051		8.71067	2.59911		10.2775	2.53684		11.1772	2.37034
8.88109	1.72924		6.50404	2.36983		8.75276	2.59763		10.2976	2.53626		11.1973	2.36982
8.92319	1.7273		6.54613	2.36841		8.7729	2.59693		10.3178	2.53567		11.2202	2.36923
8.94334	1.72638		6.56628	2.36774		8.79305	2.59623		10.3379	2.53509		11.2404	2.36872
8.96348	1.72547		6.58642	2.36707		8.81318	2.59554		10.358	2.53451		11.2605	2.3682
8.98362	1.72453		6.60657	2.3664		8.83332	2.59484		10.4001	2.53331		11.3026	2.36713
9.00376	1.72363		6.62671	2.36574		8.87542	2.5934		10.4203	2.53273		11.3228	2.36662
9.04585	1.72173		6.66881	2.36435		8.89557	2.59271		10.4404	2.53216		11.3429	2.36611
9.066	1.72083		6.68896	2.36369		8.91571	2.59203		10.4606	2.53158		11.363	2.3656
9.08615	1.71993		6.7091	2.36303		8.93586	2.59135		10.4807	2.53101		11.3832	2.3651
9.10629	1.71902		6.72924	2.36237		8.95599	2.59067		10.5228	2.52982		11.4253	2.36403
9.12643	1.71813		6.74938	2.36171		8.99809	2.58925		10.543	2.52925		11.4455	2.36353
9.16852	1.71626		6.79147	2.36036		9.01823	2.58858		10.5631	2.52869		11.4656	2.36302
9.18867	1.71537		6.81162	2.35971		9.03838	2.5879		10.5832	2.52812		11.4857	2.36253
9.20882	1.71449		6.83177	2.35906		9.05851	2.58724		10.6034	2.52756		11.5059	2.36203
9.22896	1.7136		6.8519	2.35842		9.07866	2.58656		10.6455	2.52638		11.548	2.36099
9.2491	1.71272		6.87203	2.35778		9.12075	2.58518		10.6656	2.52582		11.5682	2.36049
9.29119	1.7109		6.91413	2.35644		9.1409	2.58452		10.6858	2.52526		11.5884	2.35999
9.31134	1.71002		6.93427	2.35581		9.16104	2.58386		10.7059	2.5247		11.611	2.35944
9.33148	1.70915		6.95667	2.35511		9.18119	2.5832		10.726	2.52414		11.6312	2.35895
9.35162	1.70828		6.97687	2.35447		9.20133	2.58255		10.7681	2.52299		11.6733	2.35794
9.37177	1.70742		6.99708	2.35384		9.24343	2.58118		10.7883	2.52243		11.6969	2.35737
9.41385	1.70562		7.03917	2.35253		9.26357	2.58054		10.8084	2.52188		11.7171	2.35688
9.434	1.70476		7.05933	2.35191		9.28371	2.57989		10.8286	2.52133		11.7373	2.3564
9.45414	1.7039		7.08103	2.35124		9.30384	2.57924		10.8487	2.52078		11.7575	2.35591
9.47429	1.70305		7.10119	2.35062		9.32399	2.5786		10.8908	2.51963		11.7996	2.35491
9.49443	1.7022		7.12305	2.34995		9.36608	2.57726		10.911	2.51909		11.8198	2.35443
9.53652	1.70043		7.16515	2.34866		9.38623	2.57663		10.9311	2.51854		11.8399	2.35395
9.55666	1.69959		7.18537	2.34805		9.40637	2.57599		10.9512	2.518		11.8601	2.35347
9.57681	1.69874		7.20553	2.34744		9.42652	2.57536		10.9714	2.51746		11.8863	2.35285
9.59695	1.69791		7.22576	2.34682		9.44666	2.57472		11.0135	2.51633		11.9315	2.35178
9.61709	1.69707		7.24593	2.34621		9.48875	2.57342		11.0336	2.51579		11.9517	2.3513
9.65919	1.69533		7.28802	2.34496		9.5089	2.57278		11.0538	2.51526		11.9739	2.35078
9.67934	1.6945		7.30819	2.34435		9.52904	2.57216		11.0739	2.51472		11.9941	2.35031
9.69948	1.69367		7.32839	2.34375		9.54919	2.57154		11.094	2.51419		12.0148	2.34983
9.71962	1.69285		7.34859	2.34315		9.56933	2.57092		11.1361	2.51307		12.0569	2.34885
9.73977	1.69203		7.36877	2.34255		9.61142	2.56962		11.1563	2.51254		12.081	2.34829
9.78186	1.69032		7.41086	2.34132		9.63157	2.56901		11.1764	2.51201		12.1012	2.34783
9.802	1.68951		7.431	2.34072		9.65172	2.56839		11.1966	2.51148		12.1228	2.34733
9.82215	1.68869		7.45115	2.34013		9.67186	2.56778		11.2167	2.51095		12.1458	2.3468
9.84229	1.68788		7.47129	2.33954		9.69201	2.56717		11.2588	2.50985		12.1879	2.34584
9.86244	1.68707		7.49143	2.33896		9.73409	2.56591		11.279	2.50933		12.2081	2.34538
9.90453	1.68539		7.53352	2.33773		9.75424	2.5653		11.2991	2.5088		12.2283	2.34492
9.92468	1.68459		7.55366	2.33715		9.77439	2.5647		11.3193	2.50828		12.2485	2.34446
9.94482	1.68379		7.57381	2.33657		9.79453	2.5641		11.3394	2.50776		12.2689	2.344
9.96496	1.68299		7.59834	2.33586		9.81467	2.5635		11.3815	2.50667		12.311	2.34306
9.98511	1.6822		7.61855	2.33529		9.85676	2.56226		11.4016	2.50615		12.3311	2.3426
10.0272	1.68055		7.66065	2.33409		9.8769	2.56166		11.4218	2.50563		12.3513	2.34216
10.0473	1.67976		7.68087	2.33351		9.89705	2.56107		11.4419	2.50512		12.3715	2.3417
10.0675	1.67898		7.70105	2.33293		9.91719	2.56048		11.4621	2.5046		12.3916	2.34125
10.0876	1.67819		7.72123	2.33236		9.93733	2.5599		11.5042	2.50353		12.4337	2.34032
10.1078	1.67741		7.74143	2.3318		9.97943	2.55866		11.5243	2.50301		12.4539	2.33987
10.1499	1.67579		7.78352	2.33062		9.99958	2.55808		11.5445	2.5025		12.474	2.33943
10.17	1.67501		7.80368	2.33006		10.0197	2.5575		11.5646	2.50199		12.4943	2.33898
10.1902	1.67424		7.82387	2.3295		10.0399	2.55692		11.5847	2.50149		12.5145	2.33854
10.2103	1.67347		7.84409	2.32895		10.06	2.55634		11.6268	2.50043		12.5566	2.33762
10.2304	1.6727		7.87145	2.32819		10.1021	2.55514		11.647	2.49992		12.5768	2.33718
10.2725	1.6711		7.91706	2.32694		10.1222	2.55456		11.6671	2.49942		12.597	2.33674
10.2927	1.67033		7.93728	2.3264		10.1424	2.55399		11.6873	2.49892		12.6171	2.3363
10.3128	1.66958		7.96784	2.32555		10.1625	2.55342		11.7074	2.49842		12.6373	2.33586
10.333	1.66881		7.98806	2.32501		10.1827	2.55285		11.7495	2.49737		12.6794	2.33496
10.3531	1.66805		8.00826	2.32446		10.2248	2.55166		11.7696	2.49688		12.6996	2.33452
10.3952	1.66648		8.05035	2.32332		10.2449	2.5511		11.7898	2.49637		12.7198	2.33409
10.4153	1.66573		8.07053	2.32278		10.265	2.55054		11.8099	2.49588		12.7413	2.33362
10.4355	1.66498		8.09076	2.32223		10.2852	2.54998		11.8301	2.49538		12.7614	2.33319
10.4556	1.66423		8.11848	2.32149		10.3053	2.54942		11.8722	2.49436		12.8035	2.3323
10.4758	1.66349		8.13863	2.32095		10.3474	2.54825		11.8923	2.49386		12.8237	2.33187
10.5179	1.66194		8.18072	2.31983		10.3676	2.5477		11.9125	2.49337		12.8439	2.33144
10.538	1.66119		8.20088	2.3193		10.3877	2.54714		11.9326	2.49288		12.864	2.33101
10.5581	1.66046		8.22106	2.31877		10.4078	2.54659		11.9527	2.49239		12.8842	2.33059
10.5783	1.65972		8.24203	2.31822		10.428	2.54603		11.9948	2.49136		12.9263	2.3297
10.5984	1.65899		8.26224	2.31768		10.4701	2.5449		12.015	2.49088		12.9465	2.32928
10.6405	1.65746		8.30433	2.31658		10.4902	2.54434		12.0351	2.49039		12.9666	2.32885
10.6607	1.65673		8.32453	2.31605		10.5104	2.5438		12.0553	2.48991		12.9868	2.32843
10.6808	1.656		8.34646	2.31547		10.5305	2.54326		12.0754	2.48942		13.0069	2.32801
10.701	1.65528		8.36662	2.31494		10.5506	2.54271		12.1175	2.48842		13.049	2.32713
10.7211	1.65455		8.38679	2.31443		10.5927	2.54158		12.1377	2.48793		13.0692	2.32672
10.7632	1.65306		8.42888	2.31333		10.6129	2.54105		12.1578	2.48745		13.0894	2.3263
10.7833	1.65233		8.44907	2.31281		10.633	2.54051		12.1779	2.48698		13.1095	2.32588
10.8035	1.65161		8.4693	2.3123		10.6532	2.53997		12.1981	2.4865		13.1297	2.32546
10.8236	1.6509		8.49073	2.31176		10.6733	2.53944		12.2402	2.4855		13.1718	2.3246
10.8438	1.65018		8.5109	2.31125		10.7154	2.53832		12.2603	2.48504		13.1919	2.32419
10.8858	1.6487		8.55299	2.31017		10.7355	2.5378		12.2805	2.48457		13.2121	2.32378
10.906	1.648		8.57314	2.30966		10.7557	2.53727		12.3006	2.48409		13.2323	2.32337
10.9261	1.64729		8.59332	2.30915		10.7758	2.53674		12.3207	2.48363		13.2525	2.32296
10.9463	1.64658		8.61349	2.30864		10.796	2.53622		12.3628	2.48264		13.2945	2.3221
10.9664	1.64588		8.63375	2.30813		10.8381	2.53513		12.383	2.48217		13.3147	2.3217
11.0085	1.64442		8.67584	2.30708		10.8582	2.5346		12.4031	2.4817		13.3349	2.32129
11.0287	1.64372		8.69601	2.30658		10.8784	2.53408		12.4233	2.48123		13.355	2.32088
11.0488	1.64303		8.71619	2.30607		10.8985	2.53356		12.4434	2.48076		13.3756	2.32047
11.0689	1.64233		8.73635	2.30558		10.9186	2.53305		12.4855	2.47978		13.4177	2.31963
11.0891	1.64164		8.75653	2.30507		10.9607	2.53197		12.5056	2.47932		13.4379	2.31923
11.1312	1.6402		8.79862	2.30403		10.9809	2.53146		12.5258	2.47885		13.458	2.31883
11.1513	1.63951		8.81879	2.30354		11.001	2.53094		12.5459	2.47839		13.4782	2.31843
11.1715	1.63882		8.83896	2.30305		11.0212	2.53043		12.5661	2.47793		13.4984	2.31803
11.1916	1.63814		8.85917	2.30255		11.0413	2.52992		12.6082	2.47697		13.5405	2.31719
11.2117	1.63745		8.87935	2.30206		11.0834	2.52887		12.6283	2.47651		13.5606	2.3168
11.2538	1.63604		8.92144	2.30104		11.1036	2.52836		12.6484	2.47605		13.5808	2.3164
11.274	1.63536		8.9416	2.30055		11.1237	2.52785		12.6686	2.47559		13.601	2.316
11.2941	1.63469		8.96177	2.30006		11.1438	2.52735		12.6887	2.47513		13.6211	2.31561
11.3142	1.63401		8.98194	2.29958		11.164	2.52685		12.7308	2.47418		13.6632	2.3148
11.3344	1.63334		9.00209	2.2991		11.2061	2.5258		12.751	2.47372		13.6834	2.31441
11.3765	1.63193		9.04419	2.29809		11.2262	2.5253		12.7711	2.47327		13.7035	2.31402
11.3966	1.63126		9.06434	2.2976		11.2464	2.52481		12.7912	2.47283		13.7237	2.31363
11.4168	1.6306		9.08452	2.29712		11.2665	2.52431		12.8114	2.47238		13.7439	2.31323
11.4369	1.62994		9.10469	2.29664		11.2867	2.52381		12.8535	2.47142		13.786	2.31241
11.4571	1.62927		9.12838	2.29607		11.3287	2.52278		12.8736	2.47097		13.8061	2.31202
11.4991	1.62789		9.17047	2.29506		11.3489	2.52229		12.8938	2.47052		13.8263	2.31163
11.5193	1.62724		9.19065	2.29458		11.369	2.5218		12.9139	2.47007		13.8465	2.31124
11.5394	1.62657		9.21083	2.2941		11.3892	2.52131		12.934	2.46962		13.8667	2.31085
11.5596	1.62592		9.23099	2.29363		11.4093	2.52082		12.9761	2.46869		13.9088	2.31005
11.5797	1.62526		9.25117	2.29315		11.4514	2.51981		12.9963	2.46825		13.929	2.30967
11.6218	1.62391		9.29326	2.29216		11.4716	2.51933		13.0164	2.4678		13.9492	2.30928
11.642	1.62325		9.31343	2.2917		11.4917	2.51884		13.0366	2.46736		13.9693	2.3089
11.6621	1.62261		9.33361	2.29123		11.5118	2.51836		13.0567	2.46692		13.9895	2.30852
11.6822	1.62196		9.35383	2.29077		11.532	2.51788		13.0988	2.466		14.0316	2.30772
11.7024	1.62131		9.374	2.29031		11.5741	2.51688		13.119	2.46556		14.0517	2.30734
11.7445	1.61997		9.4161	2.28936		11.5942	2.5164		13.1391	2.46512		14.0719	2.30696
11.7646	1.61933		9.43625	2.28891		11.6144	2.51592		13.1592	2.46468		14.0921	2.30658
11.7848	1.61868		9.45642	2.28844		11.6345	2.51545		13.1794	2.46425		14.1123	2.30621
11.8049	1.61805		9.47658	2.28797		11.6546	2.51497		13.2215	2.46334		14.1544	2.30542
11.8251	1.61741		9.49673	2.28751		11.6967	2.51399		13.2416	2.46291		14.1746	2.30505
11.8671	1.61609		9.53882	2.28655		11.7169	2.51351		13.2618	2.46247		14.1947	2.30467
11.8873	1.61545		9.55899	2.28609		11.737	2.51305		13.2819	2.46204		14.2149	2.3043
11.9074	1.61483		9.57916	2.28564		11.7572	2.51257		13.302	2.46161		14.2351	2.30392
11.9276	1.61419		9.59932	2.28518		11.7773	2.51211		13.3441	2.46071		14.2771	2.30315
11.9477	1.61357		9.61949	2.28473		11.8194	2.51113		13.3714	2.46013		14.2973	2.30278
11.9898	1.61226		9.66158	2.28379		11.8396	2.51067		13.3987	2.45954		14.3175	2.30241
12.01	1.61164		9.68175	2.28334		11.8597	2.51021		13.4189	2.45911		14.3376	2.30204
12.0301	1.61102		9.70193	2.28288		11.8798	2.50975		13.4411	2.45865		14.3589	2.30165
12.0502	1.6104		9.72208	2.28244		11.9	2.50929		13.4832	2.45775		14.401	2.30089
12.0704	1.60978		9.74226	2.28199		11.9421	2.50833		13.5062	2.45727		14.4212	2.30052
12.1125	1.60848		9.78435	2.28105		11.9622	2.50787		13.5264	2.45684		14.4413	2.30015
12.1326	1.60787		9.80451	2.28061		11.9824	2.50742		13.5533	2.45628		14.4615	2.29979
12.1528	1.60725		9.82468	2.28017		12.0025	2.50696		13.5735	2.45585		14.4817	2.29943
12.1729	1.60663		9.84486	2.27972		12.0227	2.5065		13.6156	2.45498		14.5237	2.29867
12.193	1.60602		9.86501	2.27929		12.0647	2.50556		13.6358	2.45455		14.5439	2.2983
12.2351	1.60475		9.9071	2.27837		12.0849	2.50511		13.6564	2.45412		14.5641	2.29794
12.2553	1.60414		9.92725	2.27793		12.105	2.50466		13.6766	2.4537		14.5868	2.29753
12.2754	1.60353		9.94743	2.27749		12.1252	2.50421		13.7057	2.4531		14.6069	2.29718
12.2955	1.60293		9.96761	2.27705		12.1453	2.50377		13.7478	2.45223		14.649	2.29642
12.3157	1.60232		9.98862	2.27659		12.1874	2.50283		13.768	2.45181		14.6692	2.29606
12.3578	1.60106		10.0307	2.27569		12.2076	2.50239		13.7923	2.45132		14.6893	2.2957
12.3779	1.60046		10.0509	2.27526		12.2277	2.50194		13.8125	2.4509		14.7095	2.29534
12.3981	1.59986		10.071	2.27482		12.2479	2.50149		13.8327	2.45049		14.7297	2.29499
12.4182	1.59927		10.0912	2.27439		12.268	2.50105		13.8748	2.44963		14.7718	2.29424
12.4384	1.59867		10.1114	2.27396		12.3101	2.50013		13.895	2.44921		14.7919	2.29389
12.4805	1.59743		10.1535	2.27305		12.3302	2.49968		13.9151	2.4488		14.8121	2.29353
12.5006	1.59683		10.1736	2.27262		12.3504	2.49925		13.9352	2.44839		14.8322	2.29318
12.5207	1.59624		10.1938	2.27219		12.3705	2.49881		13.9554	2.44798		14.8524	2.29283
12.5409	1.59565		10.214	2.27177		12.3907	2.49837		13.9975	2.44713		14.8945	2.29209
12.561	1.59506		10.2342	2.27134		12.4328	2.49747		14.0176	2.44672		14.9147	2.29174
12.6031	1.59383		10.2763	2.27046		12.4529	2.49707		14.0378	2.44631		14.9349	2.29139
12.6233	1.59325		10.2964	2.27005		12.4731	2.49669		14.0579	2.4459		14.955	2.29104
12.6434	1.59266		10.3166	2.26963		12.4932	2.49629		14.0781	2.4455		14.9752	2.29069
12.6635	1.59208		10.3368	2.2692		12.5133	2.49581		14.1202	2.44465		15.0173	2.28997
12.6837	1.5915		10.3569	2.26878		12.5554	2.49482		14.1403	2.44425		15.0374	2.28961
12.7258	1.59029		10.399	2.26791		12.5756	2.49439		14.1657	2.44374		15.0576	2.28927
12.7459	1.58971		10.4192	2.26749		12.5957	2.49397		14.1859	2.44333		15.0778	2.28892
12.7661	1.58914		10.4393	2.26707		12.6159	2.49354		14.2061	2.44293		15.0979	2.28857
12.7862	1.58856		10.4595	2.26665		12.636	2.49311		14.2482	2.4421		15.14	2.28786
12.8064	1.58798		10.4797	2.26623		12.6781	2.49222		14.2684	2.4417		15.1602	2.28751
12.8484	1.58678		10.5218	2.26537		12.6983	2.49179		14.2923	2.44123		15.1803	2.28717
12.8686	1.58621		10.542	2.26496		12.7184	2.49135		14.3124	2.44083		15.2005	2.28683
12.8887	1.58564		10.5622	2.26457		12.7385	2.49088		14.3327	2.44043		15.2207	2.28648
12.9089	1.58507		10.5823	2.26419		12.7587	2.49044		14.3748	2.4396		15.2628	2.28577
12.929	1.5845		10.6025	2.26379		12.8008	2.48962		14.4058	2.43899		15.283	2.28543
12.9711	1.58332		10.6446	2.26295		12.8209	2.48922		14.4259	2.4386		15.3031	2.28509
12.9913	1.58275		10.6648	2.26253		12.8411	2.48882		14.4557	2.43802		15.3233	2.28475
13.0114	1.58219		10.685	2.26211		12.8612	2.48841		14.4759	2.43763		15.3435	2.28441
13.0316	1.58163		10.7052	2.2617		12.8814	2.48799		14.518	2.43681		15.3856	2.28371
13.0517	1.58106		10.7254	2.26125		12.9234	2.48713		14.5382	2.43642		15.4057	2.28337
13.0938	1.57988		10.7675	2.26038		12.9436	2.48672		14.5606	2.43598		15.4259	2.28303
13.1139	1.57932		10.7876	2.25997		12.9637	2.48631		14.5808	2.43559		15.4461	2.28269
13.1341	1.57876		10.8078	2.25957		12.9839	2.4859		14.601	2.43521		15.4663	2.28236
13.1542	1.57822		10.828	2.25917		13.004	2.48549		14.6431	2.43439		15.5084	2.28166
13.1744	1.57767		10.8481	2.25876		13.0461	2.48463		14.666	2.43395		15.5285	2.28132
13.2165	1.57653		10.8902	2.25793		13.0663	2.48422		14.6862	2.43356		15.5487	2.28098
13.2366	1.57598		10.9104	2.25752		13.0864	2.48382		14.7064	2.43318		15.5689	2.28065
13.2567	1.57543		10.9305	2.25713		13.1065	2.48341		14.7266	2.43279		15.589	2.28031
13.2769	1.57487		10.9507	2.25673		13.1267	2.48301		14.7687	2.43199		15.6311	2.27961
13.297	1.57433		10.9709	2.25632		13.1688	2.48216		14.7889	2.43161		15.6513	2.27928
13.3391	1.57319		11.013	2.25548		13.1889	2.48176		14.8091	2.43122		15.6714	2.27895
13.3593	1.57264		11.0331	2.25508		13.2091	2.48136		14.8293	2.43084		15.6916	2.27863
13.3794	1.5721		11.0533	2.25468		13.2292	2.48096		14.8495	2.43046		15.7119	2.2783
13.3995	1.57155		11.0735	2.25432		13.2493	2.48056		14.8916	2.42967		15.754	2.27762
13.4197	1.57101		11.0936	2.25394		13.2914	2.47972		14.9117	2.42929		15.7741	2.27729
13.4618	1.56989		11.1357	2.25314		13.3116	2.47933		14.9319	2.4289		15.7943	2.27697
13.4819	1.56934		11.1559	2.25275		13.3317	2.47892		14.9521	2.42853		15.8145	2.27664
13.5021	1.56881		11.1761	2.25236		13.3519	2.47852		14.9724	2.42815		15.8347	2.27631
13.5222	1.56827		11.1963	2.25197		13.372	2.47814		15.0145	2.42736		15.8767	2.27564
13.5424	1.56773		11.2165	2.25158		13.4141	2.47731		15.0346	2.42699		15.8969	2.27532
13.5845	1.56662		11.2586	2.25078		13.4342	2.47691		15.0548	2.42661		15.9171	2.27499
13.6046	1.56608		11.2787	2.25041		13.4544	2.47652		15.0774	2.42619		15.9373	2.27467
13.6247	1.56555		11.2989	2.25003		13.4745	2.47613		15.0976	2.42581		15.9575	2.27434
13.6449	1.56502		11.3191	2.24966		13.4947	2.47574		15.1397	2.42504		15.9996	2.27365
13.665	1.56449		11.3392	2.24926		13.5368	2.47492		15.1599	2.42466		16.0197	2.27333
13.7071	1.56339		11.3813	2.24846		13.5569	2.47454		15.1818	2.42425		16.0399	2.27301
13.7273	1.56287		11.4015	2.24808		13.577	2.47414		15.202	2.42388		16.0601	2.27269
13.7474	1.56234		11.4216	2.24769		13.5972	2.47376		15.2221	2.42351		16.0802	2.27237
13.7676	1.56182		11.4418	2.24732		13.6173	2.47337		15.2642	2.42273		16.1223	2.2717
13.7877	1.56129		11.462	2.24694		13.6594	2.47257		15.2844	2.42237		16.1425	2.27138
13.8298	1.56021		11.5041	2.24616		13.6796	2.47218		15.3046	2.422		16.1626	2.27106
13.8499	1.55968		11.5243	2.24576		13.6997	2.4718		15.3247	2.42163		16.1828	2.27075
13.8701	1.55915		11.5445	2.24538		13.7198	2.47142		15.3449	2.42126		16.203	2.27043
13.8902	1.55863		11.5646	2.245		13.74	2.47103		15.387	2.42049		16.2451	2.26977
13.9104	1.55812		11.5848	2.24461		13.7821	2.47025		15.4071	2.42013		16.2653	2.26946
13.9525	1.55706		11.6269	2.24383		13.8022	2.46986		15.4273	2.41976		16.2854	2.26914
13.9726	1.55655		11.6471	2.24346		13.8224	2.46949		15.4475	2.4194		16.3056	2.26882
13.9928	1.55604		11.6672	2.24308		13.8425	2.46911		15.4676	2.41903		16.3258	2.26851
14.0129	1.55553		11.6875	2.2427		13.8627	2.46872		15.5097	2.41827		16.3679	2.26785
14.033	1.55502		11.7076	2.24234		13.9048	2.46792		15.5299	2.41791		16.388	2.26755
14.0751	1.55395		11.7497	2.24156		13.9249	2.46754		15.55	2.41754		16.4082	2.26723
14.0953	1.55344		11.7699	2.24119		13.945	2.46717		15.5702	2.41718		16.4284	2.26692
14.1154	1.55293		11.79	2.24082		13.9652	2.46679		15.5905	2.41681		16.4486	2.26661
14.1356	1.55242		11.8102	2.24045		13.9853	2.46642		15.6326	2.41606		16.4907	2.26596
14.1557	1.55192		11.8304	2.24009		14.0274	2.46565		15.6527	2.4157		16.5109	2.26565
14.1978	1.55086		11.8725	2.23932		14.0476	2.46528		15.6729	2.41534		16.531	2.26534
14.2179	1.55036		11.8926	2.23896		14.0677	2.46491		15.6931	2.41498		16.5512	2.26503
14.2381	1.54985		11.9128	2.23859		14.0879	2.46454		15.7132	2.41462		16.5714	2.26472
14.2582	1.54935		11.933	2.23822		14.108	2.46417		15.7553	2.41388		16.6134	2.26408
14.2784	1.54885		11.9532	2.23786		14.1501	2.46341		15.7755	2.41352		16.6336	2.26377
14.3205	1.54781		11.9953	2.2371		14.1702	2.46304		15.7957	2.41316		16.6538	2.26346
14.3406	1.54731		12.0154	2.23674		14.1904	2.46268		15.8159	2.4128		16.674	2.26316
14.3608	1.54682		12.0356	2.23637		14.2105	2.46232		15.8361	2.41244		16.6941	2.26285
14.3809	1.54632		12.0558	2.23601		14.2307	2.46196		15.8782	2.4117		16.7362	2.26222
14.401	1.54582		12.0759	2.23566		14.2728	2.4612		15.8983	2.41135		16.7564	2.26191
14.4431	1.54479		12.118	2.2349		14.2929	2.46085		15.9185	2.41099		16.7767	2.26162
14.4633	1.5443		12.1382	2.23455		14.313	2.46048		15.9387	2.41064		16.7968	2.26132
14.4834	1.54381		12.1584	2.23419		14.3332	2.46013		15.9588	2.41028		16.817	2.26101
14.5036	1.54332		12.1786	2.23383		14.3533	2.45977		16.0009	2.40954		16.8591	2.26038
14.5237	1.54284		12.1988	2.23348		14.3954	2.45899		16.0211	2.4092		16.8793	2.26007
14.5658	1.54181		12.2409	2.23273		14.4156	2.45862		16.0412	2.40884		16.8995	2.25976
14.586	1.54132		12.261	2.23238		14.4357	2.45827		16.0614	2.40849		16.9197	2.25947
14.6061	1.54084		12.2812	2.23203		14.4559	2.45792		16.082	2.40813		16.9399	2.25917
14.6262	1.54036		12.3014	2.23167		14.476	2.45756		16.1241	2.4074		16.982	2.25858
14.6464	1.53987		12.3215	2.23132		14.5181	2.45682		16.1443	2.40705		17.0021	2.25827
14.6885	1.53887		12.3636	2.23058		14.5382	2.45653		16.1645	2.4067		17.0223	2.25799
14.7086	1.53839		12.3838	2.23024		14.5584	2.45613		16.1846	2.40635		17.0425	2.25769
14.7288	1.5379		12.4039	2.22988		14.5785	2.45572		16.2048	2.406		17.0626	2.25737
14.7489	1.53742		12.4241	2.22953		14.5987	2.45536		16.2469	2.40528		17.1047	2.25673
14.7691	1.53695		12.4443	2.22918		14.6408	2.45461		16.2671	2.40493		17.1249	2.25643
14.8112	1.53595		12.4864	2.22845		14.6609	2.45426		16.2872	2.40459		17.1451	2.25613
14.8313	1.53547		12.5066	2.22811		14.681	2.45391		16.3075	2.40423		17.1652	2.25583
14.8514	1.535		12.5267	2.22776		14.7012	2.45357		16.3276	2.40389		17.1854	2.25554
14.8716	1.53452		12.5469	2.22742		14.7213	2.45321		16.3697	2.40318		17.2275	2.25493
14.8917	1.53405		12.5671	2.22707		14.7634	2.45249		16.3899	2.40283		17.2477	2.25464
14.9338	1.53306		12.6092	2.22635		14.7836	2.45214		16.41	2.40249		17.2679	2.25436
14.954	1.53258		12.6293	2.22601		14.8037	2.45179		16.4302	2.40214		17.288	2.25407
14.9741	1.53211		12.6495	2.22566		14.8238	2.45144		16.4504	2.4018		17.3082	2.25375
14.9943	1.53165		12.6697	2.22531		14.844	2.45109		16.4925	2.40109		17.3503	2.25313
15.0144	1.53118		12.6898	2.22498		14.8861	2.45037		16.5126	2.40075		17.3704	2.25287
15.0565	1.5302		12.7319	2.22426		14.9062	2.45002		16.5328	2.4004		17.3909	2.2526
15.0766	1.52974		12.7521	2.22392		14.9264	2.44968		16.553	2.40006		17.4111	2.25232
15.0968	1.52927		12.7723	2.22357		14.9465	2.44934		16.5731	2.39972		17.4313	2.25201
15.1169	1.5288		12.7924	2.22324		14.9667	2.449		16.6152	2.39902		17.4734	2.25139
15.1371	1.52834		12.8126	2.2229		15.0087	2.44828		16.6354	2.39868		17.4935	2.2511
15.1792	1.52737		12.8547	2.22219		15.0289	2.44794		16.6578	2.3983		17.5137	2.25081
15.1993	1.52691		12.8748	2.22186		15.049	2.4476		16.6779	2.39797		17.5339	2.25052
15.2194	1.52645		12.895	2.22152		15.0692	2.44726		16.6981	2.39763		17.554	2.25023
15.2396	1.52599		12.9152	2.22118		15.0957	2.44682		16.7402	2.39693		17.5961	2.24963
15.2597	1.52553		12.9354	2.22084		15.1383	2.4461		16.7603	2.39659		17.6163	2.24934
15.3018	1.52457		12.9775	2.22015		15.1585	2.44576		16.7805	2.39626		17.6365	2.24905
15.322	1.52412		12.9977	2.21981		15.1852	2.44531		16.8007	2.39592		17.6567	2.24877
15.3421	1.52366		13.0181	2.21947		15.2054	2.44498		16.8209	2.39558		17.6768	2.24848
15.3622	1.5232		13.0382	2.21914		15.2346	2.44449		16.863	2.39489		17.7189	2.24789
15.3824	1.52275		13.0584	2.21881		15.2767	2.44379		16.8832	2.39456		17.7391	2.2476
15.4245	1.5218		13.1005	2.21811		15.2969	2.44346		16.9033	2.39422		17.7596	2.24731
15.4446	1.52135		13.1207	2.21779		15.3171	2.44313		16.9235	2.39389		17.7798	2.24704
15.4648	1.5209		13.1411	2.21745		15.3372	2.4428		16.9436	2.39356		17.7999	2.24675
15.4849	1.52045		13.1613	2.21712		15.3574	2.44246		16.9857	2.39286		17.842	2.24616
15.5051	1.52		13.1815	2.21679		15.3995	2.44178		17.0059	2.39254		17.8622	2.24587
15.5472	1.51906		13.2235	2.2161		15.4196	2.44144		17.0261	2.3922		17.8824	2.2456
15.5673	1.51861		13.2437	2.21578		15.4398	2.44111		17.0462	2.39187		17.9026	2.24532
15.5875	1.51817		13.2639	2.21545		15.4599	2.44078		17.0664	2.39155		17.9227	2.24503
15.6076	1.51772		13.2841	2.21512		15.4801	2.44045		17.1085	2.39087		17.9648	2.24445
15.6278	1.51728		13.3042	2.21479		15.5222	2.43976		17.1287	2.39053		17.985	2.24417
15.6699	1.51634		13.3463	2.21412		15.5423	2.43944		17.1489	2.3902		18.0051	2.2439
15.69	1.5159		13.3665	2.21379		15.5624	2.43911		17.1691	2.38988		18.0253	2.24361
15.7101	1.51546		13.3867	2.21346		15.5826	2.43878		17.1892	2.38955		18.0455	2.24334
15.7303	1.51502		13.4068	2.21314		15.6027	2.43846		17.2313	2.38887		18.0876	2.24276
15.7504	1.51458		13.427	2.21282		15.6448	2.43778		17.2515	2.38854		18.1078	2.24248
15.7925	1.51366		13.4691	2.21214		15.665	2.43746		17.2717	2.38822		18.128	2.2422
15.8127	1.51322		13.4893	2.21182		15.6851	2.43713		17.2918	2.3879		18.1481	2.24193
15.8328	1.51278		13.5098	2.21149		15.7053	2.43681		17.312	2.38757		18.1684	2.24165
15.853	1.51234		13.53	2.21117		15.7254	2.43649		17.3541	2.3869		18.2105	2.24108
15.8731	1.51191		13.5501	2.21085		15.7675	2.43582		17.3742	2.38657		18.2306	2.24081
15.9152	1.511		13.5922	2.21018		15.7876	2.43549		17.3944	2.38625		18.2513	2.24052
15.9353	1.51056		13.6124	2.20986		15.8078	2.43517		17.4146	2.38593		18.2715	2.24025
15.9555	1.51013		13.633	2.20953		15.8279	2.43484		17.4349	2.38561		18.2917	2.23997
15.9756	1.5097		13.6532	2.20922		15.8481	2.43453		17.477	2.38494		18.3337	2.2394
15.9958	1.50926		13.6734	2.2089		15.8914	2.43384		17.4971	2.38462		18.3539	2.23913
16.0379	1.50836		13.7155	2.20823		15.9199	2.43339		17.5173	2.3843		18.3776	2.23881
16.058	1.50794		13.7356	2.20791		15.9401	2.43307		17.5375	2.38398		18.3979	2.23853
16.0781	1.5075		13.7558	2.2076		15.968	2.43264		17.5576	2.38366		18.418	2.23826
16.0983	1.50708		13.776	2.20728		15.9882	2.43232		17.5997	2.38299		18.4601	2.2377
16.1184	1.50665		13.7961	2.20697		16.0303	2.43167		17.6199	2.38267		18.4803	2.23743
16.1605	1.50576		13.8382	2.20631		16.0505	2.43136		17.6401	2.38236		18.5005	2.23715
16.1807	1.50533		13.8584	2.206		16.0707	2.43105		17.6603	2.38204		18.5206	2.23689
16.2008	1.50491		13.8786	2.20569		16.0909	2.43073		17.6805	2.38172		18.5408	2.23662
16.221	1.50448		13.8987	2.20537		16.1111	2.43042		17.7226	2.38106		18.5829	2.23605
16.2411	1.50406		13.9189	2.20506		16.1532	2.42976		17.7427	2.38074		18.6031	2.23579
16.2832	1.50317		13.961	2.20442		16.1733	2.42946		17.7629	2.38043		18.6237	2.23551
16.3033	1.50275		13.9812	2.2041		16.1935	2.42914		17.7831	2.38012		18.6439	2.23524
16.3235	1.50233		14.0018	2.20379		16.2137	2.42884		17.8032	2.3798		18.664	2.23498
16.3436	1.50191		14.022	2.20347		16.234	2.42853		17.8453	2.37915		18.7061	2.23442
16.3638	1.50148		14.0422	2.20317		16.2761	2.42788		17.8655	2.37884		18.7263	2.23415
16.4058	1.50061		14.0843	2.20252		16.2963	2.42757		17.8856	2.37853		18.7471	2.23388
16.426	1.50019		14.1045	2.20221		16.3164	2.42727		17.9058	2.37822		18.7673	2.23361
16.4461	1.49978		14.1252	2.2019		16.3374	2.42695		17.926	2.37791		18.7875	2.23335
16.4663	1.49936		14.1454	2.20159		16.3576	2.42664		17.9681	2.37726		18.8296	2.2328
16.4864	1.49895		14.1656	2.20128		16.3997	2.42599		17.9883	2.37695		18.8498	2.23253
16.5285	1.49808		14.2077	2.20064		16.4198	2.42569		18.0085	2.37664		18.8699	2.23227
16.5487	1.49767		14.2278	2.20034		16.4401	2.42538		18.0286	2.37633		18.8901	2.232
16.5688	1.49725		14.248	2.20003		16.4602	2.42507		18.0488	2.37601		18.9103	2.23174
16.5889	1.49684		14.2682	2.19973		16.4804	2.42476		18.0909	2.37536		18.9524	2.23119
16.6091	1.49643		14.2883	2.19943		16.5225	2.42412		18.1111	2.37505		18.9725	2.23093
16.6512	1.49557		14.3304	2.19879		16.5427	2.42382		18.1312	2.37475		18.9927	2.23067
16.6713	1.49516		14.3506	2.19849		16.5628	2.42352		18.1515	2.37444		19.0129	2.23041
16.6915	1.49475		14.3715	2.19817		16.583	2.42321		18.1716	2.37413		19.0333	2.23014
16.7116	1.49434		14.3916	2.19788		16.6032	2.42292		18.2137	2.37349		19.0754	2.2296
16.7318	1.49393		14.4118	2.19757		16.6453	2.42229		18.2339	2.37318		19.0955	2.22934
16.7739	1.49308		14.4539	2.19695		16.6655	2.42198		18.254	2.37287		19.1157	2.22908
16.794	1.49267		14.474	2.19664		16.6856	2.42169		18.2742	2.37257		19.1359	2.22882
16.8141	1.49227		14.4942	2.19634		16.7058	2.42138		18.2944	2.37226		19.1561	2.22855
16.8343	1.49186		14.5144	2.19605		16.726	2.42109		18.3365	2.37163		19.1982	2.22802
16.8544	1.49146		14.5346	2.19575		16.768	2.42046		18.3566	2.37133		19.2183	2.22775
16.8965	1.49062		14.5767	2.19512		16.7882	2.42017		18.3768	2.37102		19.2392	2.22749
16.9167	1.49021		14.5968	2.19483		16.8083	2.41987		18.397	2.37072		19.2594	2.22723
16.9368	1.48981		14.617	2.19453		16.8285	2.41957		18.4171	2.37042		19.2796	2.22697
16.957	1.48941		14.6372	2.19423		16.849	2.41927		18.4592	2.36979		19.3216	2.22644
16.9771	1.48901		14.6573	2.19394		16.8911	2.41865		18.4794	2.36949		19.3418	2.22618
17.0192	1.48817		14.6994	2.19331		16.9112	2.41836		18.4996	2.36919		19.362	2.22592
17.0393	1.48777		14.7196	2.19302		16.9314	2.41806		18.5197	2.36889		19.3822	2.22566
17.0595	1.48738		14.7397	2.19272		16.9516	2.41777		18.5399	2.36859		19.4023	2.22541
17.0796	1.48698		14.7599	2.19243		16.9717	2.41747		18.582	2.36796		19.4444	2.22488
17.0998	1.48658		14.7802	2.19214		17.0138	2.41686		18.6022	2.36767		19.4645	2.22462
17.1418	1.48576		14.8223	2.19153		17.034	2.41657		18.6224	2.36737		19.4847	2.22437
17.162	1.48536		14.8424	2.19124		17.0542	2.41628		18.6426	2.36707		19.5049	2.22412
17.1821	1.48497		14.8636	2.19093		17.0763	2.41596		18.6628	2.36677		19.5255	2.22385
17.2023	1.48457		14.8838	2.19063		17.0964	2.41566		18.7049	2.36615		19.5676	2.22333
17.2224	1.48418		14.904	2.19034		17.1385	2.41505		18.725	2.36586		19.5878	2.22307
17.2645	1.48336		14.9461	2.18974		17.1587	2.41477		18.7452	2.36556		19.609	2.22281
17.2847	1.48297		14.9662	2.18945		17.1789	2.41448		18.7654	2.36526		19.6292	2.22256
17.3048	1.48258		14.9874	2.18914		17.199	2.41419		18.7855	2.36497		19.6493	2.22231
17.3249	1.48219		15.0076	2.18885		17.2192	2.4139		18.8276	2.36435		19.6914	2.22179
17.3451	1.48181		15.0278	2.18856		17.2613	2.41329		18.8478	2.36406		19.7116	2.22153
17.3872	1.48099		15.0699	2.18796		17.2815	2.41301		18.8679	2.36376		19.7318	2.22129
17.4073	1.48061		15.0901	2.18767		17.3016	2.41272		18.8881	2.36347		19.7524	2.22102
17.4275	1.48022		15.1103	2.18739		17.3218	2.41244		18.9083	2.36317		19.7726	2.22077
17.4476	1.47983		15.1305	2.1871		17.342	2.41215		18.9504	2.36256		19.8147	2.22025
17.4678	1.47944		15.1506	2.18681		17.3841	2.41155		18.9705	2.36227		19.8348	2.22
17.5099	1.47864		15.1927	2.18621		17.4042	2.41126		18.9907	2.36198		19.855	2.21975
17.53	1.47826		15.2128	2.18593		17.4244	2.41098		19.0109	2.36169		19.8752	2.21951
17.5502	1.47788		15.233	2.18564		17.4446	2.41069		19.031	2.36139		19.8953	2.21926
17.5703	1.47749		15.2532	2.18536		17.4647	2.41041		19.0731	2.36079		19.9374	2.21875
17.5904	1.47711		15.2737	2.18507		17.5068	2.40981		19.0933	2.3605		19.9576	2.21852
17.6325	1.47631		15.3158	2.18448		17.527	2.40953		19.1136	2.3602		19.9786	2.21826
17.6527	1.47593		15.336	2.18419		17.5472	2.40924		19.1338	2.35991		19.9988	2.21801
17.6728	1.47555		15.3569	2.18389		17.5673	2.40897		19.154	2.35962		20.0189	2.21776
17.693	1.47517		15.3771	2.18361		17.5875	2.40868		19.1961	2.35902		20.061	2.21725
17.7131	1.47478		15.3972	2.18333		17.6296	2.40809		19.2162	2.35873		20.0812	2.21702
17.7552	1.474		15.4393	2.18275		17.6497	2.40782		19.2364	2.35844		20.1021	2.21678
17.7754	1.47362		15.4595	2.18247		17.6699	2.40754		19.2566	2.35815		20.1223	2.21655
17.7955	1.47324		15.4805	2.18217		17.6901	2.40726		19.2767	2.35786		20.1425	2.21634
17.8156	1.47286		15.5007	2.18189		17.7103	2.40698		19.3188	2.35726		20.1846	2.21577
17.8358	1.47249		15.5209	2.18161		17.7523	2.4064		19.339	2.35698		20.2047	2.21552
17.8779	1.4717		15.5629	2.18103		17.7725	2.40612		19.3592	2.35669		20.2249	2.21525
17.898	1.47132		15.5831	2.18075		17.7927	2.40584		19.3794	2.3564		20.2451	2.215
17.9181	1.47095		15.6033	2.18047		17.8128	2.40557		19.3995	2.35612		20.2652	2.21475
17.9383	1.47058		15.6235	2.18019		17.833	2.40529		19.4416	2.35552		20.3073	2.21424
17.9584	1.47021		15.6436	2.17992		17.8751	2.40471		19.4618	2.35523		20.3275	2.214
18.0005	1.46943		15.6857	2.17934		17.8953	2.40444		19.482	2.35495		20.3477	2.21376
18.0207	1.46906		15.7059	2.17906		17.9155	2.40416		19.5022	2.35466		20.3678	2.21352
18.0408	1.46869		15.726	2.17878		17.9357	2.40389		19.5223	2.35438		20.3885	2.21327
18.0609	1.46832		15.7462	2.17851		17.9559	2.40361		19.5644	2.35378		20.4306	2.21278
18.0811	1.46795		15.7663	2.17823		17.998	2.40304		19.5846	2.3535		20.4507	2.21254
18.1232	1.46718		15.8084	2.17766		18.0181	2.40276		19.6048	2.35322		20.4718	2.21229
18.1433	1.46682		15.8286	2.17739		18.0383	2.40249		19.6249	2.35293		20.492	2.21206
18.1635	1.46645		15.8498	2.17709		18.0585	2.40222		19.6451	2.35265		20.5122	2.21182
18.1836	1.46608		15.87	2.17682		18.0786	2.40195		19.6872	2.35206		20.5543	2.21131
18.2038	1.46572		15.8902	2.17655		18.1207	2.40137		19.7073	2.35178		20.5744	2.21107
18.2459	1.46495		15.9323	2.17598		18.1409	2.40111		19.7275	2.3515		20.5957	2.21081
18.266	1.46458		15.9524	2.17571		18.161	2.40083		19.7477	2.35122		20.6159	2.21055
18.2862	1.46422		15.9726	2.17544		18.1812	2.40056		19.7678	2.35094		20.6361	2.21028
18.3063	1.46385		15.9928	2.17516		18.2014	2.40029		19.8099	2.35035		20.6782	2.20987
18.3264	1.46349		16.0129	2.17489		18.2435	2.39972		19.8301	2.35008		20.6983	2.20971
18.3685	1.46273		16.055	2.17433		18.2637	2.39945		19.8503	2.34979		20.7185	2.20946
18.3887	1.46237		16.0752	2.17406		18.2839	2.39918		19.8704	2.34952		20.7387	2.20924
18.4088	1.46202		16.0954	2.17378		18.304	2.39891		19.8907	2.34924		20.7588	2.20902
18.4289	1.46166		16.1155	2.17352		18.3242	2.39864		19.9328	2.34866		20.8009	2.20851
18.4491	1.4613		16.1365	2.17323		18.3663	2.39809		19.953	2.34838		20.8211	2.20824
18.4912	1.46063		16.1786	2.17268		18.3865	2.39781		19.9734	2.34809		20.8424	2.20799
18.5113	1.46033		16.1987	2.17241		18.4066	2.39756		19.9936	2.34782		20.8625	2.20784
18.5315	1.45999		16.2202	2.17212		18.4268	2.39729		20.0138	2.34754		20.8827	2.20751
18.5516	1.45963		16.2404	2.17185		18.447	2.39702		20.0559	2.34697		20.9248	2.20692
18.5718	1.45923		16.2606	2.17159		18.4891	2.39646		20.0761	2.34669		20.9449	2.20665
18.6138	1.45846		16.3027	2.17104		18.5093	2.3962		20.0966	2.34641		20.9651	2.20642
18.634	1.45809		16.3228	2.17077		18.5294	2.39593		20.1168	2.34614		20.9861	2.20618
18.6541	1.45769		16.343	2.1705		18.5496	2.39567		20.137	2.34586		21.0063	2.20595
18.6743	1.45727		16.3643	2.17022		18.5698	2.39541		20.1791	2.34529		21.0484	2.20548
18.6944	1.45687		16.3844	2.16996		18.6119	2.39486		20.1993	2.34502		21.0685	2.20525
18.7365	1.45623		16.4265	2.1694		18.632	2.39459		20.2195	2.34474		21.0887	2.20503
18.7567	1.45585		16.4467	2.16914		18.6522	2.39433		20.2396	2.34447		21.1089	2.2048
18.7768	1.45544		16.4668	2.16888		18.6724	2.39407		20.2598	2.3442		21.129	2.20457
18.7969	1.4551		16.487	2.16862		18.6926	2.39381		20.3019	2.34363		21.1711	2.20409
18.8171	1.45479		16.5072	2.16836		18.7347	2.39326		20.322	2.34336		21.1913	2.20386
18.8592	1.45411		16.5493	2.16781		18.7548	2.393		20.3422	2.34308		21.2114	2.20363
18.8793	1.45378		16.5694	2.16756		18.775	2.39274		20.3624	2.34282		21.2316	2.2034
18.8994	1.45346		16.591	2.16727		18.7952	2.39248		20.3826	2.34256		21.2519	2.20316
18.9196	1.45313		16.6111	2.167		18.8153	2.39222		20.4246	2.34199		21.294	2.20263
18.9397	1.45279		16.6313	2.16674		18.8574	2.39168		20.4448	2.34173		21.3141	2.20247
18.9818	1.45204		16.6734	2.16618		18.8776	2.39141		20.4656	2.34146		21.3357	2.20227
19.002	1.45161		16.6936	2.16591		18.8978	2.39116		20.4857	2.3412		21.3559	2.20205
19.0221	1.45123		16.7153	2.16564		18.918	2.39089		20.5059	2.34095		21.376	2.20181
19.0423	1.45085		16.7355	2.16537		18.9382	2.39064		20.548	2.34035		21.4181	2.20132
19.0624	1.4505		16.7557	2.16512		18.9803	2.3901		20.5682	2.34007		21.4383	2.20109
19.1045	1.44988		16.7978	2.16459		19.0005	2.38984		20.589	2.33978		21.4599	2.20084
19.1246	1.44953		16.818	2.16432		19.0207	2.38958		20.6092	2.33951		21.4801	2.2006
19.1448	1.44919		16.8381	2.16406		19.0409	2.38933		20.6294	2.33925		21.5003	2.20037
19.1649	1.44885		16.8583	2.16381		19.061	2.38907		20.6715	2.33869		21.5424	2.19989
19.1851	1.4485		16.8785	2.16355		19.1031	2.38854		20.6917	2.33842		21.5625	2.19966
19.2272	1.44778		16.9206	2.16302		19.1232	2.38827		20.7118	2.33815		21.5827	2.19944
19.2473	1.44743		16.9407	2.16277		19.1434	2.38803		20.732	2.33789		21.6029	2.19921
19.2675	1.44709		16.9609	2.16251		19.1636	2.38777		20.7522	2.33762		21.623	2.19897
19.2876	1.44676		16.9811	2.16225		19.1838	2.38751		20.7942	2.33706		21.6651	2.19851
19.3077	1.44643		17.0028	2.16198		19.2259	2.38698		20.8144	2.3368		21.6853	2.19829
19.3498	1.44573		17.0449	2.16144		19.246	2.38673		20.8346	2.33654		21.7072	2.19805
19.37	1.44538		17.0651	2.16119		19.2662	2.38648		20.8547	2.33628		21.7274	2.19783
19.3901	1.44505		17.0869	2.16092		19.2864	2.38622		20.8749	2.33601		21.7476	2.19761
19.4103	1.44471		17.1071	2.16066		19.3065	2.38598		20.917	2.33545		21.7897	2.19715
19.4304	1.44438		17.1273	2.16041		19.3486	2.38545		20.9372	2.33518		21.8098	2.19693
19.4725	1.44367		17.1693	2.15989		19.3688	2.3852		20.9579	2.33494		21.8318	2.19669
19.4926	1.44333		17.1895	2.15963		19.389	2.38494		20.9781	2.3347		21.852	2.19646
19.5128	1.443		17.2114	2.15935		19.4091	2.3847		20.9982	2.33445		21.8721	2.19625
19.5329	1.44266		17.2316	2.1591		19.4293	2.38444		21.0403	2.33391		21.9142	2.19582
19.5531	1.44233		17.2518	2.15885		19.4714	2.38391		21.0605	2.33365		21.9344	2.19561
19.5952	1.44163		17.2939	2.15833		19.4916	2.38366		21.0807	2.33338		21.9546	2.19539
19.6153	1.4413		17.3141	2.15807		19.5117	2.3834		21.1008	2.33312		21.9747	2.19518
19.6354	1.44097		17.3343	2.15782		19.5319	2.38316		21.121	2.33287		21.9949	2.19494
19.6556	1.44064		17.3545	2.15757		19.5521	2.38291		21.1631	2.33238		22.037	2.19444
19.6757	1.4403		17.3757	2.15731		19.5942	2.38241		21.1832	2.3321		22.0571	2.19421
19.7178	1.43962		17.4178	2.15678		19.6143	2.38216		21.2034	2.3318		22.0773	2.19398
19.738	1.43929		17.438	2.15654		19.6345	2.38191		21.2236	2.33151		22.0975	2.19375
19.7581	1.43896		17.4596	2.15627		19.6547	2.38167		21.2439	2.33124		22.1193	2.19351
19.7783	1.43864		17.4798	2.15602		19.6749	2.38142		21.286	2.33068		22.1614	2.19306
19.7984	1.4383		17.5	2.15578		19.717	2.38089		21.3062	2.33041		22.1816	2.19284
19.8405	1.43762		17.5421	2.15526		19.7372	2.38065		21.3272	2.33015		22.2018	2.19262
19.8606	1.43729		17.5622	2.15501		19.7574	2.38041		21.3474	2.32988		22.2219	2.19242
19.8808	1.43696		17.5824	2.15477		19.7775	2.38015		21.3676	2.32962		22.2421	2.19219
19.9009	1.43664		17.6037	2.15451		19.7977	2.37991		21.4097	2.32909		22.2842	2.19172
19.921	1.43631		17.6239	2.15425		19.8398	2.37943		21.4298	2.32883		22.3044	2.1915
19.9631	1.43564		17.666	2.15375		19.86	2.37916		21.45	2.32858		22.3264	2.19126
19.9864	1.43526		17.6861	2.1535		19.8829	2.37889		21.4705	2.32832		22.3466	2.19105
20.0137	1.43482		17.7063	2.15326		19.9031	2.37865		21.4907	2.32806		22.3668	2.19084
20.0339	1.43449		17.7265	2.15302		19.9233	2.37841		21.5328	2.32753		22.4089	2.1904
20.0561	1.43414		17.7466	2.15277		19.9654	2.37789		21.5529	2.32728		22.4291	2.19018
20.0985	1.43348		17.7887	2.15226		19.9856	2.37765		21.5731	2.32702		22.4492	2.18996
20.1187	1.43316		17.8089	2.15201		20.0057	2.37741		21.5933	2.32677		22.4694	2.18974
20.145	1.43273		17.8306	2.15175		20.0259	2.37716		21.6134	2.32651		22.4896	2.18953
20.1748	1.43226		17.8508	2.15151		20.0461	2.37692		21.6555	2.32596		22.5316	2.18907
20.195	1.43193		17.871	2.15126		20.0882	2.37642		21.6757	2.32569		22.5518	2.18886
20.2371	1.43127		17.9131	2.15076		20.1083	2.37617		21.6958	2.32546		22.5739	2.18863
20.2574	1.43095		17.9332	2.15052		20.1285	2.37594		21.716	2.32522		22.594	2.18841
20.2786	1.43061		17.955	2.15025		20.1487	2.37569		21.7363	2.32497		22.6142	2.1882
20.2988	1.4303		17.9752	2.15001		20.1688	2.37545		21.7784	2.32443		22.6563	2.18776
20.328	1.42984		17.9954	2.14977		20.2109	2.37494		21.7985	2.32418		22.6765	2.18754
20.3701	1.42917		18.0375	2.14926		20.2311	2.37471		21.8198	2.32394		22.6985	2.18732
20.3903	1.42886		18.0576	2.14903		20.2513	2.37447		21.84	2.32369		22.7187	2.1871
20.4105	1.42854		18.0778	2.14879		20.2715	2.37424		21.8602	2.32344		22.7389	2.18689
20.431	1.42823		18.098	2.14854		20.2916	2.374		21.9023	2.32293		22.781	2.1866
20.4512	1.42791		18.1181	2.14831		20.3337	2.3735		21.9224	2.32269		22.8012	2.18635
20.4933	1.42725		18.1602	2.14781		20.3539	2.37326		21.9437	2.32242		22.8213	2.18606
20.5135	1.42694		18.1804	2.14756		20.374	2.37303		21.9639	2.32217		22.8415	2.18576
20.5375	1.42656		18.2006	2.14733		20.3942	2.37279		21.9841	2.32192		22.8617	2.18554
20.5577	1.42624		18.2207	2.14709		20.4144	2.37256		22.0261	2.3214		22.9038	2.18508
20.5779	1.42593		18.2426	2.14683		20.4565	2.37206		22.0463	2.32115		22.9239	2.18487
20.6221	1.42525		18.2847	2.14634		20.4766	2.37182		22.0665	2.32089		22.9441	2.18466
20.6423	1.42494		18.3049	2.1461		20.4968	2.37159		22.0867	2.32064		22.9643	2.18445
20.6625	1.42463		18.3268	2.14585		20.517	2.37135		22.1068	2.32039		22.9867	2.18422
20.6827	1.42432		18.347	2.14561		20.5371	2.37112		22.1489	2.31985		23.0288	2.18379
20.7052	1.42397		18.3672	2.14537		20.5792	2.37062		22.1691	2.31961		23.049	2.18358
20.7486	1.42331		18.4092	2.14488		20.5994	2.37039		22.1906	2.31936		23.0711	2.18336
20.7688	1.42299		18.4294	2.14464		20.6196	2.37016		22.2107	2.31913		23.0913	2.18315
20.7961	1.42258		18.4514	2.14439		20.6397	2.36992		22.2309	2.31888		23.1114	2.18294
20.8163	1.42227		18.4716	2.14415		20.6599	2.36969		22.273	2.31838		23.1535	2.1825
20.8458	1.42183		18.4918	2.14392		20.702	2.36921		22.2932	2.31813		23.1737	2.1823
20.8879	1.42118		18.5339	2.14343		20.7222	2.36897		22.3142	2.31787		23.1961	2.18207
20.9081	1.42088		18.554	2.14319		20.7424	2.36874		22.3345	2.31763		23.2163	2.18187
20.9283	1.42057		18.5742	2.14296		20.7626	2.3685		22.3546	2.31738		23.2365	2.18166
20.9485	1.42028		18.5944	2.14272		20.7828	2.36827		22.3967	2.31687		23.2786	2.18122
20.9745	1.41988		18.6164	2.14247		20.8249	2.36779		22.4169	2.31663		23.2987	2.18102
21.0166	1.41925		18.6585	2.14198		20.8451	2.36755		22.4371	2.31639		23.3189	2.18081
21.0368	1.41894		18.6786	2.14175		20.8652	2.36733		22.4572	2.31614		23.3391	2.1806
21.0571	1.41863		18.7006	2.14149		20.8854	2.36709		22.4774	2.31589		23.3615	2.18037
21.0781	1.41832		18.7207	2.14126		20.9056	2.36686		22.5195	2.31539		23.4036	2.17995
21.0983	1.41802		18.7409	2.14103		20.9476	2.36638		22.5396	2.31515		23.4237	2.17974
21.1404	1.41738		18.783	2.14055		20.9678	2.36615		22.5598	2.31491		23.4461	2.17951
21.1605	1.41709		18.8032	2.14032		20.988	2.36592		22.58	2.31468		23.4663	2.1793
21.1807	1.41678		18.8254	2.14006		21.0081	2.36569		22.6007	2.31443		23.4865	2.1791
21.201	1.41648		18.8456	2.13984		21.0283	2.36547		22.6428	2.31393		23.5286	2.17868
21.2261	1.41611		18.8658	2.13961		21.0704	2.36498		22.663	2.3137		23.5487	2.17847
21.2681	1.41548		18.9078	2.13913		21.0906	2.36476		22.6843	2.31347		23.5711	2.17824
21.2883	1.41519		18.928	2.1389		21.111	2.36452		22.7044	2.31321		23.5913	2.17804
21.3085	1.41489		18.9482	2.13867		21.1312	2.3643		22.7246	2.31296		23.6115	2.17784
21.3287	1.41459		18.9684	2.13844		21.1514	2.36407		22.7667	2.31245		23.6536	2.1774
21.3489	1.41429		18.9906	2.13819		21.1935	2.3636		22.7869	2.31221		23.6737	2.1772
21.391	1.41368		19.0327	2.13771		21.2136	2.36337		22.8082	2.31195		23.6939	2.177
21.4111	1.41338		19.0529	2.13748		21.2338	2.36314		22.8284	2.31171		23.7141	2.17679
21.4313	1.41309		19.0752	2.13723		21.254	2.36292		22.8486	2.31147		23.7343	2.1766
21.4515	1.41279		19.0954	2.137		21.2742	2.36269		22.8907	2.31096		23.7764	2.17617
21.4716	1.41249		19.1156	2.13677		21.3163	2.36222		22.9108	2.31073		23.7966	2.17597
21.5137	1.41188		19.1577	2.1363		21.3364	2.362		22.931	2.31049		23.8192	2.17574
21.5339	1.41159		19.1778	2.13607		21.3566	2.36177		22.9512	2.31025		23.8394	2.17554
21.554	1.41129		19.2001	2.13582		21.3768	2.36155		22.9713	2.31001		23.8595	2.17533
21.5742	1.411		19.2203	2.1356		21.3969	2.36132		23.0134	2.30952		23.9016	2.17491
21.5944	1.4107		19.2405	2.13536		21.439	2.36086		23.0336	2.30928		23.9218	2.17471
21.6365	1.41009		19.2826	2.1349		21.4592	2.36063		23.055	2.30903		23.9443	2.17448
21.6567	1.4098		19.3027	2.13468		21.4793	2.36041		23.0752	2.30879		23.9645	2.17428
21.6768	1.40951		19.3229	2.13445		21.4995	2.36019		23.0954	2.30856		23.9847	2.17408
21.697	1.40922		19.3431	2.13423		21.5198	2.35996		23.1374	2.30806		24.0268	2.17366
21.7171	1.40893		19.3632	2.134		21.5618	2.3595		23.1576	2.30783		24.0469	2.17346
21.7592	1.40832		19.4053	2.13354		21.582	2.35928		23.1788	2.30759		24.0671	2.17326
21.7794	1.40803		19.4255	2.13331		21.6055	2.35901		23.199	2.30735		24.0873	2.17307
21.7996	1.40774		19.4456	2.13309		21.6257	2.35879		23.2192	2.30712		24.1075	2.17286
21.8198	1.40745		19.4658	2.13286		21.6459	2.35857		23.2613	2.30663		24.1496	2.17245
21.8399	1.40716		19.486	2.13265		21.688	2.35811		23.2815	2.3064		24.1697	2.17225
21.882	1.40656		19.5281	2.13218		21.7081	2.35789		23.3016	2.30616		24.1924	2.17203
21.9022	1.40627		19.5482	2.13196		21.7287	2.35766		23.3218	2.30593		24.2125	2.17183
21.9224	1.40598		19.5706	2.13171		21.7489	2.35744		23.342	2.3057		24.2327	2.17163
21.9425	1.4057		19.5908	2.1315		21.7691	2.35722		23.3841	2.30523		24.2748	2.17122
21.9627	1.40541		19.611	2.13127		21.8112	2.35676		23.4042	2.305		24.295	2.17103
22.0048	1.40481		19.6531	2.13081		21.8313	2.35654		23.4244	2.30477		24.3177	2.1708
22.0249	1.40453		19.6732	2.13059		21.8515	2.35632		23.4446	2.30451		24.3379	2.1706
22.0451	1.40424		19.6934	2.13036		21.8717	2.3561		23.4654	2.30427		24.3581	2.17041
22.0653	1.40396		19.7136	2.13015		21.8919	2.35589		23.5075	2.30377		24.4002	2.16999
22.0855	1.40367		19.7337	2.12992		21.9339	2.35543		23.5277	2.30353		24.4204	2.16979
22.1276	1.40308		19.7758	2.12946		21.9541	2.35521		23.549	2.30328		24.4405	2.1696
22.1477	1.40279		19.796	2.12925		21.9748	2.35499		23.5692	2.30306		24.4607	2.1694
22.168	1.40251		19.8162	2.12903		21.995	2.35477		23.5894	2.30283		24.4809	2.1692
22.1881	1.40223		19.8363	2.1288		22.0152	2.35455		23.6315	2.30236		24.523	2.16879
22.2083	1.40195		19.859	2.12855		22.0572	2.3541		23.6516	2.30214		24.5431	2.1686
22.2504	1.40136		19.9011	2.12811		22.0774	2.35389		23.673	2.30189		24.566	2.16837
22.2706	1.40108		19.9213	2.12789		22.0981	2.35366		23.6932	2.30166		24.5862	2.16818
22.2907	1.4008		19.9439	2.12764		22.1183	2.35345		23.7134	2.30144		24.6064	2.16798
22.311	1.40052		19.964	2.12743		22.1385	2.35323		23.7555	2.30096		24.6485	2.16758
22.3311	1.40024		19.9842	2.12721		22.1806	2.35278		23.7756	2.30074		24.6686	2.16739
22.3732	1.39966		20.0263	2.12676		22.2007	2.35256		23.7958	2.30051		24.6888	2.16719
22.3934	1.39938		20.0465	2.12654		22.2209	2.35235		23.816	2.30028		24.709	2.167
22.4135	1.3991		20.0666	2.12632		22.2411	2.35214		23.8362	2.30005		24.7292	2.1668
22.4337	1.39882		20.0868	2.12611		22.2612	2.35192		23.8782	2.29958		24.7712	2.1664
22.4539	1.39854		20.107	2.12589		22.3033	2.35148		23.8984	2.29935		24.7914	2.1662
22.496	1.39796		20.1491	2.12544		22.3235	2.35126		23.9186	2.29913		24.8116	2.16601
22.5161	1.39769		20.1692	2.12523		22.3436	2.35104		23.9387	2.2989		24.8318	2.16581
22.5363	1.39741		20.1894	2.12501		22.3638	2.35083		23.9589	2.29867		24.8519	2.16562
22.5564	1.39713		20.2096	2.1248		22.3841	2.35061		24.001	2.2982		24.894	2.16521
22.5766	1.39685		20.2298	2.12459		22.4262	2.35017		24.0212	2.29798		24.9142	2.16502
22.6187	1.39628		20.2719	2.12414		22.4464	2.34995		24.0426	2.29774		24.9343	2.16483
22.6389	1.396		20.2921	2.12392		22.4666	2.34974		24.0628	2.2976		24.9545	2.16464
22.6591	1.39573		20.3148	2.12368		22.4867	2.34953		24.0829	2.29739		24.9755	2.16445
22.6792	1.39545		20.3349	2.12347		22.5069	2.34932		24.125	2.29684		25.0176	2.16405
22.6994	1.39518		20.3551	2.12325		22.549	2.34888		24.1452	2.29659		25.0377	2.16386
22.7415	1.39461		20.3972	2.1228		22.5691	2.34867		24.1654	2.29637		25.0607	2.16364
22.7617	1.39434		20.4174	2.12259		22.59	2.34845		24.1855	2.29615		25.0809	2.16345
22.7818	1.39406		20.4401	2.12235		22.6102	2.34823		24.2057	2.29593		25.1011	2.16326
22.802	1.39379		20.4603	2.12214		22.6304	2.34802		24.2478	2.29546		25.1431	2.16287
22.8222	1.39352		20.4805	2.12193		22.6725	2.34759		24.2679	2.29523		25.1633	2.16267
22.8643	1.39294		20.5226	2.12149		22.6926	2.34738		24.2881	2.29501		25.1836	2.16248
22.8845	1.39267		20.5427	2.12128		22.7128	2.34717		24.3083	2.29478		25.2038	2.16228
22.9046	1.3924		20.5629	2.12106		22.733	2.34695		24.33	2.29454		25.224	2.16209
22.9248	1.39213		20.5831	2.12085		22.7531	2.34675		24.3721	2.29407		25.2661	2.1617
22.945	1.39186		20.6033	2.12064		22.7952	2.34631		24.3923	2.29384		25.2863	2.1615
22.987	1.3913		20.6454	2.12021		22.8154	2.3461		24.414	2.29361		25.3065	2.16132
23.0072	1.39103		20.6655	2.11999		22.8356	2.34589		24.4341	2.29338		25.3266	2.16113
23.0274	1.39076		20.6857	2.11979		22.8557	2.34568		24.4543	2.29317		25.3468	2.16094
23.0475	1.39049		20.7059	2.11958		22.8762	2.34548		24.4964	2.2927		25.3889	2.16054
23.0686	1.39021		20.726	2.11937		22.9183	2.34504		24.5166	2.29248		25.4091	2.16036
23.1107	1.38965		20.7681	2.11893		22.9385	2.34483		24.5368	2.29226		25.4293	2.16017
23.1309	1.38938		20.7883	2.11872		22.9596	2.34461		24.5583	2.29203		25.4494	2.15998
23.1511	1.38912		20.811	2.1185		22.9798	2.34441		24.5785	2.29181		25.4696	2.15979
23.1712	1.38885		20.8311	2.11828		22.9999	2.3442		24.6205	2.29135		25.5117	2.1594
23.1914	1.38858		20.8513	2.11808		23.042	2.34377		24.6407	2.29114		25.5323	2.15921
23.2335	1.38802		20.8934	2.11764		23.0622	2.34356		24.6609	2.29091		25.5526	2.15903
23.2537	1.38776		20.9136	2.11743		23.0824	2.34336		24.6811	2.2907		25.5793	2.15878
23.2739	1.3875		20.9337	2.11722		23.1031	2.34314		24.7029	2.29046		25.5994	2.15859
23.294	1.38723		20.9539	2.11702		23.1233	2.34293		24.7449	2.29001		25.6415	2.1582
23.3142	1.38697		20.9741	2.11681		23.1654	2.34251		24.7651	2.28979		25.6617	2.15802
23.3563	1.38642		21.0162	2.11638		23.1855	2.3423		24.7869	2.28956		25.6819	2.15783
23.3764	1.38615		21.0363	2.11617		23.2057	2.3421		24.8071	2.28934		25.702	2.15765
23.3966	1.38589		21.0565	2.11596		23.2259	2.34189		24.8273	2.28912		25.7222	2.15745
23.4168	1.38563		21.0767	2.11576		23.246	2.34169		24.8694	2.28867		25.7643	2.15707
23.4369	1.38536		21.0969	2.11555		23.2881	2.34126		24.8895	2.28845		25.7845	2.15688
23.479	1.38482		21.139	2.11512		23.3083	2.34106		24.9116	2.28821		25.8074	2.15667
23.4992	1.38456		21.1592	2.11492		23.3296	2.34084		24.9318	2.288		25.8276	2.15648
23.5193	1.3843		21.1821	2.11468		23.3498	2.34064		24.952	2.28778		25.8478	2.1563
23.5395	1.38404		21.2022	2.11448		23.3699	2.34043		24.9941	2.28733		25.8899	2.15592
23.5597	1.38377		21.2224	2.11427		23.412	2.34		25.0142	2.28711		25.91	2.15573
23.6018	1.38323		21.2645	2.11385		23.4322	2.33981		25.0344	2.2869		25.9302	2.15554
23.622	1.38297		21.2847	2.11365		23.4535	2.33959		25.0546	2.28668		25.9504	2.15536
23.6422	1.38271		21.3048	2.11345		23.4737	2.33939		25.0747	2.28647		25.9706	2.15517
23.6623	1.38245		21.3251	2.11324		23.4939	2.33918		25.1168	2.28602		26.0127	2.15479
23.6825	1.3822		21.3452	2.11303		23.536	2.33877		25.137	2.28581		26.0328	2.15461
23.7246	1.38166		21.3873	2.1126		23.5562	2.33857		25.1572	2.28559		26.053	2.15443
23.7448	1.3814		21.4075	2.1124		23.5763	2.33836		25.1773	2.28538		26.0732	2.15424
23.765	1.38114		21.4276	2.1122		23.5965	2.33816		25.1975	2.28516		26.0933	2.15407
23.7852	1.38088		21.4478	2.112		23.6166	2.33796		25.2396	2.28472		26.1354	2.15368
23.8053	1.38062		21.468	2.1118		23.6587	2.33755		25.2597	2.2845		26.1556	2.1535
23.8474	1.38008		21.5101	2.11138		23.6789	2.33735		25.2818	2.28427		26.1758	2.15332
23.8676	1.37982		21.5302	2.11119		23.6991	2.33714		25.302	2.28406		26.1959	2.15313
23.8878	1.37957		21.5532	2.11095		23.7192	2.33694		25.3221	2.28384		26.2169	2.15295
23.9079	1.37932		21.5734	2.11075		23.74	2.33674		25.3642	2.2834		26.259	2.15257
23.9281	1.37906		21.5936	2.11055		23.7821	2.33632		25.3844	2.28319		26.2791	2.15239
23.9702	1.37853		21.6357	2.11012		23.8023	2.33612		25.4046	2.28298		26.2993	2.1522
23.9903	1.37827		21.6558	2.10993		23.8235	2.33592		25.4247	2.28277		26.3195	2.15203
24.0105	1.37802		21.6789	2.10969		23.8437	2.33571		25.4449	2.28256		26.3397	2.15184
24.0307	1.37776		21.6991	2.10949		23.8639	2.33552		25.487	2.28211		26.3818	2.15147
24.0509	1.3775		21.7192	2.10929		23.906	2.3351		25.5071	2.2819		26.4019	2.15129
24.093	1.37698		21.7613	2.10888		23.9261	2.3349		25.5273	2.2817		26.425	2.15108
24.1132	1.37673		21.7815	2.10867		23.9474	2.33469		25.5475	2.28148		26.4452	2.15089
24.1333	1.37647		21.8017	2.10848		23.9676	2.33449		25.57	2.28125		26.4653	2.15071
24.1535	1.37622		21.8219	2.10828		23.9878	2.33429		25.612	2.28081		26.5074	2.15034
24.1738	1.37597		21.842	2.10807		24.0299	2.33388		25.6322	2.2806		26.5276	2.15016
24.2158	1.37544		21.8841	2.10767		24.05	2.33368		25.6544	2.28037		26.5478	2.14998
24.236	1.37519		21.9043	2.10747		24.0702	2.33348		25.6746	2.28016		26.5679	2.1498
24.2562	1.37493		21.9245	2.10727		24.0904	2.33329		25.6947	2.27995		26.5881	2.14962
24.2764	1.37468		21.9446	2.10708		24.1105	2.33309		25.7368	2.27951		26.6302	2.14924
24.2966	1.37443		21.9648	2.10687		24.1526	2.33268		25.757	2.2793		26.6504	2.14907
24.3387	1.37391		22.0069	2.10646		24.1728	2.33248		25.7772	2.2791		26.6735	2.14886
24.3588	1.37366		22.0271	2.10627		24.1943	2.33228		25.7979	2.27888		26.6936	2.14869
24.379	1.37341		22.0473	2.10607		24.2144	2.33208		25.818	2.27867		26.7138	2.14851
24.3992	1.37316		22.0674	2.10588		24.2346	2.33189		25.8601	2.27824		26.7559	2.14814
24.4193	1.37291		22.0876	2.10568		24.2767	2.33148		25.8803	2.27804		26.7761	2.14796
24.4614	1.37239		22.1297	2.10527		24.2969	2.33129		25.9004	2.27783		26.7963	2.14778
24.4816	1.37214		22.1499	2.10507		24.317	2.33109		25.9206	2.27762		26.8219	2.14756
24.5018	1.3719		22.17	2.10488		24.3382	2.33089		25.9427	2.2774		26.8421	2.14738
24.5219	1.37165		22.1902	2.10468		24.3583	2.33069		25.9848	2.27697		26.8842	2.14701
24.5421	1.3714		22.2104	2.10449		24.4004	2.33029		26.0049	2.27676		26.9044	2.14683
24.5842	1.37088		22.2525	2.10408		24.4206	2.3301		26.0271	2.27653		26.9245	2.14666
24.6044	1.37064		22.2726	2.10389		24.4407	2.3299		26.0472	2.27632		26.9447	2.14648
24.6246	1.37039		22.2928	2.10369		24.4609	2.32971		26.0674	2.27612		26.9649	2.1463
24.6447	1.37014		22.313	2.10349		24.4811	2.32952		26.1095	2.27569		27.007	2.14593
24.6649	1.3699		22.3332	2.1033		24.5232	2.32912		26.1297	2.27548		27.0272	2.14575
24.707	1.36939		22.3753	2.10289		24.5433	2.32892		26.1518	2.27526		27.0474	2.14558
24.7272	1.36914		22.3955	2.1027		24.5635	2.32873		26.172	2.27505		27.0676	2.14541
24.7474	1.36889		22.4157	2.10251		24.5837	2.32853		26.1921	2.27484		27.0878	2.14523
24.7676	1.36865		22.4359	2.10231		24.6039	2.32835		26.2342	2.27441		27.1298	2.14486
24.7877	1.3684		22.456	2.10212		24.646	2.32794		26.2544	2.27421		27.15	2.14469
24.8298	1.36789		22.4981	2.10171		24.6662	2.32775		26.2746	2.27401		27.1702	2.14451
24.85	1.36765		22.5183	2.10152		24.6878	2.32754		26.2947	2.2738		27.1904	2.14433
24.8702	1.36741		22.5385	2.10133		24.708	2.32735		26.3149	2.27359		27.2106	2.14416
24.8903	1.36717		22.5587	2.10113		24.7282	2.32716		26.357	2.27317		27.2527	2.1438
24.9105	1.36692		22.5789	2.10094		24.7702	2.32676		26.3771	2.27296		27.2728	2.14362
24.9526	1.36642		22.621	2.10054		24.7904	2.32657		26.3973	2.27276		27.293	2.14345
24.9727	1.36618		22.6411	2.10035		24.8122	2.32637		26.4175	2.27256		27.3132	2.14327
24.9929	1.36594		22.6613	2.10015		24.8324	2.32617		26.4376	2.27235		27.3333	2.1431
25.0131	1.36569		22.6815	2.09997		24.8526	2.32599		26.4797	2.27193		27.3754	2.14274
25.0333	1.36545		22.7016	2.09977		24.8947	2.32559		26.4999	2.27173		27.3956	2.14257
25.0754	1.36495		22.7437	2.09938		24.9148	2.3254		26.5222	2.27151		27.4158	2.14239
25.0955	1.36471		22.7639	2.09919		24.935	2.3252		26.5424	2.2713		27.4359	2.14223
25.1157	1.36446		22.7841	2.09899		24.9552	2.32502		26.5626	2.2711		27.458	2.14203
25.1359	1.36422		22.8055	2.0988		24.9753	2.32483		26.6047	2.27068		27.5001	2.14168
25.156	1.36399		22.8278	2.09859		25.0174	2.32444		26.6249	2.27048		27.5203	2.1415
25.1981	1.36349		22.8699	2.09821		25.0376	2.32425		26.645	2.27028		27.5405	2.14133
25.2183	1.36325		22.8901	2.09802		25.0597	2.32404		26.6652	2.27008		27.5607	2.14115
25.2385	1.36301		22.9103	2.09782		25.0798	2.32385		26.6854	2.26988		27.5808	2.14098
25.2587	1.36277		22.9305	2.09763		25.1	2.32367		26.7275	2.26946		27.6229	2.14062
25.2789	1.36253		22.9506	2.09745		25.1421	2.32327		26.7476	2.26926		27.6431	2.14046
25.321	1.36204		22.9927	2.09704		25.1623	2.32309		26.7678	2.26906		27.6633	2.14028
25.3411	1.3618		23.0129	2.09685		25.1842	2.32288		26.788	2.26886		27.6836	2.14011
25.3613	1.36156		23.0331	2.09667		25.2044	2.32269		26.8107	2.26864		27.7038	2.13994
25.3815	1.36133		23.0587	2.09642		25.2246	2.32251		26.8528	2.26822		27.7459	2.13958
25.4016	1.36109		23.0789	2.09623		25.2667	2.32212		26.873	2.26802		27.7661	2.13941
25.4437	1.3606		23.121	2.09584		25.2869	2.32193		26.8956	2.2678		27.7863	2.13924
25.4639	1.36036		23.1411	2.09565		25.307	2.32174		26.9157	2.2676		27.8064	2.13907
25.484	1.36012		23.1613	2.09546		25.3272	2.32156		26.9359	2.2674		27.8266	2.13889
25.5042	1.35989		23.1815	2.09528		25.3473	2.32137		26.978	2.26699		27.8687	2.13853
25.5244	1.35965		23.2017	2.09509		25.3894	2.32098		26.9982	2.26679		27.8889	2.13837
25.5665	1.35916		23.2438	2.09472		25.4096	2.32079		27.0183	2.26659		27.9091	2.1382
25.5867	1.35892		23.264	2.09454		25.4298	2.32061		27.0385	2.26639		27.9293	2.13802
25.6069	1.35869		23.2842	2.09436		25.4499	2.32043		27.0587	2.26619		27.9494	2.13786
25.6271	1.35845		23.3044	2.09418		25.4721	2.32023		27.1008	2.26577		27.9915	2.1375
25.6472	1.35822		23.3246	2.09401		25.5141	2.31983		27.1209	2.26558		28.0117	2.13733
25.6893	1.35774		23.3666	2.09363		25.5343	2.31965		27.1411	2.26538		28.0319	2.13717
25.7095	1.3575		23.3868	2.09341		25.5545	2.31947		27.1613	2.26518		28.0521	2.137
25.7297	1.35727		23.407	2.09321		25.5747	2.31929		27.1815	2.26499		28.0723	2.13682
25.7498	1.35704		23.4273	2.09302		25.5948	2.3191		27.2236	2.26457		28.1144	2.13648
25.77	1.35681		23.4475	2.09283		25.6369	2.31872		27.2437	2.26438		28.1346	2.13631
25.8121	1.35632		23.4896	2.09244		25.6571	2.31854		27.2663	2.26416		28.1548	2.13614
25.8322	1.35609		23.5098	2.09226		25.6789	2.31834		27.2865	2.26396		28.1749	2.13597
25.8524	1.35586		23.5299	2.09207		25.6991	2.31816		27.3067	2.26376		28.1951	2.1358
25.8726	1.35563		23.5501	2.09189		25.7193	2.31798		27.3488	2.26336		28.2372	2.13545
25.8927	1.35541		23.5703	2.09171		25.7614	2.31759		27.369	2.26316		28.2573	2.13529
25.9348	1.35494		23.6124	2.09132		25.7816	2.31741		27.3918	2.26294		28.2775	2.13512
25.955	1.35472		23.6325	2.09114		25.8018	2.31723		27.412	2.26275		28.2977	2.13495
25.9752	1.35449		23.6527	2.09095		25.8219	2.31705		27.4321	2.26255		28.3179	2.13478
25.9953	1.35426		23.6729	2.09077		25.8421	2.31687		27.4742	2.26214		28.36	2.13444
26.0156	1.35403		23.6931	2.09059		25.8842	2.31649		27.4944	2.26195		28.3802	2.13427
26.0577	1.35355		23.7352	2.09021		25.9044	2.31629		27.5146	2.26176		28.4004	2.1341
26.0779	1.35332		23.7554	2.09003		25.9263	2.3161		27.5347	2.26157		28.4205	2.13394
26.098	1.35309		23.7755	2.08985		25.9464	2.31592		27.5549	2.26137		28.4407	2.13377
26.1182	1.35286		23.7957	2.08966		25.9666	2.31574		27.597	2.26097		28.4828	2.13342
26.1384	1.35263		23.8159	2.08949		26.0087	2.31536		27.6172	2.26078		28.5029	2.13326
26.1805	1.35215		23.858	2.08912		26.0289	2.31518		27.6373	2.26058		28.5231	2.13309
26.2006	1.35192		23.8782	2.08895		26.0508	2.31498		27.6575	2.26039		28.5497	2.13287
26.2208	1.3517		23.8984	2.08875		26.071	2.3148		27.6777	2.2602		28.5698	2.1327
26.241	1.35147		23.9243	2.08844		26.0911	2.31462		27.7197	2.2598		28.6119	2.13236
26.2612	1.35124		23.9445	2.08827		26.1332	2.31425		27.7399	2.25961		28.6321	2.13219
26.3033	1.35077		23.9866	2.08796		26.1534	2.31406		27.7628	2.25939		28.6523	2.13203
26.3234	1.35054		24.0067	2.08778		26.1736	2.31388		27.7829	2.2592		28.6724	2.13186
26.3436	1.35032		24.0269	2.0876		26.1938	2.31371		27.8031	2.25901		28.6951	2.13168
26.3638	1.35009		24.0471	2.08743		26.2139	2.31352		27.8452	2.2586		28.7372	2.13134
26.3839	1.34987		24.069	2.08724		26.256	2.31315		27.8654	2.25842		28.7573	2.13117
26.426	1.3494		24.1111	2.08686		26.2762	2.31298		27.8855	2.25823		28.7776	2.13101
26.4462	1.34918		24.1313	2.08668		26.2963	2.3128		27.9057	2.25804		28.7977	2.13084
26.4664	1.34895		24.1515	2.0865		26.3165	2.31262		27.9259	2.25784		28.8179	2.13068
26.4865	1.34873		24.1717	2.08634		26.3385	2.31242		27.968	2.25744		28.86	2.13034
26.5067	1.34851		24.1919	2.08616		26.3806	2.31205		27.9881	2.25725		28.8802	2.13017
26.5488	1.34805		24.234	2.08583		26.4008	2.31188		28.0083	2.25705		28.9004	2.13001
26.569	1.34782		24.2542	2.08564		26.423	2.31169		28.0285	2.25687		28.9271	2.1298
26.5894	1.3476		24.2744	2.08543		26.4431	2.31151		28.0487	2.25667		28.9473	2.12963
26.6095	1.34738		24.3005	2.08518		26.4633	2.31133		28.0908	2.25628		28.9894	2.12929
26.6297	1.34715		24.3207	2.085		26.5054	2.31095		28.111	2.25609		29.0095	2.12913
26.6718	1.34669		24.3628	2.08464		26.5256	2.31078		28.134	2.25587		29.0297	2.12896
26.692	1.34647		24.3829	2.08445		26.5476	2.31058		28.1541	2.25569		29.0499	2.1288
26.7124	1.34625		24.4031	2.08429		26.5678	2.31041		28.1743	2.25549		29.0701	2.12863
26.7326	1.34603		24.4233	2.08414		26.588	2.31023		28.2164	2.2551		29.1121	2.1283
26.7528	1.34581		24.4435	2.08397		26.6301	2.30985		28.2365	2.25491		29.1323	2.12813
26.7949	1.34535		24.4856	2.08349		26.6502	2.30968		28.2567	2.25472		29.1525	2.12797
26.815	1.34513		24.5058	2.08326		26.6704	2.30951		28.2769	2.25453		29.1727	2.12781
26.8352	1.34491		24.526	2.08305		26.6909	2.30934		28.2971	2.25434		29.1929	2.12765
26.8554	1.34469		24.5462	2.08288		26.7112	2.30916		28.3392	2.25395		29.235	2.12731
26.8755	1.34447		24.5663	2.0827		26.7532	2.30879		28.3594	2.25376		29.2552	2.12715
26.9176	1.34401		24.6084	2.08237		26.7734	2.30861		28.3795	2.25357		29.2754	2.12699
26.9378	1.3438		24.6286	2.08221		26.7936	2.30843		28.3997	2.25339		29.3024	2.12678
26.9579	1.34358		24.6488	2.08207		26.8137	2.30826		28.4199	2.2532		29.3226	2.12661
26.9781	1.34336		24.6753	2.08185		26.8339	2.30808		28.462	2.25281		29.3647	2.12628
26.9983	1.34314		24.6955	2.08165		26.876	2.30772		28.4821	2.25262		29.3848	2.12612
27.0404	1.34269		24.7376	2.08128		26.8962	2.30755		28.5023	2.25243		29.405	2.12596
27.0606	1.34247		24.7577	2.08109		26.918	2.30736		28.5225	2.25225		29.4254	2.1258
27.0811	1.34225		24.7779	2.08092		26.9382	2.30719		28.5427	2.25206		29.4456	2.12564
27.1013	1.34203		24.7981	2.08073		26.9584	2.30703		28.5848	2.25167		29.4877	2.1253
27.1215	1.34181		24.8183	2.08056		27.0005	2.30668		28.605	2.25148		29.5078	2.12514
27.1636	1.34136		24.8604	2.08017		27.0206	2.3065		28.6252	2.25129		29.5281	2.12498
27.1837	1.34115		24.8806	2.08002		27.0408	2.30632		28.6453	2.25111		29.5482	2.12482
27.2044	1.34093		24.9008	2.07985		27.061	2.30614		28.6655	2.25092		29.5684	2.12466
27.2246	1.34071		24.921	2.07968		27.0811	2.30596		28.7076	2.25053		29.6105	2.12433
27.2448	1.3405		24.9412	2.07952		27.1232	2.30561		28.7277	2.25035		29.6307	2.12417
27.2869	1.34006		24.9832	2.07916		27.1434	2.30544		28.7479	2.25017		29.6509	2.12401
27.307	1.33985		25.0034	2.07899		27.1636	2.30526		28.7681	2.24998		29.6711	2.12385
27.3272	1.33965		25.0236	2.07882		27.1837	2.30509		28.7883	2.24979		29.6914	2.12369
27.3474	1.33945		25.0438	2.07865		27.2058	2.3049		28.8304	2.24941		29.7335	2.12336
27.3675	1.33925		25.064	2.07847		27.2479	2.30453		28.8505	2.24922		29.7536	2.1232
27.4096	1.33883		25.1061	2.07811		27.2681	2.30436		28.8707	2.24904		29.7738	2.12304
27.4298	1.33865		25.1262	2.07795		27.2903	2.30417		28.8909	2.24886		29.7943	2.12288
27.45	1.33846		25.1464	2.07777		27.3104	2.30399		28.9111	2.24867		29.8145	2.12273
27.4701	1.33825		25.1666	2.0776		27.3306	2.30382		28.9532	2.24829		29.8566	2.12239
27.4903	1.33801		25.1867	2.07743		27.3727	2.30346		28.9733	2.2481		29.8767	2.12224
27.5324	1.33751		25.2288	2.07707		27.3929	2.3033		28.9936	2.24792		29.8969	2.12208
27.5526	1.3373		25.249	2.0769		27.413	2.30312		29.0137	2.24774		29.9174	2.12192
27.5727	1.33706		25.2692	2.07673		27.4352	2.30293		29.0339	2.24756		29.9376	2.12176
27.5929	1.33684		25.2893	2.07656		27.4553	2.30274		29.076	2.24717		29.9797	2.12143
27.6131	1.33662		25.3119	2.07637		27.4974	2.30244		29.0962	2.24699		29.9999	2.12128
27.6551	1.33617		25.354	2.07602		27.5176	2.30226		29.1164	2.24681		30.0201	2.12112
27.6753	1.33595		25.3742	2.07585		27.5377	2.30208		29.1366	2.24662		30.0403	2.12097
27.6959	1.33573		25.3944	2.07568		27.5579	2.30189		29.1569	2.24644		30.0605	2.12081
27.7161	1.33551		25.4146	2.07551		27.5802	2.30171		29.199	2.24606		30.1026	2.12049
27.7363	1.3353		25.4348	2.07533		27.6223	2.30135		29.2191	2.24588		30.1227	2.12032
27.7784	1.33487		25.4769	2.07497		27.6425	2.30118		29.2393	2.2457		30.143	2.12017
27.7985	1.33465		25.4971	2.07481		27.6647	2.30099		29.2595	2.24551		30.1706	2.11995
27.8187	1.33444		25.5173	2.07464		27.6848	2.30081		29.2796	2.24533		30.1907	2.11979
27.8388	1.33423		25.5441	2.0744		27.705	2.30065		29.3217	2.24495		30.2328	2.11947
27.859	1.33405		25.5643	2.07423		27.7471	2.30031		29.3419	2.24477		30.253	2.11932
27.9011	1.3336		25.6064	2.07387		27.7673	2.30014		29.3621	2.24459		30.2732	2.11916
27.9212	1.33335		25.6265	2.07371		27.7895	2.29996		29.3822	2.24441		30.2958	2.11898
27.9414	1.33314		25.6467	2.07354		27.8097	2.2998		29.4024	2.24423		30.316	2.11883
27.9616	1.33298		25.6669	2.07337		27.8299	2.29963		29.4445	2.24385		30.3581	2.11851
27.9818	1.33282		25.6871	2.07321		27.872	2.29928		29.4647	2.24367		30.3783	2.11835
28.0239	1.33239		25.7292	2.07285		27.8921	2.29911		29.4849	2.24349		30.3985	2.11819
28.044	1.33221		25.7494	2.07268		27.9123	2.29894		29.5051	2.24331		30.4187	2.11805
28.0649	1.33204		25.7696	2.07252		27.9325	2.29877		29.5252	2.24313		30.4389	2.11789
28.085	1.33186		25.7898	2.07234		27.955	2.29858		29.5673	2.24276		30.4809	2.11757
28.1052	1.33167		25.81	2.07218		27.9971	2.29823		29.5875	2.24258		30.5011	2.11741
28.1473	1.33125		25.8521	2.07184		28.0172	2.29807		29.6077	2.2424		30.5213	2.11726
28.1675	1.33106		25.8722	2.07167		28.0374	2.29789		29.634	2.24216		30.5489	2.11705
28.1877	1.33092		25.8925	2.0715		28.0575	2.29774		29.6542	2.24198		30.5691	2.11689
28.2079	1.33079		25.9197	2.07127		28.0777	2.29756		29.6963	2.24161		30.6112	2.11657
28.2281	1.33052		25.9399	2.07111		28.1198	2.29722		29.7164	2.24143		30.6313	2.11642
28.2702	1.32993		25.982	2.07075		28.14	2.29705		29.7366	2.24125		30.6515	2.11627
28.2903	1.32967		26.0021	2.07059		28.1623	2.29687		29.7568	2.24107		30.6722	2.11611
28.3105	1.32945		26.0223	2.07042		28.1825	2.2967		29.7791	2.24088		30.6924	2.11595
28.3306	1.32924		26.0427	2.07025		28.2027	2.29654		29.8212	2.2405		30.7345	2.11564
28.3508	1.32902		26.0629	2.07008		28.2448	2.2962		29.8413	2.24033		30.7546	2.11548
28.3929	1.32856		26.105	2.06973		28.2649	2.29604		29.8616	2.24015		30.7749	2.11533
28.413	1.32834		26.1252	2.06957		28.2851	2.29588		29.8817	2.23997		30.7951	2.11517
28.4332	1.32815		26.1454	2.0694		28.3053	2.29573		29.9019	2.23979		30.8152	2.11503
28.4534	1.32794		26.1656	2.06924		28.3254	2.29557		29.944	2.23942		30.8573	2.11471
28.4736	1.32773		26.1857	2.06907		28.3675	2.29521		29.9648	2.23924		30.8775	2.11456
28.5157	1.32729		26.2278	2.06873		28.3877	2.29505		29.9851	2.23906		30.8982	2.1144
28.5359	1.32707		26.248	2.06856		28.4101	2.29486		30.0125	2.23882		30.9184	2.11425
28.557	1.32685		26.2683	2.06839		28.4303	2.29469		30.0327	2.23865		30.9387	2.11409
28.5771	1.32665		26.2885	2.06823		28.4505	2.29451		30.0748	2.23828		30.9808	2.11378
28.5973	1.32644		26.3087	2.06807		28.4926	2.29416		30.095	2.2381		31.0009	2.11363
28.6394	1.32598		26.3508	2.06772		28.5128	2.294		30.1151	2.23793		31.0211	2.11348
28.6596	1.32568		26.371	2.06756		28.5354	2.29381		30.1353	2.23775		31.0419	2.11332
28.6805	1.32548		26.3912	2.0674		28.5556	2.29365		30.1555	2.23757		31.0621	2.1132
28.7007	1.32534		26.4118	2.06723		28.5758	2.29348		30.1976	2.23721		31.1042	2.1129
28.7209	1.3252		26.432	2.06706		28.6179	2.29314		30.2178	2.23704		31.1243	2.11275
28.763	1.32481		26.474	2.06673		28.638	2.29298		30.238	2.23686		31.1446	2.1126
28.7831	1.32462		26.4942	2.06657		28.6582	2.29281		30.2582	2.23668		31.1647	2.11245
28.8033	1.32443		26.5144	2.0664		28.6784	2.29264		30.2784	2.23651		31.185	2.11229
28.8235	1.32423		26.5349	2.06624		28.6985	2.29247		30.3205	2.23614		31.2271	2.11198
28.8436	1.32404		26.558	2.06605		28.7406	2.29213		30.3406	2.23597		31.2472	2.11183
28.8857	1.32364		26.6001	2.06571		28.7608	2.29196		30.3608	2.23579		31.2675	2.11168
28.9059	1.32346		26.6203	2.06555		28.7836	2.29179		30.3868	2.23557		31.2876	2.11152
28.9271	1.32331		26.6405	2.06538		28.8038	2.29164		30.407	2.2354		31.3078	2.11137
28.9472	1.32315		26.6607	2.06522		28.824	2.29148		30.4491	2.23503		31.3499	2.11106
28.9674	1.32295		26.6809	2.06506		28.866	2.29116		30.4692	2.23486		31.3701	2.11091
29.0095	1.3225		26.723	2.06471		28.8862	2.29102		30.4894	2.23469		31.3902	2.11076
29.0297	1.32222		26.7431	2.06455		28.9089	2.29084		30.5096	2.23451		31.4111	2.1106
29.0508	1.322		26.7633	2.06439		28.9291	2.29068		30.5298	2.23434		31.4313	2.11045
29.071	1.3218		26.791	2.06417		28.9492	2.29051		30.5719	2.23398		31.4734	2.11014
29.0912	1.32161		26.8112	2.06401		28.9913	2.29017		30.5921	2.2338		31.4935	2.10999
29.1333	1.3212		26.8533	2.06367		29.0115	2.29		30.6123	2.23363		31.5137	2.10983
29.1534	1.32101		26.8735	2.06351		29.0317	2.28983		30.6325	2.23346		31.5348	2.10968
29.1736	1.32082		26.8936	2.06335		29.0518	2.28967		30.6526	2.23329		31.555	2.10953
29.1938	1.32063		26.9145	2.06319		29.072	2.2895		30.6947	2.23292		31.5971	2.10922
29.2139	1.32043		26.9347	2.06303		29.1141	2.28917		30.7149	2.23275		31.6173	2.10907
29.256	1.32002		26.9768	2.06269		29.1342	2.28902		30.7351	2.23258		31.6375	2.10893
29.2762	1.31982		26.997	2.06253		29.1544	2.28886		30.7553	2.23241		31.6578	2.10878
29.2964	1.31962		27.0172	2.06237		29.1746	2.28871		30.7755	2.23224		31.6779	2.10863
29.3165	1.31943		27.0373	2.0622		29.1948	2.28855		30.8175	2.23188		31.72	2.10832
29.3402	1.31919		27.0575	2.06205		29.2369	2.28826		30.8377	2.23171		31.7402	2.10818
29.3823	1.31879		27.0996	2.06172		29.2571	2.28813		30.8579	2.23153		31.7604	2.10803
29.4025	1.31861		27.1198	2.06155		29.2772	2.28799		30.8781	2.23136		31.7888	2.10782
29.4227	1.31842		27.14	2.06139		29.2974	2.2878		30.8982	2.23119		31.8089	2.10767
29.4428	1.31823		27.1679	2.06116		29.3176	2.2876		30.9403	2.23083		31.851	2.10736
29.463	1.31804		27.1881	2.06101		29.3597	2.28723		30.9605	2.23066		31.8712	2.10722
29.5051	1.31763		27.2302	2.06068		29.3798	2.28706		30.9806	2.23049		31.8914	2.10707
29.5253	1.31743		27.2503	2.06052		29.4027	2.28687		31.0008	2.23032		31.9126	2.10691
29.5463	1.31722		27.2705	2.06036		29.4229	2.28671		31.0231	2.23014		31.9328	2.10677
29.5665	1.31704		27.2915	2.06019		29.4431	2.28654		31.0652	2.22978		31.9749	2.10646
29.5867	1.31684		27.3117	2.06004		29.4852	2.28621		31.0854	2.22961		31.9951	2.10632
29.6288	1.31646		27.3538	2.0597		29.5054	2.28605		31.1056	2.22944		32.0153	2.10617
29.649	1.31625		27.374	2.05955		29.5255	2.2859		31.1258	2.22927		32.0356	2.10602
29.6691	1.31607		27.3942	2.05939		29.5457	2.28576		31.1459	2.2291		32.0558	2.10587
29.6893	1.31589		27.4144	2.05923		29.5659	2.28557		31.188	2.22875		32.0979	2.10557
29.7096	1.3157		27.4346	2.05908		29.6079	2.28525		31.2082	2.22858		32.1181	2.10543
29.7517	1.31533		27.4767	2.05875		29.6281	2.28508		31.2284	2.22841		32.1389	2.10528
29.7718	1.31515		27.4968	2.05859		29.6511	2.28489		31.2549	2.22818		32.1649	2.10509
29.793	1.31496		27.5178	2.05842		29.6713	2.28473		31.2751	2.22802		32.1851	2.10495
29.8131	1.31477		27.538	2.05827		29.6915	2.28457		31.3172	2.22767		32.2272	2.10464
29.8333	1.31458		27.5582	2.0581		29.7336	2.28424		31.3373	2.2275		32.2473	2.1045
29.8754	1.31421		27.6003	2.05778		29.7537	2.28408		31.3575	2.22733		32.2675	2.10435
29.8956	1.31402		27.6205	2.05763		29.7768	2.28389		31.3777	2.22715		32.2889	2.1042
29.9169	1.31381		27.6407	2.05747		29.797	2.2837		31.3979	2.22699		32.3092	2.10405
29.9371	1.31363		27.6618	2.0573		29.8172	2.28357		31.44	2.22664		32.3512	2.10375
29.9573	1.31345		27.6819	2.05715		29.8593	2.2833		31.4602	2.22647		32.3714	2.10361
29.9994	1.31304		27.724	2.05682		29.8794	2.28313		31.4804	2.22631		32.3916	2.10346
30.0196	1.31283		27.7442	2.05666		29.8996	2.28298		31.5006	2.22614		32.4119	2.10332
30.0397	1.31263		27.7644	2.05651		29.9198	2.28283		31.5207	2.22597		32.4321	2.10317
30.0599	1.31245		27.7847	2.05635		29.9399	2.28268		31.5628	2.22562		32.4742	2.10287
30.0801	1.31224		27.8049	2.0562		29.982	2.28236		31.583	2.22546		32.4944	2.10273
30.1222	1.31183		27.847	2.05588		30.0022	2.28222		31.6032	2.22529		32.5146	2.10258
30.1423	1.31164		27.8672	2.05575		30.0224	2.28208		31.6299	2.22507		32.5349	2.10243
30.1625	1.31145		27.8874	2.05559		30.0426	2.28194		31.65	2.2249		32.5551	2.10229
30.1827	1.31126		27.9077	2.05545		30.0627	2.28178		31.6921	2.22456		32.5972	2.10199
30.2037	1.31106		27.9279	2.05529		30.1048	2.28146		31.7123	2.22439		32.6174	2.10185
30.2458	1.31066		27.97	2.05497		30.125	2.28127		31.7324	2.22422		32.6376	2.1017
30.266	1.31047		27.9901	2.05483		30.1452	2.28108		31.7526	2.22406		32.6591	2.10155
30.2874	1.31029		28.0103	2.05467		30.1654	2.28093		31.7728	2.22389		32.6793	2.10141
30.3075	1.3101		28.0315	2.05454		30.1856	2.28081		31.8149	2.22354		32.7214	2.10111
30.3277	1.30991		28.0517	2.05439		30.2277	2.2805		31.8351	2.22338		32.7415	2.10097
30.3698	1.30952		28.0938	2.05398		30.2479	2.28032		31.8553	2.22321		32.7631	2.10082
30.39	1.30934		28.1139	2.05384		30.2681	2.28016		31.8755	2.22305		32.7832	2.10068
30.4115	1.30914		28.1341	2.0537		30.2882	2.28		31.8957	2.22288		32.8034	2.10053
30.4317	1.30895		28.1554	2.05356		30.3084	2.27985		31.9377	2.22254		32.8455	2.10024
30.4519	1.30877		28.1756	2.05339		30.3505	2.27951		31.9579	2.22237		32.8657	2.1001
30.494	1.30838		28.2177	2.05304		30.3706	2.27936		31.9781	2.22221		32.8859	2.09996
30.5141	1.30821		28.2379	2.05288		30.3908	2.27919		32.0051	2.22199		32.9061	2.09981
30.5343	1.30803		28.2581	2.05273		30.4122	2.27904		32.0253	2.22182		32.9263	2.09967
30.5545	1.30783		28.2784	2.05258		30.4324	2.2789		32.0674	2.22148		32.9684	2.09937
30.5746	1.30764		28.2986	2.05242		30.4745	2.27858		32.0875	2.22132		32.9886	2.09924
30.6167	1.30725		28.3407	2.0521		30.4947	2.27843		32.1077	2.22115		33.0087	2.09909
30.6369	1.30707		28.3609	2.05195		30.5148	2.27828		32.1303	2.22097		33.0299	2.09894
30.657	1.30689		28.3811	2.05179		30.535	2.27812		32.1505	2.2208		33.0501	2.0988
30.6772	1.30671		28.4013	2.05163		30.5552	2.27798		32.1926	2.22046		33.0921	2.09851
30.6974	1.30653		28.4215	2.05148		30.5973	2.27767		32.2128	2.2203		33.1123	2.09837
30.7395	1.30615		28.4636	2.05117		30.6174	2.2775		32.233	2.22014		33.1325	2.09823
30.7597	1.30597		28.4837	2.05101		30.6377	2.27735		32.2532	2.21997		33.1537	2.09808
30.7812	1.30578		28.5039	2.05086		30.6579	2.2772		32.2734	2.21981		33.1739	2.09793
30.8013	1.30559		28.5254	2.05069		30.6781	2.27704		32.3155	2.21947		33.216	2.09764
30.8215	1.3054		28.5456	2.05055		30.7202	2.27673		32.3357	2.2193		33.2361	2.0975
30.8636	1.30502		28.5877	2.05023		30.7404	2.27658		32.3559	2.21914		33.2564	2.09736
30.8837	1.30484		28.6079	2.05007		30.7605	2.27643		32.3833	2.21892		33.2767	2.09722
30.9039	1.30466		28.6281	2.04992		30.7807	2.27628		32.4034	2.21876		33.2968	2.09708
30.9241	1.30448		28.6483	2.04977		30.8009	2.27613		32.4455	2.21842		33.3389	2.09679
30.9442	1.3043		28.6685	2.04962		30.843	2.27582		32.4657	2.21826		33.3591	2.09665
30.9863	1.30393		28.7106	2.04931		30.8631	2.27567		32.4859	2.21809		33.3804	2.0965
31.0065	1.30374		28.7308	2.04915		30.8833	2.27552		32.5063	2.21794		33.4006	2.09636
31.0267	1.30357		28.7516	2.04899		30.9035	2.27537		32.5265	2.21777		33.4208	2.09622
31.0468	1.30339		28.7718	2.04885		30.9237	2.27523		32.5686	2.21743		33.4629	2.09593
31.0686	1.3032		28.792	2.04869		30.9658	2.27494		32.5888	2.21727		33.4831	2.09579
31.1106	1.30282		28.834	2.04836		30.986	2.27479		32.6092	2.2171		33.5033	2.09565
31.1308	1.30265		28.8542	2.04821		31.0062	2.27463		32.6294	2.21694		33.5246	2.09551
31.1526	1.30245		28.8744	2.04813		31.0263	2.27449		32.6496	2.21679		33.5447	2.09536
31.1728	1.30227		28.8961	2.04799		31.0465	2.27434		32.6917	2.21645		33.5868	2.09508
31.193	1.3021		28.9163	2.04785		31.0886	2.27404		32.7119	2.21629		33.607	2.09494
31.2351	1.30174		28.9584	2.04753		31.1088	2.27388		32.7321	2.21612		33.6272	2.0948
31.2552	1.30157		28.9785	2.04737		31.129	2.27373		32.7594	2.21591		33.6476	2.09465
31.2754	1.3014		28.9987	2.04722		31.1492	2.27357		32.7796	2.21575		33.6679	2.09452
31.2971	1.30122		29.0203	2.04705		31.1693	2.27342		32.8217	2.21541		33.71	2.09423
31.3172	1.30105		29.0405	2.04691		31.2114	2.27311		32.8418	2.21525		33.7301	2.09409
31.3593	1.30068		29.0826	2.04657		31.2316	2.27295		32.862	2.21509		33.7504	2.09396
31.3795	1.3005		29.1028	2.04643		31.2518	2.27279		32.8826	2.21493		33.7791	2.09376
31.3997	1.30033		29.123	2.0463		31.2719	2.27264		32.9056	2.21474		33.7992	2.09362
31.4198	1.30014		29.1432	2.04616		31.2921	2.27249		32.9477	2.21441		33.8413	2.09333
31.4418	1.29994		29.1635	2.04609		31.3342	2.27217		32.9679	2.21425		33.8615	2.0932
31.4839	1.29953		29.2056	2.04567		31.3544	2.27202		32.9881	2.21409		33.8817	2.09306
31.5041	1.29934		29.2257	2.04548		31.3745	2.27188		33.0083	2.21393		33.9031	2.09291
31.526	1.29913		29.246	2.04533		31.3947	2.27173		33.0285	2.21377		33.9233	2.09277
31.5461	1.29894		29.2662	2.04518		31.4164	2.27156		33.0706	2.21344		33.9654	2.09249
31.5663	1.29875		29.2864	2.04504		31.4585	2.27124		33.0907	2.21328		33.9856	2.09235
31.6084	1.29837		29.3285	2.04467		31.4787	2.27111		33.111	2.21313		34.0071	2.09221
31.6286	1.29819		29.3486	2.04447		31.4989	2.27095		33.1385	2.2129		34.0272	2.09208
31.6507	1.298		29.3688	2.04437		31.5191	2.27081		33.1587	2.21275		34.0474	2.09194
31.6709	1.29783		29.3906	2.04426		31.5392	2.27065		33.2008	2.21242		34.0895	2.09166
31.691	1.29765		29.4107	2.04411		31.5813	2.27036		33.2209	2.21226		34.1097	2.09152
31.7331	1.29728		29.4528	2.04384		31.6015	2.27021		33.2411	2.2121		34.1299	2.09138
31.7533	1.29712		29.473	2.0437		31.6217	2.27006		33.2618	2.21194		34.1501	2.09124
31.7735	1.29694		29.4932	2.04354		31.6477	2.26988		33.282	2.21179		34.1741	2.09107
31.7936	1.29676		29.5134	2.0434		31.6679	2.26975		33.3241	2.21146		34.2162	2.09079
31.8138	1.29659		29.5337	2.04325		31.7099	2.26943		33.3443	2.21129		34.2364	2.09066
31.8559	1.29623		29.5758	2.04295		31.7301	2.26929		33.3645	2.21114		34.2566	2.09052
31.876	1.29606		29.596	2.04281		31.7503	2.26914		33.3847	2.21098		34.2781	2.09037
31.8962	1.29589		29.6162	2.04266		31.7705	2.269		33.4048	2.21082		34.3017	2.09021
31.9163	1.29572		29.6364	2.04252		31.7907	2.26885		33.4469	2.2105		34.3438	2.08994
31.9365	1.29555		29.6567	2.04237		31.8328	2.26855		33.4671	2.21034		34.364	2.0898
31.9786	1.29521		29.6988	2.04208		31.8529	2.2684		33.4873	2.21018		34.3842	2.08966
31.9988	1.29504		29.7189	2.04193		31.8732	2.26826		33.5152	2.20997		34.4044	2.08953
32.0209	1.29485		29.7391	2.04178		31.8933	2.26812		33.5354	2.20981		34.4247	2.08939
32.041	1.29469		29.761	2.04163		31.9135	2.26798		33.5775	2.20949		34.4668	2.08911
32.0612	1.29452		29.7812	2.04149		31.9556	2.26768		33.5976	2.20932		34.487	2.08897
32.1033	1.29416		29.8233	2.04124		31.9758	2.26753		33.6178	2.20917		34.5072	2.08884
32.1235	1.29398		29.8434	2.04112		31.996	2.26739		33.6388	2.20901		34.5274	2.0887
32.1436	1.29381		29.8636	2.04099		32.0221	2.2672		33.659	2.20885		34.5476	2.08857
32.1638	1.29364		29.8856	2.04084		32.0422	2.26706		33.7011	2.20852		34.5897	2.08829
32.184	1.29346		29.9058	2.04069		32.0843	2.26674		33.7213	2.20837		34.6098	2.08816
32.2261	1.2931		29.9479	2.04033		32.1045	2.26659		33.7415	2.20821		34.63	2.08802
32.2462	1.29293		29.9681	2.04017		32.1247	2.26644		33.7617	2.20806		34.6517	2.08788
32.2664	1.29276		29.9901	2.04		32.1467	2.26627		33.7818	2.2079		34.6719	2.08775
32.2866	1.29258		30.0102	2.03985		32.1669	2.26612		33.8239	2.20758		34.714	2.08746
32.3092	1.29239		30.0304	2.03969		32.209	2.26581		33.8441	2.20743		34.7342	2.08733
32.3513	1.29204		30.0725	2.03939		32.2292	2.26565		33.865	2.20727		34.7544	2.0872
32.3715	1.29186		30.094	2.03923		32.2494	2.26551		33.8852	2.20711		34.7747	2.08706
32.3939	1.29167		30.1142	2.03909		32.2696	2.26536		33.9054	2.20696		34.7949	2.08693
32.4141	1.2915		30.1345	2.03897		32.2897	2.26522		33.9475	2.20664		34.837	2.08665
32.4343	1.29134		30.1546	2.03883		32.3318	2.26491		33.9677	2.20648		34.8572	2.08651
32.4764	1.29098		30.1967	2.03851		32.352	2.26477		33.9879	2.20633		34.8774	2.08638
32.4965	1.29081		30.2169	2.03836		32.3722	2.26462		34.0089	2.20616		34.8977	2.08625
32.5167	1.29064		30.237	2.03821		32.3924	2.26449		34.029	2.20601		34.9178	2.08611
32.5369	1.29048		30.2584	2.03806		32.4125	2.26435		34.0711	2.20569		34.9599	2.08584
32.557	1.29031		30.2786	2.03792		32.4546	2.26406		34.0913	2.20554		34.9801	2.0857
32.5991	1.28996		30.3207	2.03763		32.4748	2.26391		34.1115	2.20538		35.0002	2.08557
32.6193	1.28979		30.3409	2.03748		32.495	2.26378		34.1318	2.20523		35.0221	2.08542
32.6394	1.28962		30.3611	2.03735		32.5151	2.26364		34.1519	2.20508		35.0423	2.08529
32.6602	1.28945		30.3814	2.0372		32.5353	2.2635		34.194	2.20476		35.0844	2.08502
32.6804	1.28928		30.4015	2.03705		32.5774	2.26321		34.2142	2.2046		35.1045	2.08489
32.7225	1.28893		30.4436	2.03676		32.5976	2.26307		34.2344	2.20445		35.1247	2.08475
32.7427	1.28876		30.4638	2.03662		32.6178	2.26293		34.2547	2.2043		35.1467	2.08461
32.7648	1.28858		30.4841	2.03647		32.638	2.26278		34.2749	2.20415		35.1669	2.08448
32.7849	1.28841		30.5043	2.03633		32.6582	2.26264		34.3169	2.20382		35.209	2.08421
32.8051	1.28824		30.5283	2.03616		32.7003	2.26234		34.3371	2.20367		35.2292	2.08407
32.8472	1.2879		30.5704	2.03586		32.7205	2.2622		34.3573	2.20352		35.2511	2.08394
32.8674	1.28773		30.5906	2.03572		32.7407	2.26206		34.3786	2.20336		35.2713	2.0838
32.8896	1.28755		30.6108	2.03558		32.7609	2.26192		34.3987	2.20321		35.2914	2.08366
32.9098	1.28738		30.6324	2.03544		32.781	2.26178		34.4408	2.20289		35.3335	2.0834
32.93	1.28721		30.6525	2.03529		32.8231	2.26148		34.461	2.20274		35.3537	2.08327
32.9721	1.28687		30.6946	2.035		32.8433	2.26134		34.4811	2.20259		35.3739	2.08313
32.9922	1.2867		30.7148	2.03486		32.8635	2.2612		34.5025	2.20242		35.3942	2.083
33.0124	1.28653		30.735	2.03472		32.8836	2.26105		34.5227	2.20228		35.4144	2.08287
33.0326	1.28637		30.7552	2.03458		32.9038	2.26091		34.5648	2.20196		35.4565	2.08259
33.0527	1.28621		30.7755	2.03444		32.9459	2.26062		34.5849	2.20181		35.4767	2.08246
33.0948	1.28586		30.8176	2.03415		32.966	2.26048		34.6051	2.20166		35.4968	2.08233
33.115	1.2857		30.8378	2.03401		32.9862	2.26034		34.6254	2.2015		35.5189	2.08218
33.1352	1.28555		30.858	2.03387		33.0064	2.2602		34.6456	2.20135		35.5391	2.08206
33.1553	1.28539		30.8782	2.03373		33.0266	2.26005		34.6877	2.20104		35.5812	2.08178
33.1755	1.28522		30.8984	2.03359		33.0687	2.25976		34.7079	2.20089		35.6013	2.08166
33.2176	1.28486		30.9405	2.0333		33.0889	2.25962		34.7281	2.20074		35.6215	2.08153
33.2378	1.28467		30.9606	2.03317		33.1091	2.25948		34.7567	2.20052		35.6418	2.08139
33.2602	1.28447		30.9808	2.03303		33.1293	2.25934		34.7769	2.20038		35.662	2.08126
33.2803	1.28431		31.0026	2.03287		33.1494	2.25922		34.819	2.20005		35.7041	2.081
33.3005	1.28414		31.0227	2.03273		33.1915	2.2589		34.8392	2.19991		35.7242	2.08086
33.3426	1.2838		31.0648	2.03244		33.2117	2.25875		34.8593	2.19976		35.7445	2.08073
33.3627	1.28364		31.085	2.0323		33.2319	2.2586		34.8828	2.19958		35.7647	2.0806
33.3829	1.2835		31.1051	2.03217		33.2588	2.25842		34.903	2.19943		35.7849	2.08047
33.4031	1.28333		31.1268	2.03202		33.279	2.25827		34.9451	2.19913		35.827	2.0802
33.4232	1.28317		31.147	2.03188		33.3211	2.25799		34.9653	2.19897		35.8472	2.08007
33.4653	1.28283		31.1891	2.03159		33.3412	2.25785		34.9855	2.19882		35.8674	2.07995
33.4855	1.28267		31.2092	2.03145		33.3614	2.25772		35.0057	2.19867		35.8896	2.0798
33.5056	1.28251		31.2309	2.0313		33.3817	2.25758		35.0259	2.19852		35.9097	2.07968
33.5258	1.28235		31.2511	2.03117		33.4019	2.25745		35.068	2.19822		35.9518	2.0794
33.5486	1.28217		31.2712	2.03103		33.444	2.25714		35.0881	2.19807		35.972	2.07928
33.5907	1.28183		31.3133	2.03075		33.4641	2.25701		35.1088	2.19791		35.9922	2.07915
33.6109	1.28167		31.3335	2.03061		33.4844	2.25687		35.1291	2.19776		36.0125	2.07902
33.6334	1.28149		31.3537	2.03047		33.5045	2.25673		35.1493	2.19762		36.0327	2.07889
33.6535	1.28134		31.374	2.03034		33.5247	2.25659		35.1914	2.19731		36.0748	2.07863
33.6737	1.28119		31.3942	2.03019		33.5668	2.25631		35.2116	2.19716		36.095	2.07849
33.7158	1.28085		31.4363	2.02992		33.587	2.25617		35.2318	2.19701		36.1152	2.07836
33.7359	1.28068		31.4564	2.02978		33.6072	2.25603		35.2525	2.19686		36.1355	2.07824
33.7561	1.2805		31.4766	2.02965		33.6274	2.25589		35.2727	2.19671		36.1557	2.07811
33.7763	1.28034		31.4984	2.02951		33.6476	2.25576		35.3148	2.1964		36.1978	2.07784
33.7964	1.28019		31.5185	2.02937		33.6897	2.25546		35.335	2.19625		36.218	2.07771
33.8385	1.27985		31.5606	2.02911		33.7099	2.25533		35.3552	2.19611		36.2381	2.07758
33.8587	1.27966		31.5808	2.02898		33.73	2.25519		35.3754	2.19596		36.2604	2.07744
33.8789	1.27951		31.601	2.02885		33.7505	2.25506		35.3956	2.19581		36.2806	2.07731
33.899	1.27935		31.6213	2.02872		33.7706	2.25491		35.4377	2.1955		36.3227	2.07705
33.9192	1.27919		31.6415	2.0286		33.8127	2.25464		35.4579	2.19536		36.3428	2.07692
33.9613	1.27886		31.6836	2.02834		33.8329	2.25449		35.4781	2.19521		36.363	2.0768
33.9815	1.2787		31.7038	2.02821		33.853	2.25436		35.5061	2.19501		36.3854	2.07666
34.0042	1.27852		31.724	2.02809		33.8734	2.25422		35.5262	2.19486		36.4057	2.07653
34.0243	1.27836		31.7443	2.02794		33.8936	2.25408		35.5683	2.19456		36.4478	2.07626
34.0445	1.2782		31.7688	2.02773		33.9357	2.25379		35.5885	2.19441		36.4679	2.07613
34.0866	1.27787		31.8108	2.0274		33.9559	2.25366		35.6087	2.19426		36.4903	2.076
34.1067	1.27771		31.831	2.02724		33.9761	2.25352		35.6297	2.19411		36.5105	2.07587
34.1295	1.27753		31.8512	2.02709		33.9963	2.25338		35.65	2.19396		36.5306	2.07574
34.1497	1.27738		31.8732	2.02692		34.0165	2.25325		35.6921	2.19365		36.5727	2.07548
34.1699	1.27722		31.8933	2.02677		34.0586	2.25296		35.7122	2.19351		36.5929	2.07535
34.212	1.27689		31.9354	2.02645		34.0787	2.25282		35.7331	2.19336		36.6131	2.07523
34.2321	1.27672		31.9556	2.0263		34.099	2.25269		35.7532	2.19321		36.6356	2.07509
34.2523	1.27657		31.9758	2.02615		34.1263	2.2525		35.7734	2.19307		36.6557	2.07496
34.2725	1.27641		31.9961	2.026		34.1465	2.25237		35.8155	2.19276		36.6978	2.0747
34.2927	1.27625		32.0163	2.02584		34.1886	2.25209		35.8357	2.19262		36.718	2.07457
34.3348	1.27592		32.0584	2.02554		34.2087	2.25195		35.8559	2.19247		36.7382	2.07444
34.3549	1.27577		32.0786	2.02542		34.2289	2.25182		35.884	2.19227		36.7606	2.0743
34.3778	1.27559		32.0988	2.02531		34.2495	2.25167		35.9042	2.19212		36.7847	2.07415
34.398	1.27544		32.1191	2.02521		34.2697	2.25155		35.9463	2.19182		36.8267	2.07389
34.4182	1.27527		32.1393	2.02509		34.3118	2.25126		35.9665	2.19168		36.847	2.07376
34.4603	1.27495		32.1814	2.02485		34.332	2.25113		35.9866	2.19153		36.8672	2.07364
34.4804	1.2748		32.2016	2.02473		34.3522	2.25099		36.0078	2.19138		36.8875	2.07351
34.5033	1.27462		32.2217	2.02461		34.3723	2.25086		36.0311	2.19121		36.9077	2.07339
34.5235	1.27446		32.2439	2.02446		34.3925	2.25072		36.0732	2.19091		36.9498	2.07312
34.5436	1.27431		32.2641	2.02434		34.4346	2.25044		36.0934	2.19076		36.97	2.073
34.5857	1.27398		32.3062	2.02406		34.4548	2.2503		36.1136	2.19062		36.9901	2.07288
34.6059	1.27382		32.3263	2.02393		34.475	2.25017		36.1339	2.19048		37.0129	2.07274
34.6261	1.27367		32.3465	2.0238		34.5026	2.24999		36.154	2.19033		37.033	2.07261
34.6462	1.27351		32.3686	2.02366		34.5228	2.24985		36.1961	2.19003		37.0751	2.07235
34.6664	1.27336		32.3888	2.02352		34.5649	2.24957		36.2163	2.18989		37.0953	2.07223
34.7085	1.27303		32.4309	2.02325		34.585	2.24944		36.2365	2.18974		37.1155	2.07211
34.7287	1.27287		32.4511	2.02311		34.6052	2.24931		36.2576	2.18959		37.1382	2.07196
34.7516	1.2727		32.4732	2.02296		34.6259	2.24917		36.2778	2.18945		37.1584	2.07184
34.7718	1.27254		32.4933	2.02284		34.6461	2.24904		36.3199	2.18915		37.2005	2.07158
34.792	1.27239		32.5135	2.0227		34.6882	2.24876		36.34	2.18901		37.2208	2.07145
34.8341	1.27207		32.5556	2.02239		34.7084	2.24863		36.3602	2.18887		37.241	2.07133
34.8542	1.27192		32.5758	2.02224		34.7286	2.2485		36.3813	2.18871		37.2613	2.0712
34.8772	1.27174		32.596	2.02211		34.7488	2.24836		36.4016	2.18857		37.2815	2.07108
34.8974	1.27159		32.6162	2.02197		34.769	2.24823		36.4437	2.18827		37.3236	2.07082
34.9176	1.27143		32.6366	2.02185		34.8111	2.24795		36.4638	2.18813		37.3439	2.0707
34.9597	1.27111		32.6787	2.02162		34.8312	2.24782		36.484	2.18799		37.3641	2.07057
34.9798	1.27095		32.6989	2.02149		34.8519	2.24768		36.5043	2.18784		37.3844	2.07044
35	1.27081		32.7191	2.02136		34.8721	2.24755		36.5245	2.1877		37.4047	2.07032
35.0202	1.27065		32.7413	2.02122		34.8924	2.24741		36.5666	2.18741		37.4468	2.07007
35.0404	1.2705		32.7652	2.02105		34.9345	2.24714		36.5868	2.18726		37.4669	2.06995
35.0825	1.27018		32.8073	2.02077		34.9546	2.24701		36.607	2.18712		37.4871	2.06982
35.1026	1.27003		32.8275	2.02063		34.9748	2.24688		36.6356	2.18691		37.511	2.06968
35.1228	1.26988		32.8477	2.02051		34.9958	2.24673		36.6557	2.18677		37.5312	2.06955
35.143	1.26972		32.8679	2.02038		35.016	2.2466		36.6978	2.18648		37.5733	2.0693
35.1632	1.26957		32.8882	2.02025		35.0581	2.24632		36.718	2.18634		37.5934	2.06917
35.2053	1.26926		32.9303	2.01997		35.0782	2.24619		36.7382	2.1862		37.6137	2.06905
35.2254	1.2691		32.9504	2.01984		35.0985	2.24606		36.7595	2.18604		37.6339	2.06893
35.2457	1.26895		32.9707	2.01971		35.1187	2.24592		36.7797	2.18591		37.6542	2.06881
35.2658	1.2688		32.9909	2.01958		35.139	2.24579		36.8218	2.18561		37.6962	2.06856
35.2861	1.26865		33.0112	2.01945		35.1811	2.24552		36.842	2.18547		37.7164	2.06843
35.3282	1.26833		33.0533	2.01917		35.2013	2.24538		36.8622	2.18533		37.7385	2.06829
35.3483	1.26818		33.0734	2.01905		35.2215	2.24525		36.8824	2.18519		37.7588	2.06817
35.3685	1.26803		33.0936	2.01891		35.2417	2.24513		36.9026	2.18505		37.779	2.06805
35.3888	1.26787		33.116	2.01877		35.2619	2.24499		36.9447	2.18476		37.8211	2.06779
35.409	1.26772		33.1362	2.01864		35.304	2.24472		36.9649	2.18461		37.8413	2.06767
35.4511	1.26741		33.1783	2.01837		35.3242	2.24458		36.9862	2.18446		37.8614	2.06755
35.4713	1.26726		33.1985	2.01824		35.3444	2.24446		37.0064	2.18432		37.8835	2.06741
35.4914	1.26711		33.2187	2.01812		35.3655	2.24432		37.0266	2.18418		37.9037	2.06729
35.5116	1.26695		33.2389	2.01798		35.3857	2.24419		37.0687	2.18389		37.9458	2.06704
35.5318	1.26681		33.2592	2.01785		35.4277	2.24392		37.0889	2.18375		37.966	2.06692
35.5739	1.2665		33.3013	2.01759		35.4479	2.24379		37.1091	2.18361		37.9862	2.0668
35.594	1.26634		33.3215	2.01746		35.4681	2.24366		37.1306	2.18346		38.0065	2.06667
35.6142	1.2662		33.3417	2.01733		35.4891	2.24352		37.1508	2.18332		38.0267	2.06655
35.6344	1.26605		33.3619	2.0172		35.5094	2.2434		37.1929	2.18303		38.0688	2.06631
35.6546	1.2659		33.3822	2.01707		35.5514	2.24313		37.2131	2.18289		38.089	2.06618
35.6967	1.26559		33.4243	2.01679		35.5716	2.24299		37.2333	2.18275		38.1092	2.06606
35.7168	1.26544		33.4444	2.01667		35.5918	2.24286		37.2535	2.18261		38.1294	2.06594
35.7371	1.26529		33.4646	2.01654		35.6122	2.24273		37.2738	2.18247		38.1498	2.06582
35.7572	1.26514		33.4871	2.01639		35.6323	2.2426		37.3159	2.18217		38.1919	2.06557
35.7774	1.26499		33.5073	2.01626		35.6744	2.24233		37.3361	2.18204		38.2121	2.06545
35.8195	1.26468		33.5494	2.01599		35.6946	2.2422		37.3563	2.1819		38.2323	2.06532
35.8397	1.26453		33.5696	2.01586		35.7148	2.24207		37.3765	2.18176		38.2546	2.0652
35.8599	1.26438		33.5898	2.01573		35.7432	2.24188		37.3967	2.18162		38.2748	2.06507
35.8856	1.26419		33.61	2.0156		35.7634	2.24175		37.4388	2.18133		38.3169	2.06482
35.9058	1.26404		33.6303	2.01547		35.8055	2.24149		37.4589	2.18119		38.3371	2.0647
35.9479	1.26373		33.6724	2.01521		35.8256	2.24136		37.4791	2.18105		38.3572	2.06458
35.9681	1.26359		33.6925	2.01508		35.8458	2.24123		37.5028	2.18089		38.3798	2.06444
35.9882	1.26344		33.715	2.01493		35.8672	2.24109		37.523	2.18075		38.4	2.06432
36.0084	1.26329		33.7352	2.01481		35.8874	2.24096		37.5651	2.18046		38.4421	2.06407
36.0286	1.26314		33.7554	2.0147		35.9295	2.24069		37.5853	2.18033		38.4623	2.06395
36.0707	1.26283		33.7975	2.01444		35.9497	2.24056		37.6068	2.18018		38.4825	2.06383
36.0909	1.26269		33.8176	2.01431		35.9699	2.24044		37.627	2.18004		38.5027	2.06371
36.1111	1.26254		33.8378	2.01418		35.9901	2.2403		37.6471	2.1799		38.523	2.0636
36.1313	1.26239		33.8604	2.01403		36.0103	2.24018		37.6892	2.17962		38.5651	2.06334
36.1515	1.26225		33.8806	2.01389		36.0524	2.23991		37.7094	2.17948		38.5853	2.06323
36.1936	1.26194		33.9227	2.01363		36.0726	2.23978		37.7296	2.17934		38.6055	2.06311
36.2137	1.26179		33.9428	2.01351		36.094	2.23965		37.7499	2.1792		38.6257	2.06298
36.2339	1.26165		33.963	2.01338		36.1142	2.23952		37.7701	2.17907		38.646	2.06287
36.2541	1.2615		33.9857	2.01324		36.1345	2.2394		37.8122	2.17878		38.6881	2.06262
36.2743	1.26136		34.0099	2.01309		36.1766	2.23913		37.8324	2.17864		38.7082	2.0625
36.3164	1.26105		34.0519	2.01282		36.1967	2.239		37.8526	2.17851		38.7284	2.06238
36.3365	1.26091		34.0723	2.01269		36.2169	2.23887		37.8743	2.17836		38.7508	2.06225
36.3567	1.26076		34.0925	2.01256		36.2377	2.23873		37.8944	2.17822		38.771	2.06214
36.3769	1.26062		34.1128	2.01244		36.2579	2.23861		37.9365	2.17794		38.8131	2.06189
36.397	1.26047		34.1331	2.01231		36.2999	2.23834		37.9567	2.1778		38.8333	2.06177
36.4391	1.26017		34.1751	2.01205		36.3201	2.23821		37.9768	2.17767		38.8535	2.06165
36.4593	1.26002		34.1953	2.01193		36.3403	2.23808		37.9988	2.17752		38.8738	2.06154
36.4795	1.25988		34.2155	2.01181		36.3605	2.23796		38.019	2.17738		38.894	2.06142
36.4996	1.25973		34.2384	2.01166		36.3808	2.23783		38.0611	2.1771		38.9361	2.06116
36.5218	1.25957		34.2585	2.01154		36.4229	2.23756		38.0813	2.17697		38.9563	2.06105
36.5639	1.25928		34.3006	2.01128		36.443	2.23744		38.1015	2.17683		38.9789	2.06091
36.5848	1.25912		34.3208	2.01115		36.4633	2.23731		38.1217	2.17669		38.9992	2.0608
36.605	1.25898		34.341	2.01103		36.4834	2.23719		38.142	2.17656		39.0194	2.06068
36.6252	1.25884		34.3639	2.01088		36.5036	2.23705		38.1841	2.17628		39.0615	2.06043
36.6454	1.25869		34.3841	2.01076		36.5457	2.2368		38.2042	2.17614		39.0817	2.06032
36.6875	1.25839		34.4262	2.0105		36.5659	2.23667		38.226	2.17599		39.1018	2.0602
36.7077	1.25824		34.4466	2.01037		36.586	2.23654		38.2462	2.17586		39.1246	2.06006
36.7279	1.2581		34.4668	2.01025		36.6071	2.23641		38.2665	2.17572		39.1448	2.05994
36.7538	1.25792		34.487	2.01012		36.6272	2.23628		38.3086	2.17544		39.1869	2.0597
36.7739	1.25777		34.5073	2.01		36.6693	2.23602		38.3287	2.17531		39.2072	2.05958
36.816	1.25747		34.5494	2.00973		36.6895	2.2359		38.3489	2.17517		39.2274	2.05947
36.8362	1.25733		34.5697	2.0096		36.7096	2.23577		38.3708	2.17503		39.2477	2.05935
36.8563	1.25719		34.5899	2.00948		36.7307	2.23564		38.391	2.17489		39.268	2.05923
36.8765	1.25704		34.6102	2.00935		36.7509	2.23552		38.4331	2.17461		39.31	2.05899
36.8967	1.25691		34.6304	2.00923		36.793	2.23526		38.4533	2.17448		39.3304	2.05887
36.9388	1.25661		34.6725	2.00897		36.8132	2.23512		38.4735	2.17435		39.3506	2.05875
36.959	1.25646		34.6927	2.00885		36.8334	2.235		38.4937	2.17421		39.3708	2.05863
36.9792	1.25632		34.7129	2.00872		36.8537	2.23487		38.514	2.17407		39.3911	2.05852
36.9994	1.25618		34.7359	2.00857		36.8738	2.23475		38.5561	2.1738		39.4332	2.05828
37.0195	1.25604		34.7561	2.00846		36.9159	2.23449		38.5763	2.17366		39.4533	2.05816
37.0616	1.25574		34.7982	2.0082		36.9361	2.23436		38.5965	2.17352		39.4735	2.05805
37.0818	1.2556		34.8184	2.00808		36.9563	2.23424		38.6167	2.17339		39.4964	2.05791
37.102	1.25546		34.8386	2.00795		36.9846	2.23406		38.637	2.17326		39.5166	2.0578
37.1281	1.25527		34.8588	2.00783		37.0048	2.23393		38.6791	2.17298		39.5587	2.05755
37.1482	1.25513		34.8791	2.0077		37.0468	2.23367		38.6992	2.17285		39.5788	2.05744
37.1903	1.25484		34.9212	2.00745		37.067	2.23355		38.7194	2.17271		39.599	2.05732
37.2105	1.2547		34.9413	2.00733		37.0872	2.23342		38.7415	2.17257		39.6218	2.05719
37.2307	1.25455		34.9628	2.0072		37.1083	2.2333		38.7617	2.17243		39.642	2.05707
37.2508	1.25441		34.983	2.00707		37.1285	2.23318		38.8038	2.17216		39.6841	2.05683
37.2711	1.25427		35.0033	2.00695		37.1706	2.23292		38.824	2.17203		39.7046	2.05671
37.3131	1.25398		35.0454	2.00669		37.1908	2.23279		38.846	2.17188		39.7248	2.0566
37.3333	1.25383		35.0656	2.00657		37.211	2.23267		38.8661	2.17175		39.7451	2.05648
37.3535	1.2537		35.0857	2.00645		37.2314	2.23254		38.8863	2.17162		39.7654	2.05637
37.3737	1.25356		35.1072	2.00632		37.2516	2.23242		38.9284	2.17134		39.8074	2.05612
37.3939	1.25341		35.1274	2.00619		37.2937	2.23215		38.9486	2.17121		39.8279	2.05601
37.436	1.25313		35.1695	2.00594		37.3139	2.23204		38.9688	2.17108		39.8482	2.05589
37.4561	1.25298		35.1897	2.00582		37.3341	2.23191		38.9891	2.17094		39.8684	2.05578
37.4782	1.25284		35.2099	2.00569		37.3626	2.23173		39.0094	2.17081		39.8886	2.05566
37.4984	1.25269		35.2301	2.00557		37.3828	2.2316		39.0515	2.17054		39.9307	2.05542
37.5187	1.25255		35.2504	2.00545		37.4249	2.23136		39.0716	2.17041		39.9509	2.05531
37.5608	1.25226		35.2925	2.0052		37.4451	2.23123		39.0918	2.17027		39.9711	2.05519
37.581	1.25212		35.3127	2.00507		37.4652	2.23111		39.114	2.17013		39.9941	2.05506
37.6012	1.25198		35.3329	2.00495		37.4887	2.23097		39.1341	2.17		40.0143	2.05495
37.6213	1.25184		35.3531	2.00482		37.5089	2.23084		39.1762	2.16972		40.0563	2.05472
37.6415	1.2517		35.3734	2.0047		37.551	2.23059		39.1964	2.16959		40.0769	2.0546
37.6836	1.25141		35.4155	2.00445		37.5712	2.23046		39.2166	2.16946		40.0971	2.05448
37.7038	1.25128		35.4356	2.00434		37.5914	2.23034		39.2388	2.16931		40.1174	2.05436
37.724	1.25114		35.4558	2.00421		37.6117	2.23022		39.2591	2.16918		40.1376	2.05425
37.7441	1.25099		35.4774	2.00409		37.6319	2.2301		39.3012	2.16891		40.1797	2.05401
37.7644	1.25085		35.4976	2.00397		37.674	2.22984		39.3213	2.16878		40.1999	2.0539
37.8065	1.25056		35.5397	2.00372		37.6942	2.22972		39.3415	2.16865		40.2213	2.05377
37.8267	1.25043		35.5598	2.0036		37.7144	2.22959		39.3618	2.16852		40.2415	2.05366
37.8469	1.25029		35.58	2.00348		37.7431	2.22941		39.382	2.16839		40.2618	2.05355
37.8671	1.25016		35.6018	2.00335		37.7632	2.22929		39.4241	2.16812		40.3039	2.05331
37.8872	1.25001		35.622	2.00322		37.8053	2.22905		39.4443	2.16799		40.3241	2.05319
37.9293	1.24973		35.6641	2.00298		37.8255	2.22891		39.4665	2.16784		40.3442	2.05308
37.9495	1.24959		35.6843	2.00286		37.8457	2.2288		39.4867	2.16771		40.366	2.05296
37.9697	1.24946		35.7045	2.00274		37.866	2.22868		39.5069	2.16758		40.3862	2.05284
37.9898	1.24932		35.7247	2.00262		37.8861	2.22855		39.549	2.16732		40.4282	2.05261
38.01	1.24918		35.745	2.0025		37.9282	2.2283		39.5692	2.16718		40.4484	2.05249
38.0521	1.24889		35.7871	2.00226		37.9484	2.22818		39.5894	2.16705		40.4686	2.05238
38.0722	1.24876		35.8073	2.00212		37.9698	2.22805		39.612	2.16691		40.4889	2.05227
38.0924	1.24862		35.8275	2.002		37.99	2.22793		39.6322	2.16678		40.5091	2.05216
38.1126	1.24848		35.8477	2.00188		38.0101	2.22781		39.6743	2.16651		40.5512	2.05192
38.1328	1.24835		35.868	2.00176		38.0522	2.22755		39.6945	2.16638		40.5714	2.0518
38.1749	1.24807		35.9101	2.00151		38.0724	2.22743		39.7147	2.16625		40.5916	2.05169
38.1951	1.24793		35.9302	2.00139		38.0926	2.22731		39.7349	2.16612		40.6119	2.05158
38.2153	1.24779		35.9504	2.00127		38.1143	2.22718		39.7552	2.16599		40.632	2.05147
38.2355	1.24766		35.9724	2.00113		38.1344	2.22706		39.7973	2.16572		40.6741	2.05124
38.2557	1.24752		35.9925	2.00101		38.1765	2.22681		39.8175	2.16559		40.6943	2.05112
38.2978	1.24724		36.0346	2.00076		38.1967	2.22669		39.8377	2.16546		40.7144	2.05101
38.3179	1.2471		36.0548	2.00064		38.2169	2.22657		39.8579	2.16533		40.7364	2.05089
38.3381	1.24697		36.075	2.00053		38.2385	2.22644		39.8782	2.1652		40.7565	2.05078
38.3651	1.24678		36.0953	2.0004		38.262	2.22629		39.9203	2.16494		40.7986	2.05054
38.3853	1.24665		36.1155	2.00028		38.3041	2.22605		39.9404	2.16481		40.8188	2.05043
38.4274	1.24637		36.1576	2.00003		38.3243	2.22592		39.9606	2.16468		40.839	2.05032
38.4475	1.24623		36.1778	1.99991		38.3445	2.2258		39.9832	2.16453		40.8608	2.0502
38.4677	1.2461		36.1996	1.99979		38.3648	2.22569		40.0033	2.1644		40.881	2.05009
38.4879	1.24597		36.2198	1.99973		38.385	2.22556		40.0454	2.16414		40.9231	2.04985
38.5081	1.24583		36.2401	1.99971		38.4271	2.22531		40.0656	2.16401		40.9432	2.04974
38.5502	1.24555		36.2822	1.99924		38.4473	2.22519		40.0881	2.16386		40.9635	2.04962
38.5704	1.24542		36.3023	1.99911		38.4674	2.22507		40.1083	2.16374		40.9837	2.04951
38.5906	1.24528		36.3225	1.99898		38.4891	2.22495		40.1284	2.16361		41.004	2.0494
38.6108	1.24514		36.3445	1.99887		38.5093	2.22483		40.1705	2.16334		41.0461	2.04917
38.6309	1.24501		36.3647	1.99875		38.5514	2.22458		40.191	2.16322		41.0662	2.04905
38.673	1.24473		36.4068	1.99856		38.5715	2.22446		40.2112	2.16309		41.0865	2.04894
38.6932	1.2446		36.4269	1.99845		38.5917	2.22434		40.2315	2.16296		41.1067	2.04883
38.7134	1.24446		36.4471	1.99833		38.6136	2.22421		40.2517	2.16283		41.1269	2.04872
38.7405	1.24429		36.4691	1.9982		38.6338	2.22409		40.2938	2.16257		41.169	2.04849
38.7607	1.24415		36.4929	1.99806		38.6759	2.22384		40.314	2.16244		41.1891	2.04838
38.8027	1.24387		36.535	1.99782		38.6961	2.22372		40.3341	2.16231		41.2093	2.04827
38.8229	1.24374		36.5552	1.99771		38.7163	2.2236		40.3561	2.16218		41.2313	2.04815
38.8431	1.24361		36.5754	1.9976		38.7366	2.22348		40.3763	2.16205		41.2515	2.04804
38.8633	1.24348		36.5957	1.99749		38.7568	2.22336		40.4184	2.16178		41.2935	2.04781
38.8835	1.24334		36.6159	1.99741		38.7989	2.22312		40.4385	2.16165		41.3137	2.0477
38.9256	1.24307		36.658	1.99711		38.8191	2.22299		40.4587	2.16153		41.3339	2.04759
38.9458	1.24294		36.6782	1.99696		38.8393	2.22288		40.4808	2.16139		41.3542	2.04748
38.966	1.2428		36.6983	1.99686		38.8595	2.22275		40.501	2.16126		41.3744	2.04737
38.9862	1.24267		36.7204	1.99673		38.8797	2.22264		40.5431	2.16101		41.4165	2.04713
39.0064	1.24253		36.7406	1.99661		38.9218	2.22238		40.5632	2.16088		41.4367	2.04703
39.0485	1.24226		36.7827	1.99638		38.9419	2.22227		40.5835	2.16075		41.4569	2.04692
39.0687	1.24213		36.8029	1.99626		38.9621	2.22215		40.6037	2.16062		41.4772	2.04681
39.0889	1.24199		36.823	1.99615		38.984	2.22202		40.624	2.1605		41.4975	2.0467
39.1161	1.24182		36.8452	1.99602		39.0042	2.2219		40.666	2.16024		41.5396	2.04646
39.1363	1.24168		36.8654	1.9959		39.0463	2.22166		40.6862	2.16011		41.5598	2.04635
39.1784	1.24141		36.9075	1.99566		39.0664	2.22154		40.7083	2.15997		41.5799	2.04624
39.1985	1.24128		36.9277	1.99554		39.0867	2.22142		40.7286	2.15985		41.602	2.04612
39.2187	1.24115		36.9479	1.99543		39.1069	2.2213		40.7488	2.15972		41.6222	2.04601
39.2391	1.24102		36.9682	1.99532		39.1271	2.22119		40.7909	2.15946		41.6643	2.04578
39.2593	1.24088		36.9884	1.99519		39.1692	2.22095		40.8111	2.15933		41.6844	2.04567
39.3014	1.24061		37.0305	1.99495		39.1893	2.22083		40.8312	2.1592		41.7046	2.04556
39.3216	1.24048		37.0507	1.99483		39.2112	2.22069		40.8534	2.15907		41.7269	2.04544
39.342	1.24035		37.0709	1.99472		39.2314	2.22058		40.8736	2.15894		41.7507	2.04531
39.3622	1.24022		37.0911	1.9946		39.2517	2.22046		40.9157	2.15869		41.7928	2.04509
39.3823	1.24009		37.1114	1.99449		39.2938	2.22021		40.9359	2.15856		41.813	2.04498
39.4244	1.23982		37.1535	1.99425		39.3139	2.2201		40.9561	2.15844		41.8332	2.04487
39.4446	1.23968		37.1736	1.99413		39.3341	2.21998		40.9764	2.15831		41.8534	2.04475
39.4648	1.23955		37.1938	1.99401		39.3562	2.21985		40.9966	2.15819		41.8737	2.04465
39.4941	1.23936		37.2162	1.99388		39.3764	2.21974		41.0387	2.15793		41.9158	2.04442
39.5143	1.23923		37.2364	1.99377		39.4185	2.21949		41.059	2.1578		41.9359	2.04432
39.5564	1.23897		37.2784	1.99353		39.4386	2.21937		41.0792	2.15768		41.9561	2.0442
39.5766	1.23883		37.2986	1.99341		39.4588	2.21926		41.0994	2.15755		41.9785	2.04408
39.5967	1.2387		37.3188	1.9933		39.4809	2.21913		41.1197	2.15743		41.9986	2.04398
39.6169	1.23857		37.3391	1.99319		39.5047	2.219		41.1618	2.15717		42.0407	2.04375
39.6395	1.23843		37.3593	1.99306		39.5468	2.21875		41.1819	2.15704		42.0609	2.04364
39.6816	1.23816		37.4014	1.99283		39.567	2.21863		41.2021	2.15692		42.0811	2.04353
39.7018	1.23803		37.4215	1.99272		39.5872	2.21851		41.2244	2.15678		42.1034	2.04341
39.722	1.2379		37.4457	1.99258		39.6075	2.2184		41.2445	2.15666		42.1236	2.0433
39.7422	1.23778		37.4659	1.99247		39.6277	2.21828		41.2866	2.1564		42.1657	2.04307
39.7623	1.23764		37.4862	1.99236		39.6698	2.21804		41.3068	2.15628		42.1859	2.04297
39.8044	1.23738		37.5283	1.99212		39.69	2.21792		41.3291	2.15614		42.2061	2.04286
39.8246	1.23724		37.5484	1.992		39.7101	2.21781		41.3493	2.15602		42.2264	2.04275
39.8448	1.23712		37.5686	1.99189		39.7325	2.21768		41.3695	2.1559		42.2466	2.04264
39.8717	1.23695		37.5902	1.99177		39.7526	2.21757		41.4116	2.15564		42.2887	2.04242
39.8919	1.23682		37.6104	1.99165		39.7947	2.21733		41.4318	2.15551		42.3089	2.04231
39.934	1.23655		37.6525	1.99141		39.8149	2.21721		41.452	2.15539		42.3291	2.0422
39.9541	1.23641		37.6726	1.9913		39.835	2.21709		41.4722	2.15527		42.3493	2.04209
39.9743	1.23629		37.6929	1.99119		39.8573	2.21697		41.4925	2.15514		42.3696	2.04199
39.9945	1.23617		37.7131	1.99107		39.8775	2.21684		41.5346	2.15489		42.4117	2.04176
40.0148	1.23603		37.7334	1.99096		39.9196	2.2166		41.5547	2.15476		42.4318	2.04165
40.0569	1.23577		37.7755	1.99072		39.9398	2.21649		41.5749	2.15464		42.452	2.04155
40.077	1.23564		37.7956	1.99061		39.96	2.21638		41.5974	2.1545		42.4744	2.04143
40.0973	1.23551		37.8158	1.99049		39.9802	2.21626		41.6176	2.15438		42.4946	2.04132
40.1174	1.23539		37.8361	1.99038		40.0005	2.21614		41.6597	2.15413		42.5367	2.0411
40.1376	1.23526		37.8563	1.99027		40.0426	2.2159		41.6798	2.15401		42.5569	2.04099
40.1797	1.23499		37.8984	1.99003		40.0629	2.21579		41.7	2.15388		42.5771	2.04089
40.1999	1.23486		37.9185	1.98992		40.0831	2.21567		41.7225	2.15375		42.5974	2.04078
40.2201	1.23474		37.9387	1.98981		40.1033	2.21556		41.7428	2.15362		42.6176	2.04067
40.2471	1.23457		37.9605	1.98968		40.1236	2.21544		41.7849	2.15337		42.6597	2.04045
40.2673	1.23444		37.9807	1.98957		40.1656	2.21521		41.8051	2.15325		42.68	2.04034
40.3094	1.23418		38.0228	1.98934		40.1858	2.21509		41.8253	2.15313		42.7002	2.04024
40.3295	1.23405		38.0429	1.98922		40.206	2.21497		41.8455	2.153		42.7204	2.04012
40.3497	1.23392		38.0631	1.98911		40.2284	2.21484		41.8658	2.15288		42.7407	2.04002
40.3701	1.23379		38.085	1.98899		40.2485	2.21473		41.9079	2.15263		42.7827	2.0398
40.3903	1.23367		38.1052	1.98888		40.2906	2.21449		41.9281	2.15251		42.8029	2.03969
40.4324	1.23341		38.1473	1.98865		40.3108	2.21438		41.9506	2.15237		42.8231	2.03958
40.4525	1.23328		38.1675	1.98854		40.331	2.21427		41.9709	2.15225		42.8467	2.03945
40.4727	1.23315		38.1877	1.98842		40.3513	2.21415		41.9911	2.15213		42.8669	2.03935
40.4929	1.23303		38.208	1.98831		40.3716	2.21403		42.0332	2.15187		42.909	2.03912
40.5131	1.2329		38.2282	1.9882		40.4136	2.21379		42.0533	2.15175		42.9291	2.03902
40.5552	1.23264		38.2703	1.98796		40.4339	2.21368		42.0735	2.15164		42.9494	2.03892
40.5753	1.23251		38.2905	1.98785		40.4542	2.21357		42.0962	2.15149		42.9696	2.03881
40.5956	1.23239		38.3107	1.98774		40.4744	2.21345		42.1164	2.15138		42.9898	2.0387
40.6159	1.23226		38.3309	1.98762		40.4946	2.21334		42.1585	2.15112		43.0319	2.03848
40.6361	1.23214		38.3511	1.98751		40.5367	2.2131		42.1788	2.151		43.0521	2.03838
40.6782	1.23188		38.3932	1.98728		40.5569	2.21299		42.199	2.15088		43.0723	2.03827
40.6984	1.23175		38.4133	1.98716		40.5771	2.21288		42.2193	2.15076		43.0926	2.03816
40.7185	1.23163		38.4335	1.98705		40.5996	2.21275		42.2396	2.15064		43.1128	2.03806
40.739	1.2315		38.4555	1.98693		40.6198	2.21263		42.2817	2.15039		43.1549	2.03784
40.7592	1.23137		38.4756	1.98682		40.6618	2.2124		42.302	2.15027		43.175	2.03774
40.8013	1.23112		38.5177	1.98658		40.682	2.21228		42.3222	2.15015		43.1952	2.03763
40.8214	1.23099		38.5379	1.98647		40.7022	2.21217		42.3424	2.15003		43.2165	2.03752
40.8416	1.23086		38.5581	1.98636		40.7249	2.21204		42.3627	2.14991		43.2367	2.03741
40.8621	1.23074		38.5784	1.98625		40.749	2.2119		42.4048	2.14966		43.2788	2.0372
40.8823	1.23061		38.5986	1.98613		40.7911	2.21167		42.4249	2.14954		43.2989	2.0371
40.9244	1.23036		38.6407	1.98591		40.8114	2.21155		42.4451	2.14942		43.3191	2.03699
40.9446	1.23024		38.6609	1.9858		40.8316	2.21144		42.4692	2.14928		43.3405	2.03687
40.9648	1.23011		38.6828	1.98568		40.8518	2.21132		42.4893	2.14916		43.3608	2.03677
40.985	1.22998		38.7031	1.98556		40.8721	2.21121		42.5314	2.14891		43.4029	2.03655
41.0052	1.22986		38.7233	1.98545		40.9142	2.21098		42.5516	2.14879		43.423	2.03645
41.0473	1.2296		38.7654	1.98523		40.9344	2.21088		42.5738	2.14866		43.4432	2.03634
41.0674	1.22948		38.7855	1.98512		40.9545	2.21077		42.5939	2.14854		43.4635	2.03624
41.0877	1.22936		38.8057	1.98501		40.9771	2.21063		42.6141	2.14842		43.4837	2.03613
41.1153	1.22919		38.828	1.98489		40.9973	2.21053		42.6562	2.14817		43.5258	2.03591
41.1354	1.22906		38.8481	1.98477		41.0394	2.21029		42.6764	2.14805		43.546	2.03581
41.1775	1.2288		38.8902	1.98454		41.0595	2.21018		42.6966	2.14794		43.5662	2.0357
41.1977	1.22868		38.9104	1.98444		41.0797	2.21007		42.7168	2.14782		43.595	2.03555
41.2179	1.22856		38.9306	1.98432		41.1027	2.20994		42.7371	2.1477		43.6151	2.03545
41.2385	1.22843		38.9509	1.98421		41.1229	2.20982		42.7792	2.14745		43.6572	2.03523
41.2587	1.22831		38.9711	1.98411		41.165	2.20959		42.7993	2.14733		43.6774	2.03513
41.3008	1.22805		39.0132	1.98387		41.1854	2.20947		42.8195	2.14721		43.6975	2.03503
41.321	1.22793		39.0334	1.98376		41.2056	2.20936		42.8418	2.14709		43.7191	2.03492
41.3412	1.22781		39.0536	1.98365		41.2259	2.20925		42.862	2.14696		43.7393	2.03481
41.3614	1.22769		39.0739	1.98354		41.2461	2.20914		42.904	2.14672		43.7814	2.03459
41.3816	1.22757		39.0941	1.98343		41.2882	2.2089		42.9242	2.1466		43.8016	2.03449
41.4237	1.22731		39.1362	1.9832		41.3086	2.20879		42.9444	2.14648		43.8218	2.03439
41.4439	1.22719		39.1564	1.98309		41.3288	2.20868		42.9646	2.14637		43.8421	2.03429
41.4641	1.22707		39.1765	1.98298		41.3491	2.20856		42.9848	2.14625		43.8623	2.03418
41.4919	1.2269		39.1987	1.98286		41.3693	2.20846		43.0269	2.14601		43.9044	2.03396
41.5121	1.22678		39.2188	1.98275		41.4114	2.20823		43.0471	2.14589		43.9246	2.03386
41.5542	1.22653		39.2609	1.98253		41.4316	2.20812		43.0673	2.14577		43.9462	2.03375
41.5743	1.22641		39.2811	1.98242		41.4517	2.20801		43.0875	2.14565		43.9665	2.03364
41.5945	1.22628		39.3013	1.9823		41.4747	2.20789		43.1077	2.14554		43.9867	2.03354
41.6154	1.22616		39.3237	1.98219		41.4949	2.20777		43.1498	2.14529		44.0288	2.03333
41.6356	1.22603		39.3439	1.98208		41.537	2.20755		43.17	2.14517		44.0489	2.03322
41.6777	1.22578		39.386	1.98186		41.5574	2.20743		43.1901	2.14506		44.0691	2.03312
41.6978	1.22566		39.4062	1.98175		41.5776	2.20732		43.2113	2.14493		44.0908	2.03301
41.7181	1.22554		39.4264	1.98164		41.5978	2.2072		43.2315	2.14482		44.1109	2.0329
41.7382	1.22542		39.4466	1.98153		41.6182	2.20709		43.2736	2.14457		44.153	2.03269
41.7584	1.2253		39.4669	1.98142		41.6603	2.20686		43.2937	2.14445		44.1732	2.03259
41.8005	1.22505		39.509	1.9812		41.6805	2.20675		43.3139	2.14434		44.1934	2.03248
41.8206	1.22493		39.5292	1.98109		41.7035	2.20663		43.3349	2.14422		44.2137	2.03238
41.8416	1.22481		39.5494	1.98098		41.7237	2.20652		43.3552	2.1441		44.2339	2.03228
41.8618	1.22468		39.5696	1.98087		41.744	2.2064		43.3972	2.14386		44.276	2.03207
41.882	1.22456		39.5899	1.98076		41.7861	2.20618		43.4174	2.14374		44.2962	2.03196
41.9241	1.22431		39.632	1.98054		41.8063	2.20606		43.4376	2.14363		44.3164	2.03186
41.9443	1.22419		39.6521	1.98043		41.8264	2.20595		43.458	2.1435		44.3367	2.03176
41.9645	1.22408		39.6723	1.98032		41.8495	2.20583		43.4782	2.14339		44.3569	2.03166
41.9856	1.22394		39.6949	1.9802		41.8697	2.20572		43.5203	2.14315		44.399	2.03145
42.0057	1.22383		39.7151	1.98009		41.9118	2.20549		43.5405	2.14303		44.4191	2.03135
42.0478	1.22358		39.7571	1.97986		41.9323	2.20538		43.5607	2.14292		44.4393	2.03124
42.068	1.22346		39.7774	1.97975		41.9526	2.20527		43.5891	2.14275		44.4611	2.03113
42.0882	1.22334		39.7976	1.97965		41.9728	2.20516		43.6093	2.14264		44.4813	2.03103
42.1085	1.22322		39.8178	1.97954		41.9931	2.20505		43.6514	2.1424		44.5233	2.03082
42.1287	1.2231		39.8381	1.97943		42.0351	2.20482		43.6716	2.14228		44.5435	2.03071
42.1708	1.22285		39.8802	1.97921		42.0557	2.20471		43.6917	2.14216		44.5637	2.03062
42.191	1.22273		39.9003	1.9791		42.0759	2.2046		43.713	2.14204		44.5855	2.0305
42.2112	1.22261		39.9228	1.97898		42.0961	2.20449		43.7332	2.14193		44.6057	2.0304
42.2314	1.22249		39.943	1.97887		42.1164	2.20438		43.7753	2.14168		44.6478	2.03019
42.2516	1.22237		39.9633	1.97877		42.1585	2.20415		43.7955	2.14157		44.668	2.03009
42.2937	1.22212		40.0054	1.97854		42.1786	2.20404		43.8166	2.14145		44.6882	2.02998
42.3138	1.222		40.0255	1.97844		42.1988	2.20393		43.8368	2.14133		44.7084	2.02988
42.334	1.22189		40.0457	1.97833		42.222	2.2038		43.8569	2.14122		44.7287	2.02978
42.3551	1.22176		40.0683	1.97821		42.2421	2.2037		43.899	2.14098		44.7708	2.02957
42.3753	1.22164		40.0885	1.97811		42.2842	2.20347		43.9192	2.14086		44.791	2.02946
42.4174	1.22139		40.1306	1.97789		42.3044	2.20336		43.9395	2.14075		44.8112	2.02936
42.4376	1.22128		40.1508	1.97777		42.3276	2.20323		43.968	2.14059		44.8314	2.02926
42.4577	1.22116		40.171	1.97767		42.3478	2.20313		43.9881	2.14047		44.8516	2.02916
42.4788	1.22104		40.1912	1.97757		42.368	2.20302		44.0302	2.14023		44.8937	2.02895
42.499	1.22092		40.2114	1.97746		42.4101	2.20279		44.0504	2.14012		44.9139	2.02885
42.5411	1.22068		40.2535	1.97723		42.4307	2.20268		44.0705	2.14		44.934	2.02875
42.5613	1.22056		40.2737	1.97713		42.4509	2.20257		44.092	2.13988		44.9562	2.02864
42.5815	1.22044		40.2939	1.97702		42.4711	2.20246		44.1155	2.13974		44.9763	2.02854
42.6018	1.22032		40.3226	1.97687		42.4914	2.20236		44.1575	2.13951		45.0184	2.02833
42.622	1.2202		40.3427	1.97676		42.5335	2.20214		44.1777	2.13939		45.0386	2.02823
42.6641	1.21996		40.3848	1.97654		42.5536	2.20203		44.1979	2.13928		45.0588	2.02813
42.6842	1.21984		40.405	1.97644		42.5738	2.20192		44.2182	2.13916		45.0791	2.02803
42.7045	1.21973		40.4251	1.97633		42.5973	2.20179		44.2384	2.13905		45.0993	2.02793
42.7329	1.21956		40.4466	1.97622		42.6174	2.20169		44.2805	2.13881		45.1414	2.02772
42.7531	1.21944		40.4668	1.97612		42.6595	2.20145		44.3006	2.1387		45.1616	2.02763
42.7952	1.2192		40.5089	1.9759		42.6801	2.20134		44.3208	2.13858		45.1835	2.02751
42.8153	1.21908		40.529	1.97579		42.7003	2.20124		44.3422	2.13846		45.2037	2.02741
42.8355	1.21896		40.5502	1.97568		42.7205	2.20113		44.3624	2.13835		45.224	2.02731
42.8591	1.21883		40.5704	1.97558		42.7413	2.20102		44.4045	2.13811		45.2661	2.0271
42.8793	1.21871		40.5906	1.97547		42.7834	2.2008		44.4246	2.138		45.2862	2.027
42.9214	1.21847		40.6327	1.97525		42.8053	2.20068		44.4448	2.13789		45.3064	2.0269
42.9416	1.21835		40.6529	1.97514		42.8255	2.20057		44.4663	2.13777		45.3285	2.02679
42.9618	1.21824		40.6731	1.97504		42.8458	2.20047		44.4865	2.13765		45.3487	2.02669
42.982	1.21812		40.6933	1.97493		42.8661	2.20036		44.5286	2.13742		45.3908	2.02648
43.0022	1.218		40.7173	1.97481		42.9082	2.20013		44.5488	2.1373		45.411	2.02638
43.0443	1.21777		40.7594	1.97458		42.9284	2.20002		44.569	2.13719		45.4312	2.02628
43.0645	1.21765		40.7796	1.97448		42.9485	2.19992		44.5893	2.13708		45.4514	2.02618
43.0859	1.21752		40.7998	1.97438		42.9706	2.1998		44.6095	2.13696		45.4716	2.02608
43.1061	1.21741		40.8214	1.97426		42.9907	2.19969		44.6516	2.13673		45.5137	2.02587
43.1263	1.21729		40.8449	1.97414		43.0328	2.19947		44.6717	2.13661		45.5339	2.02578
43.1684	1.21706		40.887	1.97393		43.053	2.19937		44.692	2.1365		45.5541	2.02567
43.1886	1.21694		40.9072	1.97382		43.0732	2.19926		44.7122	2.13639		45.5743	2.02557
43.2088	1.21682		40.9274	1.97372		43.0935	2.19915		44.7323	2.13627		45.5945	2.02547
43.2303	1.2167		40.9477	1.97361		43.1137	2.19905		44.7744	2.13604		45.6366	2.02527
43.2505	1.21658		40.9679	1.97351		43.1558	2.19882		44.7946	2.13593		45.6567	2.02517
43.2926	1.21634		41.01	1.97329		43.176	2.19872		44.8148	2.13581		45.6769	2.02507
43.3128	1.21623		41.0302	1.97318		43.1962	2.19861		44.8365	2.13569		45.6979	2.02496
43.333	1.21611		41.0504	1.97309		43.2164	2.1985		44.8566	2.13558		45.7181	2.02487
43.3532	1.216		41.0706	1.97298		43.2367	2.1984		44.8987	2.13535		45.7601	2.02466
43.3735	1.21588		41.0948	1.97285		43.2788	2.19817		44.9189	2.13524		45.7803	2.02457
43.4156	1.21564		41.1369	1.97263		43.299	2.19807		44.9391	2.13513		45.8005	2.02447
43.4358	1.21553		41.157	1.97253		43.3191	2.19796		44.9594	2.13501		45.8215	2.02437
43.456	1.21542		41.1772	1.97242		43.3414	2.19785		44.9796	2.1349		45.8417	2.02427
43.4762	1.2153		41.1988	1.97231		43.3615	2.19774		45.0217	2.13466		45.8838	2.02406
43.4965	1.21518		41.219	1.97221		43.4036	2.19752		45.0418	2.13456		45.904	2.02396
43.5386	1.21495		41.2611	1.97199		43.4238	2.19741		45.0634	2.13444		45.9242	2.02387
43.5587	1.21483		41.2813	1.97188		43.444	2.19731		45.0835	2.13432		45.9445	2.02377
43.5789	1.21472		41.3015	1.97178		43.4661	2.19719		45.1037	2.13422		45.9647	2.02366
43.6006	1.2146		41.3218	1.97168		43.4863	2.19709		45.1458	2.13398		46.0068	2.02346
43.6207	1.21448		41.342	1.97157		43.5284	2.19686		45.166	2.13387		46.027	2.02336
43.6628	1.21425		41.3841	1.97136		43.5486	2.19676		45.1861	2.13376		46.0472	2.02326
43.683	1.21413		41.4043	1.97126		43.5707	2.19664		45.208	2.13364		46.0755	2.02312
43.7046	1.21401		41.4246	1.97115		43.5909	2.19653		45.2281	2.13353		46.0957	2.02303
43.7248	1.2139		41.4448	1.97105		43.611	2.19643		45.2702	2.1333		46.1377	2.02282
43.7449	1.21379		41.4691	1.97093		43.6531	2.19621		45.2904	2.13318		46.1579	2.02272
43.787	1.21355		41.5112	1.97071		43.6733	2.19611		45.3105	2.13307		46.1781	2.02263
43.8072	1.21343		41.5314	1.97062		43.6935	2.196		45.3323	2.13296		46.1992	2.02253
43.8274	1.21332		41.5516	1.9705		43.7138	2.1959		45.3559	2.13283		46.2194	2.02243
43.8477	1.21321		41.5735	1.97039		43.734	2.19579		45.398	2.1326		46.2615	2.02223
43.8679	1.21309		41.5937	1.9703		43.7761	2.19558		45.4182	2.13248		46.2817	2.02213
43.91	1.21286		41.6358	1.97008		43.7963	2.19547		45.4384	2.13237		46.3019	2.02203
43.9302	1.21275		41.6559	1.96997		43.8164	2.19537		45.4586	2.13227		46.3221	2.02194
43.9504	1.21264		41.6762	1.96987		43.8389	2.19525		45.4789	2.13216		46.3422	2.02184
43.9721	1.21251		41.6964	1.96976		43.8628	2.19512		45.521	2.13193		46.3843	2.02163
43.9923	1.2124		41.7167	1.96966		43.9049	2.1949		45.5411	2.13182		46.4045	2.02153
44.0344	1.21216		41.7588	1.96945		43.9251	2.1948		45.5613	2.13171		46.4256	2.02144
44.0545	1.21205		41.7789	1.96935		43.9453	2.19469		45.5868	2.13157		46.4458	2.02134
44.0747	1.21194		41.8007	1.96924		43.9655	2.19459		45.6069	2.13145		46.4661	2.02124
44.0966	1.21182		41.8209	1.96913		43.9858	2.19449		45.649	2.13123		46.5081	2.02103
44.1168	1.2117		41.8412	1.96903		44.0279	2.19426		45.6692	2.13112		46.5283	2.02094
44.1589	1.21147		41.8833	1.96882		44.0481	2.19417		45.6894	2.13101		46.5485	2.02083
44.1791	1.21136		41.9034	1.96872		44.0683	2.19405		45.7113	2.13089		46.5698	2.02074
44.1993	1.21125		41.9236	1.96861		44.0886	2.19396		45.7315	2.13078		46.59	2.02064
44.2196	1.21114		41.9456	1.9685		44.1088	2.19384		45.7736	2.13055		46.6321	2.02044
44.2398	1.21102		41.9657	1.9684		44.1509	2.19364		45.7937	2.13044		46.6523	2.02034
44.2819	1.21079		42.0078	1.96819		44.1711	2.19353		45.814	2.13033		46.6725	2.02024
44.3021	1.21068		42.028	1.96809		44.1912	2.19343		45.8342	2.13022		46.6927	2.02015
44.324	1.21056		42.0482	1.96799		44.2137	2.19331		45.8545	2.13011		46.713	2.02005
44.3442	1.21045		42.0684	1.96789		44.2339	2.19321		45.8966	2.12989		46.7551	2.01984
44.3644	1.21034		42.0887	1.96778		44.276	2.19299		45.9167	2.12978		46.7752	2.01975
44.4065	1.21011		42.1308	1.96757		44.2962	2.19288		45.937	2.12966		46.7954	2.01966
44.4267	1.21		42.151	1.96748		44.3164	2.19278		45.9572	2.12956		46.8157	2.01956
44.4468	1.20988		42.1712	1.96737		44.3366	2.19268		45.9775	2.12945		46.8359	2.01946
44.4688	1.20976		42.1914	1.96727		44.3569	2.19257		46.0196	2.12922		46.878	2.01926
44.489	1.20965		42.2118	1.96717		44.399	2.19236		46.0398	2.12911		46.8981	2.01917
44.5311	1.20942		42.2539	1.96695		44.4191	2.19225		46.0599	2.129		46.9183	2.01907
44.5512	1.20931		42.274	1.96685		44.4394	2.19215		46.0821	2.12888		46.9396	2.01897
44.5714	1.2092		42.2942	1.96675		44.4596	2.19204		46.1023	2.12877		46.9598	2.01887
44.5917	1.20909		42.3163	1.96664		44.4798	2.19194		46.1444	2.12855		47.0019	2.01867
44.6119	1.20898		42.3364	1.96654		44.5219	2.19173		46.1645	2.12844		47.022	2.01858
44.654	1.20874		42.3785	1.96633		44.5421	2.19162		46.1847	2.12833		47.0422	2.01848
44.6742	1.20863		42.3987	1.96623		44.5622	2.19152		46.205	2.12823		47.0637	2.01838
44.6944	1.20852		42.4188	1.96613		44.5851	2.1914		46.2252	2.12811		47.0839	2.01829
44.7147	1.20841		42.4409	1.96601		44.6052	2.1913		46.2673	2.12789		47.126	2.01808
44.735	1.2083		42.4611	1.96592		44.6473	2.19108		46.2875	2.12778		47.1462	2.01799
44.7771	1.20807		42.5032	1.9657		44.6677	2.19098		46.3097	2.12766		47.1664	2.0179
44.7973	1.20796		42.5234	1.9656		44.6879	2.19089		46.3299	2.12755		47.1866	2.0178
44.8175	1.20786		42.5436	1.96551		44.7081	2.19077		46.3502	2.12744		47.2068	2.0177
44.8397	1.20773		42.5639	1.96541		44.7284	2.19068		46.3923	2.12722		47.2489	2.01751
44.8599	1.20763		42.5841	1.9653		44.7705	2.19046		46.4124	2.12711		47.2691	2.01741
44.902	1.2074		42.6262	1.96509		44.7906	2.19036		46.4326	2.12701		47.2893	2.01731
44.9222	1.20729		42.6464	1.96499		44.8133	2.19024		46.4548	2.12689		47.3181	2.01717
44.9424	1.20718		42.6666	1.96489		44.8335	2.19014		46.4749	2.12678		47.3383	2.01708
44.9626	1.20707		42.6869	1.9648		44.8536	2.19004		46.517	2.12656		47.3803	2.01688
44.9829	1.20696		42.7071	1.96469		44.8957	2.18983		46.5372	2.12645		47.4005	2.01679
45.025	1.20673		42.7492	1.96449		44.9159	2.18972		46.5574	2.12634		47.4207	2.01669
45.0451	1.20662		42.7693	1.96439		44.936	2.18962		46.5777	2.12623		47.4421	2.01659
45.0653	1.20651		42.7895	1.96429		44.9587	2.18951		46.5978	2.12613		47.4623	2.0165
45.0856	1.2064		42.8152	1.96417		44.9789	2.1894		46.6399	2.1259		47.5044	2.0163
45.1058	1.20629		42.8353	1.96406		45.021	2.18919		46.6601	2.12579		47.5246	2.0162
45.1479	1.20607		42.8774	1.96385		45.0413	2.18909		46.6803	2.12569		47.5448	2.01611
45.1681	1.20596		42.8977	1.96375		45.0615	2.18899		46.7006	2.12558		47.565	2.01602
45.1883	1.20585		42.9179	1.96365		45.0818	2.18889		46.7208	2.12547		47.5853	2.01592
45.2106	1.20573		42.9382	1.96355		45.102	2.18878		46.7629	2.12525		47.6274	2.01572
45.2308	1.20562		42.9584	1.96345		45.1441	2.18857		46.7831	2.12514		47.6476	2.01563
45.2728	1.20539		43.0005	1.96324		45.1645	2.18847		46.8032	2.12504		47.6691	2.01553
45.293	1.20529		43.0206	1.96314		45.1847	2.18836		46.8257	2.12492		47.6893	2.01543
45.3132	1.20518		43.0429	1.96304		45.2049	2.18827		46.8458	2.12481		47.7096	2.01534
45.3355	1.20506		43.0631	1.96293		45.2252	2.18817		46.8879	2.12459		47.7517	2.01514
45.3557	1.20495		43.0834	1.96283		45.2673	2.18795		46.9081	2.12448		47.7718	2.01504
45.3978	1.20473		43.1255	1.96263		45.2875	2.18785		46.9283	2.12438		47.792	2.01495
45.4181	1.20461		43.1456	1.96253		45.3076	2.18774		46.9508	2.12426		47.8138	2.01484
45.4383	1.2045		43.1658	1.96243		45.3305	2.18764		46.971	2.12415		47.8339	2.01475
45.4585	1.2044		43.1884	1.96232		45.3507	2.18753		47.0131	2.12393		47.876	2.01455
45.4788	1.20429		43.2086	1.96223		45.3928	2.18732		47.0334	2.12382		47.8962	2.01447
45.5209	1.20407		43.2507	1.96202		45.4129	2.18723		47.0536	2.12372		47.9164	2.01437
45.541	1.20396		43.2709	1.96192		45.4331	2.18712		47.0739	2.12361		47.9367	2.01427
45.5631	1.20384		43.2911	1.96182		45.4575	2.187		47.0942	2.1235		47.9569	2.01418
45.5833	1.20374		43.3114	1.96172		45.4777	2.1869		47.1362	2.12328		47.999	2.01399
45.6036	1.20363		43.3316	1.96162		45.5198	2.18669		47.1565	2.12318		48.0192	2.01389
45.6457	1.20341		43.3737	1.96143		45.54	2.18659		47.1767	2.12307		48.0394	2.0138
45.6658	1.2033		43.394	1.96131		45.5602	2.18648		47.1969	2.12296		48.0596	2.0137
45.686	1.20319		43.4143	1.96122		45.5804	2.18638		47.2172	2.12286		48.0798	2.01362
45.7084	1.20307		43.4345	1.96113		45.6006	2.18628		47.2593	2.12264		48.1219	2.01341
45.7286	1.20297		43.4547	1.96102		45.6427	2.18607		47.2794	2.12254		48.1421	2.01332
45.7707	1.20274		43.4968	1.96081		45.6629	2.18597		47.2996	2.12243		48.1622	2.01323
45.7909	1.20264		43.517	1.96072		45.683	2.18587		47.3222	2.12231		48.1878	2.01311
45.8111	1.20253		43.5372	1.96062		45.7047	2.18576		47.3423	2.12221		48.2079	2.01302
45.8314	1.20242		43.5597	1.9605		45.7248	2.18567		47.3844	2.12198		48.25	2.01283
45.8516	1.20232		43.5798	1.96041		45.7669	2.18546		47.4047	2.12188		48.2702	2.01274
45.8937	1.2021		43.6219	1.9602		45.7871	2.18536		47.4249	2.12177		48.292	2.01263
45.9139	1.20199		43.6421	1.96011		45.8073	2.18526		47.4451	2.12167		48.3122	2.01254
45.9341	1.20188		43.6648	1.96		45.8289	2.18514		47.4654	2.12156		48.3323	2.01244
45.9544	1.20177		43.685	1.9599		45.8491	2.18505		47.5075	2.12135		48.3744	2.01225
45.9746	1.20167		43.7051	1.9598		45.8912	2.18484		47.5276	2.12124		48.3946	2.01215
46.0167	1.20144		43.7472	1.9596		45.9114	2.18473		47.5502	2.12112		48.4148	2.01206
46.0369	1.20134		43.7689	1.9595		45.9316	2.18464		47.5704	2.12102		48.4351	2.01197
46.057	1.20124		43.7892	1.9594		45.9519	2.18454		47.5907	2.12091		48.46	2.01185
46.0796	1.20112		43.8094	1.9593		45.9721	2.18444		47.6328	2.12069		48.5021	2.01167
46.0997	1.20101		43.8297	1.95921		46.0142	2.18423		47.653	2.12058		48.5222	2.01157
46.1418	1.2008		43.8718	1.959		46.0344	2.18413		47.6731	2.12048		48.5424	2.01148
46.162	1.20069		43.8919	1.95891		46.0562	2.18403		47.696	2.12036		48.5644	2.01138
46.1822	1.20058		43.9121	1.95881		46.0764	2.18392		47.7162	2.12026		48.5846	2.01128
46.2025	1.20048		43.9344	1.9587		46.0966	2.18383		47.7583	2.12004		48.6267	2.01109
46.2227	1.20037		43.9546	1.9586		46.1387	2.18362		47.7787	2.11993		48.6469	2.011
46.2648	1.20015		43.9967	1.9584		46.1589	2.18352		47.7989	2.11983		48.6671	2.01091
46.2851	1.20005		44.0168	1.9583		46.179	2.18342		47.8192	2.11973		48.6873	2.01081
46.3052	1.19994		44.0371	1.95821		46.2009	2.18331		47.8395	2.11962		48.7076	2.01072
46.3255	1.19984		44.0573	1.95811		46.2211	2.18321		47.8815	2.11941		48.7497	2.01053
46.3457	1.19973		44.0776	1.95801		46.2632	2.183		47.9018	2.1193		48.7698	2.01044
46.3878	1.19952		44.1197	1.95781		46.2834	2.18291		47.922	2.1192		48.7901	2.01035
46.408	1.19941		44.1398	1.95771		46.3036	2.1828		47.9423	2.11909		48.8103	2.01025
46.4282	1.1993		44.16	1.95761		46.3238	2.18271		47.9625	2.11899		48.8305	2.01016
46.45	1.19919		44.1803	1.95752		46.3441	2.1826		48.0046	2.11877		48.8726	2.00997
46.4702	1.19909		44.2005	1.95742		46.3862	2.1824		48.0248	2.11867		48.8928	2.00988
46.5123	1.19887		44.2426	1.95722		46.4064	2.1823		48.045	2.11856		48.913	2.00978
46.5324	1.19876		44.2627	1.95713		46.4266	2.1822		48.0677	2.11845		48.9352	2.00968
46.5526	1.19866		44.2829	1.95702		46.4468	2.1821		48.0878	2.11834		48.9553	2.00959
46.5744	1.19855		44.3051	1.95692		46.467	2.182		48.1299	2.11813		48.9974	2.0094
46.5946	1.19844		44.3253	1.95683		46.5091	2.18181		48.1501	2.11803		49.0176	2.00931
46.6367	1.19822		44.3674	1.95662		46.5292	2.1817		48.1703	2.11792		49.0377	2.00921
46.6569	1.19812		44.3875	1.95653		46.5494	2.1816		48.1931	2.11781		49.06	2.00912
46.6771	1.19802		44.4077	1.95644		46.5714	2.1815		48.2133	2.1177		49.0803	2.00903
46.6974	1.19791		44.4299	1.95633		46.5916	2.1814		48.2554	2.11749		49.1223	2.00883
46.7176	1.1978		44.4501	1.95623		46.6337	2.18119		48.2756	2.11738		49.1425	2.00874
46.7597	1.19759		44.4922	1.95604		46.6539	2.1811		48.2958	2.11728		49.1627	2.00865
46.7799	1.19749		44.5124	1.95594		46.674	2.181		48.316	2.11718		49.183	2.00856
46.8017	1.19737		44.5326	1.95584		46.6961	2.18089		48.3363	2.11708		49.2032	2.00847
46.8219	1.19727		44.5529	1.95575		46.7163	2.18079		48.3784	2.11686		49.2453	2.00828
46.8422	1.19717		44.5731	1.95565		46.7584	2.18059		48.3986	2.11676		49.2655	2.00819
46.8843	1.19696		44.6152	1.95545		46.7786	2.18048		48.4188	2.11665		49.2857	2.0081
46.9044	1.19685		44.6354	1.95536		46.7988	2.18039		48.4391	2.11655		49.306	2.00801
46.9246	1.19675		44.6556	1.95526		46.819	2.18029		48.4592	2.11645		49.3262	2.00792
46.9466	1.19664		44.6758	1.95516		46.8393	2.1802		48.5013	2.11623		49.3683	2.00773
46.9668	1.19653		44.6961	1.95507		46.8814	2.17999		48.5215	2.11613		49.3885	2.00764
47.0089	1.19632		44.7382	1.95487		46.9015	2.17989		48.5416	2.11603		49.4087	2.00754
47.0291	1.19622		44.7583	1.95477		46.9218	2.17979		48.5632	2.11592		49.431	2.00744
47.0493	1.19612		44.7785	1.95467		46.942	2.1797		48.5834	2.11582		49.4511	2.00735
47.0695	1.19601		44.8009	1.95457		46.9624	2.1796		48.6255	2.1156		49.4932	2.00716
47.0898	1.19591		44.8211	1.95447		47.0045	2.17939		48.6456	2.1155		49.5134	2.00707
47.1319	1.1957		44.8632	1.95427		47.0246	2.1793		48.6659	2.1154		49.5358	2.00697
47.1521	1.19559		44.8833	1.95418		47.0448	2.1792		48.6861	2.1153		49.5559	2.00688
47.1723	1.19549		44.9057	1.95408		47.0669	2.17909		48.7063	2.11519		49.5761	2.00679
47.1925	1.19539		44.9259	1.95398		47.0871	2.17899		48.7484	2.11498		49.6182	2.0066
47.2127	1.19528		44.9461	1.95389		47.1292	2.1788		48.7686	2.11488		49.6384	2.00651
47.2548	1.19507		44.9882	1.95369		47.1494	2.17869		48.7903	2.11477		49.6586	2.00642
47.275	1.19497		45.0084	1.95359		47.1696	2.17859		48.8105	2.11467		49.6788	2.00633
47.2951	1.19486		45.0286	1.9535		47.1898	2.1785		48.8308	2.11456		49.699	2.00624
47.3173	1.19475		45.0488	1.95341		47.2101	2.1784		48.8728	2.11435		49.7411	2.00605
47.3375	1.19465		45.0691	1.95331		47.2522	2.1782		48.893	2.11425		49.7613	2.00596
47.3796	1.19444		45.1111	1.95311		47.2723	2.1781		48.9132	2.11415		49.7815	2.00587
47.3997	1.19433		45.1313	1.95302		47.2926	2.17801		48.9349	2.11404		49.8041	2.00577
47.4218	1.19422		45.1514	1.95293		47.3128	2.17791		48.9551	2.11394		49.8242	2.00568
47.442	1.19412		45.1741	1.95282		47.333	2.17781		48.9972	2.11373		49.8663	2.0055
47.4621	1.19402		45.1943	1.95273		47.3751	2.17761		49.0173	2.11363		49.8866	2.00541
47.5042	1.19381		45.2364	1.95253		47.3953	2.17751		49.0375	2.11353		49.9068	2.00531
47.5244	1.19371		45.2566	1.95243		47.4155	2.17741		49.0595	2.11342		49.927	2.00523
47.5446	1.19361		45.2768	1.95234		47.4377	2.17731		49.0831	2.1133		49.9473	2.00514
47.5649	1.19351		45.2971	1.95225		47.4579	2.17721		49.1252	2.11309		49.9893	2.00495
47.585	1.1934		45.3173	1.95215		47.5	2.17701		49.1454	2.11299		50.0096	2.00486
47.6271	1.19319		45.3594	1.95196		47.5202	2.17691		49.1656	2.11289		50.0298	2.00477
47.6473	1.19309		45.3797	1.95186		47.5403	2.17682		49.1858	2.11278		50.0501	2.00468
47.6675	1.193		45.3999	1.95176		47.5629	2.17671		49.206	2.11268		50.0703	2.00458
47.6897	1.19288		45.4201	1.95167		47.5869	2.17659		49.2481	2.11247		50.1124	2.0044
47.7099	1.19278		45.4404	1.95158		47.629	2.1764		49.2683	2.11237		50.1326	2.00431
47.752	1.19257		45.4825	1.95138		47.6491	2.1763		49.2885	2.11227		50.1528	2.00422
47.7721	1.19247		45.5026	1.95128		47.6693	2.1762		49.3103	2.11216		50.1755	2.00412
47.7923	1.19236		45.5228	1.95119		47.6896	2.17611		49.3305	2.11206		50.1956	2.00403
47.8145	1.19225		45.5443	1.9511		47.7099	2.17601		49.3726	2.11185		50.2377	2.00385
47.8347	1.19216		45.5645	1.951		47.752	2.17581		49.3927	2.11175		50.2579	2.00376
47.8768	1.19194		45.6066	1.9508		47.7721	2.17572		49.4129	2.11165		50.2781	2.00367
47.897	1.19184		45.6267	1.95072		47.7923	2.17562		49.4348	2.11154		50.3007	2.00357
47.9172	1.19174		45.6469	1.95061		47.8148	2.17551		49.455	2.11144		50.321	2.00348
47.9375	1.19164		45.6683	1.95052		47.835	2.17542		49.4971	2.11124		50.3631	2.00329
47.9577	1.19154		45.6885	1.95042		47.8771	2.17521		49.5173	2.11113		50.3834	2.0032
47.9998	1.19133		45.7306	1.95024		47.8972	2.17512		49.5375	2.11103		50.4036	2.00312
48.02	1.19123		45.7508	1.95014		47.9174	2.17502		49.5578	2.11093		50.4238	2.00303
48.0421	1.19112		45.771	1.95005		47.9399	2.17492		49.5779	2.11083		50.4442	2.00294
48.0624	1.19102		45.7913	1.94996		47.9601	2.17482		49.62	2.11062		50.4863	2.00276
48.0826	1.19093		45.8115	1.94986		48.0022	2.17462		49.6402	2.11052		50.5067	2.00267
48.1247	1.19072		45.8536	1.94967		48.0224	2.17452		49.6604	2.11042		50.5269	2.00258
48.1449	1.19062		45.8738	1.94958		48.0426	2.17443		49.6806	2.11032		50.5471	2.00249
48.165	1.19052		45.894	1.94948		48.0629	2.17434		49.7009	2.11022		50.5674	2.0024
48.1886	1.19041		45.9143	1.94939		48.0831	2.17424		49.7429	2.11001		50.6095	2.00222
48.2088	1.1903		45.9345	1.9493		48.1252	2.17404		49.7631	2.10992		50.6296	2.00212
48.2509	1.1901		45.9765	1.9491		48.1455	2.17395		49.7833	2.10981		50.6498	2.00204
48.2711	1.19		45.9967	1.94901		48.1657	2.17385		49.8053	2.1097		50.6727	2.00194
48.2913	1.1899		46.0169	1.94892		48.1859	2.17375		49.8255	2.1096		50.6929	2.00185
48.3115	1.1898		46.0384	1.94882		48.2062	2.17366		49.8675	2.1094		50.7349	2.00166
48.3318	1.1897		46.0586	1.94873		48.2483	2.17345		49.8877	2.1093		50.7551	2.00158
48.3738	1.18949		46.1007	1.94853		48.2684	2.17337		49.9079	2.1092		50.7781	2.00148
48.394	1.18939		46.1208	1.94844		48.2886	2.17327		49.9282	2.1091		50.7983	2.00138
48.4142	1.18929		46.1423	1.94834		48.3099	2.17317		49.9485	2.109		50.8185	2.0013
48.4428	1.18915		46.1625	1.94825		48.3301	2.17307		49.9906	2.10879		50.8605	2.00112
48.4629	1.18905		46.1827	1.94815		48.3722	2.17288		50.0107	2.10869		50.8807	2.00103
48.505	1.18885		46.2248	1.94796		48.3923	2.17278		50.0328	2.10858		50.9009	2.00094
48.5252	1.18875		46.2449	1.94788		48.4125	2.17269		50.053	2.10848		50.9212	2.00085
48.5454	1.18865		46.2651	1.94778		48.4328	2.1726		50.0733	2.10839		50.9414	2.00077
48.5666	1.18855		46.2854	1.94768		48.453	2.1725		50.1153	2.10818		50.9835	2.00058
48.5869	1.18845		46.3056	1.9476		48.4951	2.1723		50.1355	2.10808		51.0037	2.00049
48.629	1.18825		46.3476	1.94741		48.5153	2.17221		50.1557	2.10798		51.0239	2.00041
48.6491	1.18815		46.3678	1.94731		48.5368	2.17211		50.1779	2.10787		51.0456	2.00032
48.6703	1.18804		46.388	1.94722		48.557	2.17201		50.198	2.10778		51.0658	2.00022
48.6905	1.18795		46.4097	1.94712		48.5772	2.17192		50.2401	2.10757		51.1079	2.00004
48.7106	1.18784		46.4298	1.94703		48.6193	2.17172		50.2603	2.10748		51.1281	1.99996
48.7527	1.18764		46.4719	1.94684		48.6395	2.17162		50.2805	2.10738		51.1483	1.99987
48.7729	1.18754		46.4921	1.94675		48.6596	2.17154		50.3007	2.10728		51.1685	1.99978
48.7931	1.18745		46.5123	1.94666		48.6811	2.17143		50.321	2.10718		51.1888	1.99969
48.8218	1.1873		46.5341	1.94656		48.7012	2.17134		50.3631	2.10697		51.2309	1.99951
48.842	1.18721		46.5543	1.94647		48.7433	2.17114		50.3833	2.10687		51.2511	1.99943
48.884	1.18701		46.5964	1.94628		48.7635	2.17105		50.4035	2.10678		51.2713	1.99934
48.9042	1.18691		46.6166	1.94618		48.7837	2.17096		50.4237	2.10668		51.2915	1.99925
48.9244	1.18681		46.6368	1.94609		48.8052	2.17085		50.444	2.10658		51.3119	1.99916
48.9458	1.18671		46.657	1.94601		48.8287	2.17074		50.4861	2.10637		51.3539	1.99898
48.9692	1.18659		46.6773	1.94591		48.8708	2.17055		50.5062	2.10627		51.3741	1.9989
49.0113	1.18639		46.7194	1.94572		48.891	2.17046		50.5264	2.10618		51.3943	1.9988
49.0315	1.1863		46.7396	1.94563		48.9112	2.17036		50.5488	2.10607		51.4168	1.99871
49.0517	1.1862		46.7613	1.94553		48.9314	2.17027		50.569	2.10597		51.4369	1.99862
49.072	1.1861		46.7815	1.94544		48.9517	2.17017		50.6111	2.10576		51.479	1.99844
49.0922	1.18601		46.8018	1.94535		48.9938	2.16998		50.6313	2.10567		51.4992	1.99835
49.1342	1.1858		46.8439	1.94516		49.0139	2.16988		50.6514	2.10557		51.5194	1.99827
49.1544	1.1857		46.864	1.94506		49.0341	2.16979		50.6739	2.10546		51.5415	1.99817
49.1746	1.18561		46.8842	1.94497		49.0557	2.1697		50.6941	2.10536		51.5617	1.99808
49.1959	1.18551		46.9061	1.94487		49.0759	2.1696		50.7362	2.10516		51.6038	1.99791
49.2161	1.18541		46.9263	1.94479		49.118	2.16941		50.7564	2.10506		51.624	1.99782
49.2582	1.18521		46.9684	1.9446		49.1381	2.16931		50.7766	2.10497		51.6442	1.99773
49.2783	1.18511		46.9885	1.94451		49.1583	2.16922		50.7968	2.10487		51.6644	1.99765
49.2985	1.18501		47.0088	1.94442		49.1798	2.16912		50.8171	2.10477		51.6847	1.99756
49.3201	1.18491		47.029	1.94432		49.2	2.16902		50.8592	2.10457		51.7268	1.99738
49.3403	1.18481		47.0492	1.94423		49.2421	2.16883		50.8794	2.10447		51.747	1.99729
49.3824	1.18461		47.0913	1.94405		49.2623	2.16874		50.8996	2.10438		51.7672	1.99721
49.4026	1.18451		47.1115	1.94396		49.2825	2.16865		50.9199	2.10428		51.7874	1.99712
49.4228	1.18442		47.1317	1.94387		49.3027	2.16855		50.9401	2.10418		51.8077	1.99704
49.4431	1.18432		47.152	1.94377		49.323	2.16846		50.9822	2.10398		51.8497	1.99685
49.4632	1.18423		47.1722	1.94369		49.3651	2.16826		51.0024	2.10388		51.8699	1.99677
49.5053	1.18403		47.2143	1.9435		49.3852	2.16817		51.0225	2.10378		51.8901	1.99669
49.5255	1.18393		47.2345	1.9434		49.4055	2.16808		51.0437	2.10368		51.9124	1.99658
49.5457	1.18383		47.2546	1.94332		49.4257	2.16799		51.0638	2.10358		51.9326	1.9965
49.5659	1.18374		47.2767	1.94322		49.4459	2.16789		51.1059	2.10338		51.9747	1.99633
49.5861	1.18364		47.2969	1.94313		49.4879	2.16771		51.1261	2.10328		51.9948	1.99624
49.6282	1.18344		47.339	1.94294		49.5081	2.16761		51.1463	2.10319		52.0173	1.99614
49.6483	1.18335		47.3591	1.94285		49.5283	2.16752		51.1667	2.10309		52.0374	1.99606
49.6685	1.18325		47.3793	1.94276		49.55	2.16741		51.1869	2.103		52.0576	1.99597
49.6901	1.18315		47.4014	1.94266		49.5701	2.16733		51.229	2.10279		52.0997	1.99579
49.7103	1.18306		47.4216	1.94257		49.6122	2.16713		51.2492	2.1027		52.1199	1.99571
49.7523	1.18286		47.4637	1.94238		49.6324	2.16704		51.2706	2.10259		52.1401	1.99562
49.7725	1.18276		47.4839	1.94229		49.6526	2.16695		51.2908	2.1025		52.1604	1.99553
49.7927	1.18267		47.5041	1.9422		49.6729	2.16686		51.311	2.1024		52.1806	1.99544
49.813	1.18257		47.5244	1.94211		49.6931	2.16676		51.3531	2.1022		52.2227	1.99527
49.8331	1.18247		47.5446	1.94202		49.7352	2.16657		51.3733	2.10211		52.2429	1.99519
49.8752	1.18228		47.5867	1.94184		49.7554	2.16648		51.3935	2.10201		52.263	1.9951
49.8954	1.18218		47.6069	1.94175		49.7772	2.16638		51.415	2.10191		52.2856	1.99501
49.917	1.18208		47.6271	1.94166		49.7974	2.16629		51.4351	2.10181		52.3058	1.99492
49.9372	1.18199		47.6474	1.94157		49.8176	2.1662		51.4772	2.10161		52.3479	1.99474
49.9574	1.18189		47.6677	1.94148		49.8596	2.16601		51.4973	2.10152		52.3681	1.99466
49.9995	1.18169		47.7098	1.9413		49.8798	2.16591		51.5175	2.10142		52.3883	1.99458
50.0196	1.1816		47.7299	1.9412		49.9	2.16583		51.5391	2.10132		52.4086	1.99449
50.0398	1.1815		47.7501	1.94112		49.9219	2.16573		51.5627	2.10121		52.4289	1.99441
50.0615	1.1814		47.7723	1.94102		49.9421	2.16564		51.6048	2.10101		52.4709	1.99423
50.0816	1.18131		47.7925	1.94093		49.9842	2.16544		51.625	2.10092		52.4912	1.99414
50.1237	1.18111		47.8346	1.94074		50.0043	2.16535		51.6452	2.10082		52.5114	1.99406
50.1439	1.18102		47.8548	1.94066		50.0245	2.16526		51.6654	2.10073		52.5316	1.99397
50.1641	1.18092		47.875	1.94057		50.0464	2.16516		51.6856	2.10063		52.5519	1.99388
50.1858	1.18082		47.8952	1.94048		50.0666	2.16507		51.7277	2.10043		52.594	1.99371
50.2095	1.18072		47.9155	1.94039		50.1087	2.16488		51.7478	2.10033		52.6141	1.99363
50.2516	1.18052		47.9576	1.94021		50.1289	2.16479		51.768	2.10024		52.6343	1.99354
50.2718	1.18042		47.9777	1.94011		50.1491	2.16469		51.7896	2.10014		52.6572	1.99344
50.292	1.18033		47.9999	1.94002		50.1693	2.1646		51.8098	2.10004		52.6773	1.99336
50.3122	1.18024		48.0201	1.93993		50.1896	2.16451		51.8519	2.09984		52.7194	1.99318
50.3325	1.18014		48.0404	1.93984		50.2317	2.16432		51.872	2.09975		52.7396	1.9931
50.3746	1.17995		48.0825	1.93966		50.2519	2.16423		51.8922	2.09965		52.7597	1.99301
50.3947	1.17985		48.1026	1.93956		50.2721	2.16414		51.9159	2.09954		52.7825	1.99292
50.4149	1.17976		48.1228	1.93948		50.2923	2.16404		51.9361	2.09945		52.8027	1.99284
50.4369	1.17966		48.1463	1.93937		50.3126	2.16395		51.9782	2.09925		52.8448	1.99266
50.4571	1.17956		48.1664	1.93928		50.3547	2.16376		51.9983	2.09915		52.8652	1.99257
50.4992	1.17937		48.2085	1.9391		50.3749	2.16368		52.0186	2.09906		52.8854	1.99249
50.5193	1.17928		48.2287	1.93901		50.395	2.16358		52.0388	2.09897		52.9056	1.9924
50.5395	1.17918		48.2489	1.93892		50.4172	2.16349		52.0591	2.09887		52.9259	1.99232
50.5614	1.17908		48.2691	1.93884		50.4373	2.16339		52.1012	2.09867		52.968	1.99215
50.5816	1.17898		48.2894	1.93875		50.4794	2.1632		52.1214	2.09858		52.9883	1.99206
50.6237	1.17879		48.3315	1.93857		50.4996	2.16312		52.1416	2.09848		53.0085	1.99198
50.6439	1.1787		48.3516	1.93848		50.5198	2.16302		52.1618	2.09839		53.0287	1.9919
50.6641	1.17861		48.3719	1.93839		50.5401	2.16294		52.1821	2.0983		53.049	1.99181
50.6844	1.17851		48.3922	1.9383		50.5603	2.16284		52.2242	2.09809		53.0911	1.99164
50.7046	1.17842		48.4123	1.93822		50.6024	2.16265		52.2443	2.09801		53.1112	1.99155
50.7467	1.17823		48.4544	1.93803		50.6226	2.16256		52.2645	2.09791		53.1314	1.99147
50.7669	1.17813		48.4746	1.93794		50.6428	2.16247		52.2871	2.09781		53.1543	1.99137
50.7871	1.17804		48.4947	1.93786		50.663	2.16238		52.3072	2.09771		53.1744	1.99129
50.8073	1.17795		48.5159	1.93777		50.6833	2.16229		52.3493	2.09752		53.2165	1.99112
50.8276	1.17785		48.5361	1.93768		50.7254	2.1621		52.3696	2.09742		53.2367	1.99103
50.8697	1.17767		48.5782	1.9375		50.7455	2.16201		52.3898	2.09733		53.2596	1.99093
50.8898	1.17757		48.5983	1.93741		50.7657	2.16192		52.4101	2.09723		53.2798	1.99085
50.91	1.17748		48.6185	1.93732		50.788	2.16182		52.4304	2.09714		53.3	1.99077
50.9308	1.17738		48.6397	1.93723		50.8081	2.16173		52.4724	2.09694		53.3421	1.99059
50.951	1.17729		48.6599	1.93714		50.8502	2.16154		52.4928	2.09685		53.3624	1.99051
50.9931	1.1771		48.702	1.93696		50.8704	2.16145		52.5131	2.09675		53.3827	1.99043
51.0133	1.17701		48.7221	1.93687		50.8905	2.16136		52.5333	2.09666		53.4029	1.99034
51.0335	1.17692		48.7424	1.93678		50.9147	2.16125		52.5536	2.09656		53.4232	1.99026
51.0536	1.17682		48.7626	1.9367		50.9349	2.16116		52.5957	2.09637		53.4653	1.99008
51.0738	1.17673		48.7828	1.93661		50.977	2.16098		52.6158	2.09627		53.4854	1.99
51.1159	1.17654		48.8249	1.93643		50.9971	2.16089		52.636	2.09619		53.5056	1.98992
51.1361	1.17645		48.845	1.93634		51.0197	2.16079		52.6587	2.09608		53.5294	1.98982
51.1569	1.17635		48.8653	1.93625		51.0398	2.1607		52.6788	2.09599		53.5496	1.98974
51.1771	1.17626		48.8939	1.93613		51.06	2.16061		52.7209	2.09579		53.5917	1.98957
51.1973	1.17617		48.9141	1.93605		51.1021	2.16043		52.7412	2.0957		53.6119	1.98948
51.2394	1.17597		48.9562	1.93586		51.1223	2.16034		52.7614	2.09561		53.6321	1.9894
51.2595	1.17588		48.9764	1.93578		51.1424	2.16024		52.7817	2.09551		53.6523	1.98932
51.2797	1.17579		48.9965	1.93569		51.1655	2.16014		52.8019	2.09542		53.6726	1.98924
51.3008	1.1757		49.0179	1.9356		51.1856	2.16006		52.844	2.09523		53.7147	1.98907
51.3209	1.17561		49.0382	1.93551		51.2277	2.15987		52.8643	2.09513		53.7348	1.98898
51.363	1.17541		49.0802	1.93533		51.2479	2.15978		52.8845	2.09504		53.7551	1.9889
51.3832	1.17532		49.1004	1.93525		51.2681	2.15969		52.9048	2.09495		53.7753	1.98881
51.4033	1.17523		49.1206	1.93516		51.2923	2.15958		52.925	2.09485		53.7955	1.98874
51.4245	1.17513		49.1409	1.93507		51.3162	2.15947		52.9671	2.09465		53.8376	1.98856
51.4478	1.17503		49.1611	1.93498		51.3583	2.15928		52.9873	2.09456		53.8577	1.98848
51.4899	1.17484		49.2032	1.9348		51.3785	2.15919		53.0075	2.09447		53.8779	1.9884
51.51	1.17476		49.2233	1.93472		51.3987	2.15911		53.0304	2.09436		53.8997	1.9883
51.5302	1.17466		49.2448	1.93462		51.4189	2.15903		53.0506	2.09427		53.9198	1.98823
51.5504	1.17457		49.265	1.93454		51.4437	2.15892		53.0927	2.09408		53.9619	1.98805
51.5706	1.17448		49.2853	1.93445		51.4858	2.15874		53.1128	2.09398		53.9821	1.98797
51.6127	1.17429		49.3273	1.93427		51.506	2.15865		53.133	2.09389		54.0023	1.98789
51.6329	1.1742		49.3475	1.93419		51.5262	2.15855		53.1558	2.09379		54.0226	1.9878
51.6531	1.17411		49.3677	1.9341		51.5484	2.15845		53.176	2.09369		54.0428	1.98772
51.6733	1.17402		49.3891	1.93401		51.5685	2.15836		53.2181	2.0935		54.0849	1.98755
51.6936	1.17393		49.4093	1.93393		51.6106	2.15817		53.2385	2.09341		54.1051	1.98747
51.7357	1.17374		49.4514	1.93374		51.6308	2.1581		53.2588	2.09332		54.1253	1.98739
51.7558	1.17365		49.4716	1.93366		51.6531	2.15799		53.279	2.09323		54.1456	1.9873
51.776	1.17356		49.4918	1.93357		51.6732	2.1579		53.2993	2.09314		54.1658	1.98723
51.7972	1.17346		49.512	1.93349		51.6934	2.15781		53.3414	2.09294		54.2079	1.98706
51.8174	1.17337		49.5323	1.9334		51.7355	2.15763		53.3618	2.09285		54.2281	1.98697
51.8595	1.17319		49.5744	1.93323		51.7557	2.15755		53.382	2.09276		54.2482	1.98689
51.8797	1.1731		49.5946	1.93314		51.7759	2.15746		53.4022	2.09266		54.2702	1.9868
51.8999	1.173		49.6148	1.93305		51.7961	2.15736		53.4225	2.09257		54.2904	1.98672
51.9202	1.17291		49.635	1.93297		51.8163	2.15727		53.4646	2.09238		54.3325	1.98655
51.9403	1.17282		49.6552	1.93288		51.8584	2.1571		53.4847	2.09229		54.3527	1.98646
51.9824	1.17264		49.6973	1.93271		51.8786	2.157		53.5049	2.0922		54.3728	1.98639
52.0026	1.17254		49.7174	1.93261		51.8988	2.15692		53.5282	2.09209		54.395	1.9863
52.0228	1.17245		49.7376	1.93254		51.9211	2.15682		53.5483	2.092		54.4152	1.98621
52.0513	1.17233		49.7591	1.93245		51.9413	2.15673		53.5904	2.09181		54.4573	1.98604
52.0715	1.17224		49.7793	1.93235		51.9834	2.15655		53.6106	2.09172		54.4774	1.98596
52.1136	1.17206		49.8214	1.93218		52.0036	2.15646		53.6308	2.09163		54.4995	1.98588
52.1337	1.17197		49.8415	1.93209		52.0238	2.15637		53.6511	2.09153		54.5196	1.98579
52.1539	1.17187		49.8617	1.93201		52.044	2.15629		53.6713	2.09144		54.5398	1.98571
52.1752	1.17178		49.8835	1.93191		52.0643	2.1562		53.7134	2.09125		54.5819	1.98554
52.1954	1.17169		49.9037	1.93183		52.1064	2.15602		53.7335	2.09116		54.6021	1.98546
52.2375	1.1715		49.9458	1.93165		52.1266	2.15592		53.7553	2.09106		54.6223	1.98538
52.2577	1.17141		49.9659	1.93156		52.1468	2.15583		53.7755	2.09097		54.6425	1.9853
52.2779	1.17133		49.9861	1.93148		52.167	2.15575		53.7957	2.09088		54.6629	1.98522
52.2983	1.17124		50.0064	1.9314		52.1873	2.15566		53.8378	2.09069		54.705	1.98505
52.3185	1.17115		50.0266	1.93131		52.2294	2.15548		53.858	2.0906		54.7251	1.98496
52.3606	1.17096		50.0687	1.93113		52.2495	2.1554		53.8781	2.09051		54.7453	1.98489
52.3807	1.17087		50.0889	1.93105		52.2697	2.1553		53.9	2.09041		54.7675	1.9848
52.4019	1.17078		50.1091	1.93096		52.2922	2.15521		53.9201	2.09032		54.7877	1.98472
52.4221	1.17069		50.1294	1.93088		52.3124	2.15512		53.9622	2.09013		54.8298	1.98455
52.4424	1.1706		50.1495	1.9308		52.3545	2.15494		53.9824	2.09004		54.85	1.98447
52.4844	1.17042		50.1916	1.93062		52.3746	2.15485		54.0026	2.08995		54.8702	1.98438
52.5046	1.17033		50.2118	1.93054		52.3948	2.15477		54.0229	2.08986		54.8904	1.98431
52.5248	1.17024		50.2319	1.93045		52.4173	2.15467		54.0431	2.08977		54.9107	1.98423
52.5463	1.17014		50.2539	1.93036		52.4375	2.15458		54.0852	2.08958		54.9528	1.98406
52.5664	1.17006		50.2741	1.93028		52.4796	2.1544		54.1054	2.08948		54.973	1.98398
52.6085	1.16987		50.3162	1.93011		52.4999	2.15431		54.1256	2.0894		54.9932	1.98389
52.6287	1.16978		50.3364	1.93002		52.5201	2.15423		54.1458	2.0893		55.0134	1.98382
52.6489	1.16969		50.3566	1.92994		52.5403	2.15413		54.166	2.08921		55.0337	1.98374
52.6692	1.1696		50.3768	1.92985		52.5606	2.15405		54.2081	2.08902		55.0758	1.98356
52.6894	1.16952		50.3971	1.92976		52.6027	2.15387		54.2282	2.08893		55.0959	1.98349
52.7315	1.16933		50.4392	1.92959		52.623	2.15379		54.2484	2.08885		55.1161	1.98341
52.7517	1.16925		50.4594	1.92951		52.6432	2.1537		54.2705	2.08874		55.1385	1.98331
52.7719	1.16916		50.4813	1.92941		52.6634	2.15361		54.2906	2.08866		55.1587	1.98323
52.7921	1.16907		50.5015	1.92933		52.6837	2.15352		54.3327	2.08846		55.2008	1.98307
52.8161	1.16897		50.5217	1.92925		52.7258	2.15334		54.3529	2.08837		55.2209	1.98299
52.8582	1.16878		50.5638	1.92907		52.7459	2.15325		54.3731	2.08828		55.2412	1.98291
52.8783	1.16869		50.584	1.92898		52.7661	2.15317		54.3951	2.08819		55.2614	1.98283
52.8985	1.16861		50.6042	1.9289		52.7888	2.15307		54.4153	2.08809		55.2817	1.98274
52.9201	1.16851		50.6261	1.92881		52.809	2.15298		54.4574	2.08791		55.3238	1.98258
52.9403	1.16842		50.6463	1.92872		52.8511	2.15279		54.4776	2.08782		55.3439	1.9825
52.9824	1.16824		50.6884	1.92856		52.8713	2.15272		54.4978	2.08772		55.3642	1.98241
53.0025	1.16815		50.7085	1.92846		52.894	2.15262		54.5181	2.08763		55.3844	1.98234
53.0239	1.16806		50.7287	1.92838		52.9142	2.15253		54.5383	2.08754		55.4047	1.98226
53.0441	1.16797		50.7507	1.92829		52.9344	2.15245		54.5804	2.08736		55.4467	1.98209
53.0642	1.16788		50.7763	1.92819		52.9764	2.15227		54.6006	2.08727		55.4669	1.98201
53.1063	1.16771		50.8184	1.92801		52.9968	2.15219		54.6208	2.08718		55.4871	1.98193
53.1265	1.16762		50.8401	1.92792		53.017	2.1521		54.641	2.08709		55.5095	1.98185
53.1467	1.16753		50.8603	1.92784		53.0372	2.15201		54.6614	2.087		55.5297	1.98176
53.167	1.16744		50.8806	1.92775		53.0575	2.15193		54.7035	2.08681		55.5718	1.9816
53.191	1.16734		50.9008	1.92767		53.0996	2.15174		54.7236	2.08672		55.5919	1.98152
53.2331	1.16716		50.9429	1.9275		53.1197	2.15166		54.7438	2.08662		55.6121	1.98144
53.2533	1.16707		50.9631	1.92741		53.1399	2.15157		54.7659	2.08653		55.6347	1.98135
53.2735	1.16699		50.9832	1.92733		53.1628	2.15148		54.7861	2.08645		55.655	1.98128
53.2951	1.16689		51.0058	1.92723		53.1829	2.15139		54.8282	2.08626		55.697	1.9811
53.3153	1.16681		51.0259	1.92715		53.225	2.15121		54.8483	2.08617		55.7172	1.98103
53.3574	1.16662		51.068	1.92698		53.2454	2.15112		54.8686	2.08608		55.7397	1.98094
53.3775	1.16653		51.0882	1.9269		53.2657	2.15104		54.8888	2.08599		55.7598	1.98086
53.3978	1.16645		51.1083	1.92681		53.2859	2.15095		54.9091	2.0859		55.78	1.98078
53.418	1.16636		51.1309	1.92672		53.3062	2.15086		54.9512	2.08571		55.8221	1.98062
53.4382	1.16628		51.1511	1.92664		53.3482	2.15069		54.9713	2.08563		55.8423	1.98053
53.4803	1.1661		51.1932	1.92647		53.3687	2.1506		54.9916	2.08553		55.8624	1.98046
53.5004	1.16601		51.2135	1.92638		53.3889	2.15051		55.0118	2.08545		55.8852	1.98037
53.5207	1.16592		51.2337	1.9263		53.4092	2.15043		55.0321	2.08535		55.9054	1.98029
53.5409	1.16583		51.254	1.92622		53.4294	2.15034		55.0741	2.08517		55.9475	1.98013
53.5612	1.16575		51.2742	1.92614		53.4715	2.15017		55.0943	2.08508		55.9676	1.98005
53.6033	1.16557		51.3163	1.92597		53.4917	2.15008		55.1145	2.08499		55.9878	1.97997
53.6234	1.16548		51.3367	1.92589		53.5118	2.15		55.1368	2.08489		56.0105	1.97988
53.6436	1.16539		51.3569	1.9258		53.5358	2.14989		55.157	2.0848		56.0346	1.97979
53.6662	1.1653		51.3771	1.92572		53.556	2.14981		55.1991	2.08462		56.0767	1.97962
53.6864	1.16521		51.3974	1.92563		53.5981	2.14964		55.2192	2.08452		56.0985	1.97954
53.7285	1.16504		51.4395	1.92547		53.6183	2.14955		55.2394	2.08444		56.1188	1.97945
53.7487	1.16495		51.4596	1.92538		53.6385	2.14946		55.2618	2.08434		56.139	1.97937
53.7688	1.16487		51.4798	1.9253		53.6587	2.14938		55.2858	2.08424		56.1593	1.9793
53.7916	1.16477		51.5026	1.9252		53.679	2.1493		55.3279	2.08405		56.2014	1.97913
53.8118	1.16468		51.5228	1.92512		53.7211	2.14911		55.348	2.08396		56.2215	1.97905
53.8539	1.16451		51.5649	1.92495		53.7413	2.14903		55.3682	2.08387		56.2417	1.97897
53.8742	1.16442		51.5852	1.92486		53.7615	2.14895		55.3885	2.08378		56.2632	1.97889
53.8945	1.16433		51.6055	1.92478		53.7817	2.14886		55.4087	2.08369		56.2834	1.97882
53.9147	1.16424		51.6257	1.9247		53.802	2.14878		55.4508	2.08351		56.3255	1.97865
53.935	1.16416		51.6459	1.92462		53.8441	2.1486		55.471	2.08342		56.3456	1.97857
53.9771	1.16398		51.688	1.92445		53.8642	2.14851		55.4912	2.08333		56.3658	1.97849
53.9974	1.1639		51.7082	1.92437		53.8844	2.14843		55.5137	2.08323		56.3873	1.97841
54.0176	1.16381		51.7309	1.92427		53.9061	2.14834		55.5339	2.08314		56.4075	1.97833
54.0379	1.16372		51.7512	1.92419		53.9263	2.14825		55.576	2.08296		56.4496	1.97817
54.0581	1.16364		51.7714	1.92411		53.9684	2.14807		55.5962	2.08287		56.4698	1.97809
54.1002	1.16346		51.8135	1.92394		53.9886	2.14799		55.6163	2.08278		56.49	1.97801
54.1203	1.16338		51.8337	1.92386		54.0087	2.14791		55.639	2.08269		56.5103	1.97794
54.1405	1.16329		51.8539	1.92378		54.0305	2.14781		55.6592	2.0826		56.5305	1.97786
54.1633	1.16319		51.8768	1.92368		54.0508	2.14774		55.7013	2.08241		56.5726	1.9777
54.1834	1.16311		51.897	1.9236		54.0928	2.14756		55.7216	2.08233		56.5928	1.97762
54.2255	1.16293		51.9391	1.92343		54.113	2.14748		55.7418	2.08224		56.613	1.97754
54.2457	1.16285		51.9595	1.92335		54.1349	2.14738		55.7621	2.08215		56.6333	1.97746
54.2686	1.16275		51.9797	1.92327		54.1551	2.14729		55.7823	2.08206		56.6534	1.97738
54.2888	1.16267		51.9999	1.92319		54.1753	2.14721		55.8244	2.08188		56.6955	1.97722
54.3089	1.16258		52.0202	1.9231		54.2174	2.14704		55.8446	2.08179		56.7157	1.97714
54.351	1.16241		52.0623	1.92294		54.2376	2.14695		55.8648	2.0817		56.7358	1.97707
54.3714	1.16232		52.0828	1.92285		54.2578	2.14687		55.8851	2.08161		56.7575	1.97698
54.3916	1.16224		52.103	1.92277		54.278	2.14678		55.9053	2.08153		56.7776	1.9769
54.4119	1.16215		52.1232	1.92269		54.2982	2.1467		55.9474	2.08134		56.8197	1.97674
54.4322	1.16207		52.1435	1.92261		54.3403	2.14652		55.9676	2.08125		56.8399	1.97666
54.4743	1.16189		52.1856	1.92244		54.3605	2.14644		55.9878	2.08117		56.8601	1.97658
54.4944	1.16181		52.2057	1.92235		54.3807	2.14635		56.0104	2.08107		56.8804	1.97651
54.5146	1.16172		52.2259	1.92228		54.4027	2.14626		56.0306	2.08098		56.9007	1.97643
54.5377	1.16162		52.249	1.92218		54.4229	2.14618		56.0727	2.0808		56.9427	1.97627
54.5579	1.16154		52.2691	1.92211		54.465	2.14601		56.0931	2.08071		56.9629	1.97619
54.6	1.16137		52.3112	1.92193		54.4852	2.14593		56.1133	2.08062		56.9845	1.97611
54.6205	1.16127		52.3314	1.92185		54.5054	2.14584		56.1336	2.08053		57.0047	1.97603
54.6407	1.16119		52.3545	1.92176		54.5256	2.14576		56.1538	2.08045		57.0249	1.97595
54.6609	1.16111		52.3746	1.92168		54.5459	2.14567		56.1959	2.08026		57.067	1.97579
54.6814	1.16102		52.3948	1.9216		54.588	2.14549		56.2163	2.08018		57.0871	1.97571
54.7235	1.16085		52.4369	1.92143		54.6082	2.14541		56.2366	2.08009		57.1073	1.97563
54.7439	1.16076		52.4574	1.92135		54.6284	2.14533		56.2568	2.08		57.1292	1.97555
54.7641	1.16068		52.4776	1.92127		54.6486	2.14524		56.2771	2.07992		57.1493	1.97547
54.7844	1.1606		52.4979	1.92119		54.6689	2.14516		56.3191	2.07973		57.1914	1.97532
54.8046	1.16051		52.5181	1.92111		54.711	2.14499		56.3393	2.07965		57.2116	1.97524
54.8467	1.16034		52.5602	1.92094		54.7312	2.1449		56.3595	2.07956		57.2318	1.97517
54.8669	1.16025		52.5804	1.92086		54.7514	2.14483		56.3832	2.07946		57.2536	1.97508
54.887	1.16017		52.6005	1.92077		54.7735	2.14473		56.4033	2.07937		57.2774	1.97499
54.9102	1.16008		52.6239	1.92068		54.7937	2.14464		56.4454	2.07919		57.3195	1.97483
54.9304	1.15999		52.6441	1.9206		54.8358	2.14447		56.4656	2.07911		57.3397	1.97475
54.9725	1.15982		52.6862	1.92044		54.8559	2.14439		56.4858	2.07902		57.3599	1.97467
54.9929	1.15974		52.7068	1.92035		54.8762	2.14431		56.5061	2.07893		57.3801	1.9746
55.0132	1.15965		52.727	1.92027		54.8964	2.14423		56.5263	2.07884		57.4004	1.97452
55.0334	1.15956		52.7473	1.92019		54.9167	2.14414		56.5684	2.07867		57.4425	1.97436
55.0537	1.15948		52.7675	1.92011		54.9588	2.14397		56.5886	2.07858		57.4626	1.97428
55.0958	1.15931		52.8096	1.91994		54.9789	2.14389		56.6088	2.0785		57.4828	1.97421
55.116	1.15922		52.8302	1.91986		54.9992	2.1438		56.6291	2.07841		57.5048	1.97412
55.1362	1.15914		52.8504	1.91978		55.0194	2.14373		56.6493	2.07832		57.5249	1.97405
55.1564	1.15906		52.8707	1.9197		55.0397	2.14363		56.6914	2.07814		57.567	1.97389
55.1767	1.15898		52.8909	1.91962		55.0818	2.14347		56.7116	2.07805		57.5872	1.97381
55.2188	1.1588		52.933	1.91946		55.1019	2.14338		56.7318	2.07796		57.6074	1.97373
55.2389	1.15872		52.9532	1.91937		55.1221	2.14331		56.7537	2.07787		57.6294	1.97365
55.2591	1.15864		52.9733	1.91929		55.1445	2.14321		56.7738	2.07778		57.6496	1.97358
55.2815	1.15854		52.996	1.91921		55.1647	2.14312		56.8159	2.07761		57.6917	1.97341
55.3017	1.15846		53.0161	1.91913		55.2068	2.14295		56.8361	2.07752		57.7119	1.97334
55.3438	1.15829		53.0582	1.91897		55.2269	2.14287		56.8562	2.07743		57.7321	1.97326
55.3639	1.15821		53.0784	1.91889		55.2471	2.14279		56.8782	2.07734		57.7524	1.97319
55.3841	1.15812		53.0985	1.9188		55.2694	2.1427		56.8984	2.07725		57.7725	1.97311
55.4066	1.15803		53.1211	1.91871		55.2896	2.14262		56.9405	2.07708		57.8146	1.97295
55.4268	1.15795		53.1413	1.91864		55.3317	2.14244		56.9607	2.07699		57.8348	1.97287
55.4689	1.15778		53.1834	1.91846		55.3519	2.14236		56.9809	2.0769		57.855	1.9728
55.4891	1.1577		53.2037	1.91839		55.3743	2.14227		57.0012	2.07681		57.8753	1.97272
55.5116	1.1576		53.2239	1.91831		55.3945	2.14219		57.0214	2.07673		57.8956	1.97265
55.5317	1.15752		53.2442	1.91823		55.4147	2.1421		57.0635	2.07655		57.9377	1.97249
55.5519	1.15744		53.2644	1.91815		55.4568	2.14194		57.0837	2.07647		57.9578	1.97242
55.594	1.15727		53.3065	1.91798		55.4769	2.14186		57.1039	2.07638		57.978	1.97234
55.6142	1.15719		53.3269	1.9179		55.4971	2.14177		57.1241	2.07629		58.0002	1.97225
55.6343	1.15711		53.3471	1.91782		55.5195	2.14168		57.1444	2.07621		58.0203	1.97218
55.6569	1.15702		53.3674	1.91774		55.5397	2.1416		57.1865	2.07603		58.0624	1.97202
55.6771	1.15693		53.3876	1.91766		55.5818	2.14142		57.2066	2.07595		58.0826	1.97195
55.7192	1.15676		53.4297	1.91749		55.6019	2.14135		57.2268	2.07586		58.1028	1.97187
55.7393	1.15668		53.4499	1.91742		55.6221	2.14126		57.2491	2.07577		58.123	1.97179
55.7595	1.1566		53.4701	1.91733		55.6448	2.14117		57.2693	2.07569		58.1433	1.97171
55.7821	1.1565		53.4938	1.91724		55.665	2.14109		57.3114	2.0755		58.1854	1.97156
55.8062	1.1564		53.5139	1.91717		55.7071	2.14092		57.3315	2.07542		58.2055	1.97148
55.8483	1.15624		53.556	1.91701		55.7274	2.14084		57.3517	2.07534		58.2277	1.9714
55.8686	1.15616		53.5762	1.91693		55.7476	2.14076		57.372	2.07525		58.248	1.97132
55.8888	1.15607		53.5978	1.91684		55.7678	2.14067		57.3923	2.07516		58.2682	1.97125
55.909	1.15599		53.6179	1.91676		55.7881	2.14059		57.4343	2.07499		58.3103	1.97109
55.9293	1.15591		53.6381	1.91669		55.8302	2.14042		57.4545	2.0749		58.3304	1.97101
55.9714	1.15574		53.6802	1.91653		55.8504	2.14034		57.4747	2.07482		58.3506	1.97094
55.9915	1.15566		53.7004	1.91644		55.8706	2.14025		57.495	2.07473		58.3729	1.97086
[truncated: 11,627 more rows]
