# Supplementary material for: Biobased Electronics: Tunable Dielectric and Piezoelectric Cellulose Nanocrystal—Protein Films
Source: Nanomaterials (Basel). 2023 Aug 6;13(15):2258. doi: 10.3390/nano13152258 (PMC10421335; doi:10.3390/nano13152258)
Supplement: Supplementary file 1 [file nanomaterials-13-02258-s001.zip › CNC protein data .xlsx]

## Sheet: Permittivity and resistivity
Sample	Dielectric permittivity	Permittivity Standard deviation	Resitivity (Ohm.sq)
CNC	4.587	1.029	279.048
BSA	37.68	11.37	33.975
BTCA+SHP+BSA	50.141	24.908	391.392
ChickP G	5.05	2.16	29.898
Yeast Protein	4.36	0.54	607.02
ChickP S	5.63	1.64	90.6
Aquafaba	8.37	2.7	30.4416
Pea	11.63	0.36	31.71
Sunflower Seed	27.207	13.028	7.0215
Canola	20.6	2.77	57.7575
Zein	4	0.753	124.575
CNC CNT			0.00065232

## Sheet: Optical properties
	Average optical transmittance over the visible range (%)
CNC	84.64 ± 1.82
BSA	83.15 ± 1.14
CBS BSA	76.09 ± 2.23
ChickP G	49.26 ± 1.31
Yeast Protein	16.81 ± 1.31
Chick P S	61.73 ± 1.18
Aquafaba	85.06 ± 1.34
Pea	81.77 ± 2.15
Sunflower	73.66 ± 7.46
Canola	74.67 ± 2.12
Zein	59.56 ± 3.02
CNC CNT	0.00 ± 0.00

## Sheet: Capacitance
Sample	Capacitance (nF)	St dev
CNC	1.87	0.02
CBS	1.77	0.04
CBCBCBCBC	1.72	0.02
Pea	1.95	0.02
Canola	2.08	0.06
Aquafaba	2.11	0.02
Sunflower	2.26	0.04
CBBBC	6.86	0.56

## Sheet: Tensile testing
Name		Young's modulus (MPa)			UTS (MPa)			Extension at break (%)			Toughnes (MJ/m3)
		Average	St. Dev.		Average	St. Dev.		Average	St. Dev.		Average	St. Dev.
CNC		6883.12	1071.36		62.33	31.27		1.18	0.573		0.476109	0.394637
BSA		6421.34	1073.54		63.74	18.05		1.49	0.58		0.622308	0.394851
BTCA+SHP+BSA		3449.67	889.48		40.32	9.96		2.02	0.44		0.416871	0.197694
ChickP G		3502.06	332.83		49.04	13.42		3.22	1.46		1.02881	0.733636
Yeast Protein		2001.3	696.54		41.96	20.11		3.02	1.36		0.64264	0.427286
ChickP S		3347.86	346.84		42.61	3.07		2.218	0.17		0.488514	0.105811
Aquafaba		7022.7	680.6		80.4	16		1.8	0.8		0.795105	0.608706
Pea		7195.6	1018.2		75	31.2		1.6	0.6		0.716109	0.432952
Sunflower Seed		7231	812.9		80.5	16.2		1.8	0.5		0.805548	0.437926
Canola		6660.7	1286.6		65	23.3		1.4	0.5		0.483171	0.286707
Zein		3972.52	571.87		45.33	2.78		1.87	0.7		0.379767	0.0689341
CNC-CNT		3967.35	647.85		66.41	10.28		3.66	1.17		1.57684	0.867754
