# Supplementary material for: Biobased Electronics: Tunable Dielectric and Piezoelectric Cellulose Nanocrystal—Protein Films
Source: Nanomaterials (Basel). 2023 Aug 6;13(15):2258. doi: 10.3390/nano13152258 (PMC10421335; doi:10.3390/nano13152258)
Supplement: Supplementary file 1 [file nanomaterials-13-02258-s001.zip › FTIR Data.xlsx]

## Sheet: animal protein
CNC			CBS			CNC_BSA			CBS_BSA
wavenumbers, cm-1	Transmission [%]		wavenumbers, cm-1	Transmission [%]		wavenumbers, cm-1	Transmission [%]		wavenumbers, cm-1	Transmission [%]
400.163	66.0854		400.163	94.5061		400.163	72.6482		400.163	87.8507
400.645	66.0623		400.645	93.814		400.645	72.8625		400.645	87.2059
401.127	65.8909		401.127	92.7544		401.127	72.7177		401.127	86.3955
401.61	65.8126		401.61	91.5509		401.61	72.4299		401.61	85.5255
402.092	65.9929		402.092	90.4162		402.092	72.1548		402.092	84.7358
402.574	66.4347		402.574	89.5004		402.574	71.9185		402.574	84.1337
403.056	66.9848		403.056	88.8514		403.056	71.6201		403.056	83.7497
403.538	67.4377		403.538	88.4311		403.538	71.1073		403.538	83.5476
404.02	67.6476		404.02	88.1713		404.02	70.2735		404.02	83.4784
404.502	67.5932		404.502	88.0276		404.502	69.1308		404.502	83.5276
404.985	67.384		404.985	87.9979		404.985	67.8417		404.985	83.7313
405.467	67.2131		405.467	88.1063		405.467	66.6924		405.467	84.147
405.949	67.2569		405.949	88.3607		405.949	65.9847		405.949	84.7953
406.431	67.5615		406.431	88.7174		406.431	65.8707		406.431	85.6058
406.913	68.0035		406.913	89.084		406.913	66.2614		406.913	86.4236
407.395	68.3691		407.395	89.3651		407.395	66.8896		407.395	87.0742
407.877	68.4814		407.877	89.5098		407.877	67.4714		407.877	87.435
408.359	68.2929		408.359	89.5337		408.359	67.8352		408.359	87.4711
408.841	67.9088		408.841	89.5124		408.841	67.971		408.841	87.2433
409.324	67.5482		409.324	89.5509		409.324	68.0019		409.324	86.89
409.806	67.4378		409.806	89.7345		409.806	68.1009		409.806	86.5877
410.288	67.6815		410.288	90.0809		410.288	68.3749		410.288	86.4773
410.77	68.1924		410.77	90.5314		410.77	68.7953		410.77	86.6049
411.252	68.7535		411.252	90.9936		411.252	69.2245		411.252	86.9215
411.734	69.1462		411.734	91.3945		411.734	69.5095		411.734	87.3323
412.216	69.2547		412.216	91.7137		412.216	69.5643		412.216	87.7525
412.699	69.1014		412.699	91.9778		412.699	69.4054		412.699	88.133
413.181	68.823		413.181	92.2357		413.181	69.135		413.181	88.455
413.663	68.5914		413.663	92.5243		413.663	68.8798		413.663	88.7137
414.145	68.5157		414.145	92.8427		414.145	68.7125		414.145	88.8971
414.627	68.5824		414.627	93.1567		414.627	68.608		414.627	88.9789
415.109	68.6831		415.109	93.4256		415.109	68.4665		415.109	88.9237
415.591	68.69		415.591	93.6282		415.591	68.1794		415.591	88.6968
416.073	68.5219		416.073	93.7727		416.073	67.6865		416.073	88.2706
416.555	68.1795		416.555	93.8862		416.555	67.0114		416.555	87.6297
417.038	67.7527		417.038	93.9873		417.038	66.2774		417.038	86.7765
417.52	67.3927		417.52	94.0407		417.52	65.6914		417.52	85.747
418.002	67.2219		418.002	93.9142		418.002	65.4421		418.002	84.6226
418.484	67.1966		418.484	93.4101		418.484	65.5191		418.484	83.5113
418.966	67.092		418.966	92.4189		418.966	65.6454		418.966	82.4994
419.448	66.7004		419.448	91.0464		419.448	65.497		419.448	81.6248
419.93	66.0351		419.93	89.5627		419.93	64.9797		419.93	80.9144
420.412	65.3117		420.412	88.2493		420.412	64.26		420.412	80.4235
420.895	64.7988		420.895	87.3013		420.895	63.6138		420.895	80.2257
421.377	64.6835		421.377	86.7959		421.377	63.273		421.377	80.3752
421.859	65.0051		421.859	86.6956		421.859	63.3431		421.859	80.8683
422.341	65.6583		422.341	86.8777		422.341	63.7949		422.341	81.6373
422.823	66.4494		422.823	87.1814		422.823	64.5081		422.823	82.5705
423.305	67.1753		423.305	87.463		423.305	65.3412		423.305	83.548
423.787	67.6968		423.787	87.6416		423.787	66.1893		423.787	84.474
424.269	67.9777		424.269	87.7198		424.269	67.0063		424.269	85.2932
424.752	68.0804		424.752	87.7709		424.752	67.7845		424.752	85.9861
425.234	68.1106		425.234	87.8895		425.234	68.5067		425.234	86.5508
425.716	68.1438		425.716	88.131		425.716	69.1047		425.716	86.9801
426.198	68.1801		426.198	88.4792		426.198	69.4621		426.198	87.2492
426.68	68.1611		426.68	88.8644		426.68	69.4596		426.68	87.324
427.162	68.0241		427.162	89.2083		427.162	69.0308		427.162	87.179
427.644	67.754		427.644	89.4643		427.644	68.2014		427.644	86.8182
428.126	67.4039		428.126	89.6357		428.126	67.1027		428.126	86.2878
428.609	67.0786		428.609	89.7709		428.609	65.9507		428.609	85.6754
429.091	66.8846		429.091	89.9381		429.091	64.986		429.091	85.0907
429.573	66.8718		429.573	90.1914		429.573	64.3882		429.573	84.6281
430.055	66.9999		430.055	90.5444		430.055	64.2098		430.055	84.3328
430.537	67.1607		430.537	90.9671		430.537	64.3729		430.537	84.1911
431.019	67.2361		431.019	91.4043		431.019	64.7267		431.019	84.1507
431.501	67.1609		431.501	91.8019		431.501	65.1258		431.501	84.1539
431.983	66.9541		431.983	92.1242		431.983	65.4823		431.983	84.1647
432.466	66.706		432.466	92.3573		432.466	65.7769		432.466	84.1749
432.948	66.5245		432.948	92.4988		432.948	66.0309		432.948	84.1925
433.43	66.469		433.43	92.5435		433.43	66.2619		433.43	84.2194
433.912	66.5139		433.912	92.4721		433.912	66.4534		433.912	84.237
434.394	66.5661		434.394	92.2552		434.394	66.5583		434.394	84.2094
434.876	66.523		434.876	91.8693		434.876	66.5301		434.876	84.1029
435.358	66.3341		435.358	91.3212		435.358	66.3614		435.358	83.9105
435.84	66.0391		435.84	90.6688		435.84	66.1064		435.84	83.6679
436.322	65.7569		436.322	90.0215		436.322	65.87		436.322	83.4492
436.805	65.627		436.805	89.5089		436.805	65.7606		436.805	83.3377
437.287	65.7318		437.287	89.227		437.287	65.8316		437.287	83.3839
437.769	66.0526		437.769	89.1962		437.769	66.0543		437.769	83.5811
438.251	66.4925		438.251	89.3626		438.251	66.3412		438.251	83.8749
438.733	66.9347		438.733	89.6309		438.733	66.5966		438.733	84.1934
439.215	67.2952		439.215	89.9014		439.215	66.7576		439.215	84.4756
439.697	67.5468		439.697	90.0934		439.697	66.8105		439.697	84.6867
440.18	67.7154		440.18	90.1588		440.18	66.7841		440.18	84.819
440.662	67.8536		440.662	90.0846		440.662	66.7248		440.662	84.8859
441.144	68.0043		441.144	89.8931		441.144	66.6637		441.144	84.9092
441.626	68.1715		441.626	89.6313		441.626	66.5954		441.626	84.9062
442.108	68.322		442.108	89.3546		442.108	66.4839		442.108	84.8848
442.59	68.4159		442.59	89.1132		442.59	66.297		442.59	84.849
443.072	68.4453		443.072	88.946		443.072	66.0416		443.072	84.8093
443.554	68.4504		443.554	88.8806		443.554	65.777		443.554	84.7898
444.036	68.5037		444.036	88.9314		444.036	65.5948		444.036	84.8217
444.519	68.6694		444.519	89.0941		444.519	65.5752		444.519	84.9283
445.001	68.9641		445.001	89.3432		445.001	65.7455		445.001	85.1094
445.483	69.3423		445.483	89.6368		445.483	66.0678		445.483	85.3361
445.965	69.7182		445.965	89.93		445.965	66.463		445.965	85.5617
446.447	70.007		446.447	90.1897		446.447	66.8546		446.447	85.7417
446.929	70.1628		446.929	90.4061		446.929	67.2062		446.929	85.8524
447.411	70.1966		447.411	90.5927		447.411	67.5328		447.411	85.9022
447.894	70.1663		447.894	90.7807		447.894	67.8835		447.894	85.9282
448.376	70.1432		448.376	91.0041		448.376	68.3042		448.376	85.9809
448.858	70.1728		448.858	91.2857		448.858	68.8025		448.858	86.1008
449.34	70.2527		449.34	91.6287		449.34	69.337		449.34	86.3024
449.822	70.3415		449.822	92.0198		449.822	69.8357		449.822	86.5715
450.304	70.3872		450.304	92.4335		450.304	70.2269		450.304	86.8743
450.786	70.3569		450.786	92.8374		450.786	70.4647		450.786	87.1693
451.268	70.2557		451.268	93.1924		451.268	70.543		451.268	87.4164
451.75	70.1262		451.75	93.4544		451.75	70.4938		451.75	87.5839
452.233	70.0264		452.233	93.5836		452.233	70.3723		452.233	87.6555
452.715	69.9948		452.715	93.5597		452.715	70.2292		452.715	87.6345
453.197	70.0263		453.197	93.3927		453.197	70.089		453.197	87.5412
453.679	70.0796		453.679	93.1202		453.679	69.9489		453.679	87.4031
454.161	70.1076		454.161	92.793		454.161	69.7979		454.161	87.2453
454.643	70.0873		454.643	92.4624		454.643	69.6386		454.643	87.0854
455.125	70.0306		455.125	92.1723		455.125	69.4981		455.125	86.9331
455.608	69.9797		455.608	91.9571		455.608	69.422		455.608	86.7898
456.09	69.9865		456.09	91.836		456.09	69.4546		456.09	86.6481
456.572	70.0821		456.572	91.8055		456.572	69.6078		456.572	86.4917
457.054	70.2516		457.054	91.8353		457.054	69.8385		457.054	86.3011
457.536	70.4335		457.536	91.8774		457.536	70.0572		457.536	86.0666
458.018	70.557		458.018	91.8884		458.018	70.1766		458.018	85.8003
458.5	70.5896		458.5	91.8494		458.5	70.1624		458.5	85.5382
458.982	70.5533		458.982	91.7678		458.982	70.0468		458.982	85.3263
459.464	70.5042		459.464	91.6641		459.464	69.8982		459.464	85.2029
459.947	70.4945		459.947	91.5551		459.947	69.7773		459.947	85.1847
460.429	70.5444		460.429	91.4475		460.429	69.7078		460.429	85.2623
460.911	70.6352		460.911	91.3395		460.911	69.6721		460.911	85.4052
461.393	70.724		461.393	91.2295		461.393	69.629		461.393	85.5735
461.875	70.7684		461.875	91.1265		461.875	69.5422		461.875	85.7309
462.357	70.7502		462.357	91.0532		462.357	69.4039		462.357	85.8554
462.839	70.6861		462.839	91.0411		462.839	69.2444		462.839	85.9434
463.322	70.619		463.322	91.1159		463.322	69.1176		463.322	86.0055
463.804	70.5937		463.804	91.2814		463.804	69.0722		463.804	86.0574
464.286	70.6309		464.286	91.5107		464.286	69.1211		464.286	86.1083
464.768	70.7152		464.768	91.7513		464.768	69.2323		464.768	86.1568
465.25	70.8048		465.25	91.942		465.25	69.342		465.25	86.1921
465.732	70.8535		465.732	92.0316		465.732	69.3838		465.732	86.2014
466.214	70.8343		466.214	91.9927		466.214	69.317		466.214	86.1774
466.696	70.7521		466.696	91.8297		466.696	69.1434		466.696	86.1217
467.178	70.6402		467.178	91.5779		467.178	68.906		467.178	86.0443
467.661	70.5422		467.661	91.2914		467.661	68.6688		467.661	85.9575
468.143	70.4867		468.143	91.0247		468.143	68.4848		468.143	85.8688
468.625	70.4712		468.625	90.8133		468.625	68.3737		468.625	85.7773
469.107	70.4687		469.107	90.6683		469.107	68.3222		469.107	85.6768
469.589	70.4462		469.589	90.5822		469.589	68.3045		469.589	85.5619
470.071	70.3854		470.071	90.541		470.071	68.3059		470.071	85.4342
470.553	70.2924		470.553	90.5324		470.553	68.3345		470.553	85.3048
471.036	70.1942		471.036	90.5472		471.036	68.4177		471.036	85.1915
471.518	70.1232		471.518	90.5756		471.518	68.5809		471.518	85.1124
472	70.0962		472	90.6046		472	68.822		472	85.0765
472.482	70.1014		472.482	90.6196		472.482	69.0979		472.482	85.0793
472.964	70.1068		472.964	90.6141		472.964	69.3418		472.964	85.107
473.446	70.0844		473.446	90.5954		473.446	69.4995		473.446	85.1468
473.928	70.0311		473.928	90.5845		473.928	69.5562		473.928	85.195
474.41	69.9694		474.41	90.6056		474.41	69.5371		474.41	85.2552
474.892	69.9299		474.892	90.6732		474.892	69.4848		474.892	85.33
475.375	69.9304		475.375	90.7821		475.375	69.4332		475.375	85.4128
475.857	69.9616		475.857	90.9051		475.857	69.3889		475.857	85.4845
476.339	69.9881		476.339	91.0006		476.339	69.331		476.339	85.5192
476.821	69.9669		476.821	91.0297		476.821	69.2264		476.821	85.4952
477.303	69.8721		477.303	90.9738		477.303	69.0556		477.303	85.4086
477.785	69.7142		477.785	90.8466		477.785	68.8327		477.785	85.2788
478.267	69.542		478.267	90.6924		478.267	68.6088		478.267	85.1452
478.75	69.4231		478.75	90.571		478.75	68.4547		478.75	85.0524
479.232	69.4123		479.232	90.5352		479.232	68.4289		479.232	85.0335
479.714	69.5243		479.714	90.6113		479.714	68.5491		479.714	85.0965
480.196	69.7257		480.196	90.7908		480.196	68.7811		480.196	85.2236
480.678	69.951		480.678	91.0382		480.678	69.052		480.678	85.3809
481.16	70.1325		481.16	91.3055		481.16	69.2789		481.16	85.5336
481.642	70.2304		481.642	91.5494		481.642	69.4003		481.642	85.659
482.124	70.2482		482.124	91.74		482.124	69.3948		482.124	85.7502
482.606	70.2274		482.606	91.8613		482.606	69.2826		482.606	85.8123
483.089	70.2223		483.089	91.9067		483.089	69.1097		483.089	85.8515
483.571	70.2697		483.571	91.8724		483.571	68.9224		483.571	85.8677
484.053	70.368		484.053	91.7563		484.053	68.7482		484.053	85.8534
484.535	70.4806		484.535	91.5639		484.535	68.5914		484.535	85.8018
485.017	70.5612		485.017	91.3161		485.017	68.448		485.017	85.7183
485.499	70.5833		485.499	91.0537		485.499	68.3236		485.499	85.6259
485.981	70.5554		485.981	90.8319		485.981	68.243		485.981	85.5609
486.464	70.5153		486.464	90.7058		486.464	68.2417		486.464	85.5579
486.946	70.5071		486.946	90.7112		486.946	68.3471		486.946	85.6328
487.428	70.5563		487.428	90.8503		487.428	68.5584		487.428	85.7722
487.91	70.656		487.91	91.0898		487.91	68.84		487.91	85.9354
488.392	70.771		488.392	91.373		488.392	69.1304		488.392	86.0686
488.874	70.856		488.874	91.6406		488.874	69.365		488.874	86.1253
489.356	70.8793		489.356	91.8512		489.356	69.4979		489.356	86.0844
489.838	70.8373		489.838	91.994		489.838	69.5171		489.838	85.9586
490.32	70.7562		490.32	92.0888		490.32	69.4445		490.32	85.7903
490.803	70.6768		490.803	92.1722		490.803	69.322		490.803	85.636
491.285	70.632		491.285	92.2763		491.285	69.1888		491.285	85.5435
491.767	70.6286		491.767	92.4093		491.767	69.0654		491.767	85.5351
492.249	70.6458		492.249	92.5499		492.249	68.9503		492.249	85.6044
492.731	70.6509		492.731	92.6565		492.731	68.8336		492.731	85.7271
493.213	70.6216		493.213	92.6888		493.213	68.7149		493.213	85.8788
493.695	70.5609		493.695	92.6258		493.695	68.6137		493.695	86.0474
494.178	70.4958		494.178	92.4755		494.178	68.5652		494.178	86.2354
494.66	70.4634		494.66	92.2711		494.66	68.603		494.66	86.452
495.142	70.4903		495.142	92.0578		495.142	68.7406		495.142	86.7008
495.624	70.5794		495.624	91.8757		495.624	68.9605		495.624	86.9719
496.106	70.7087		496.106	91.749		496.106	69.2183		496.106	87.2405
496.588	70.8428		496.588	91.6815		496.588	69.4594		496.588	87.473
497.07	70.9494		497.07	91.662		497.07	69.6385		497.07	87.6368
497.552	71.0125		497.552	91.6722		497.552	69.7347		497.552	87.71
498.034	71.0347		498.034	91.6948		498.034	69.7537		498.034	87.685
498.517	71.0316		498.517	91.7173		498.517	69.7187		498.517	87.5687
498.999	71.0189		498.999	91.7334		498.999	69.6553		498.999	87.3759
499.481	71.0036		499.481	91.7409		499.481	69.5787		499.481	87.1243
499.963	70.9831		499.963	91.7402		499.963	69.4917		499.963	86.8316
500.445	70.9525		500.445	91.7338		500.445	69.3922		500.445	86.5185
500.927	70.9133		500.927	91.7276		500.927	69.2841		500.927	86.2125
501.409	70.8794		501.409	91.7308		501.409	69.1853		501.409	85.9494
501.891	70.8723		501.891	91.7539		501.891	69.1239		501.891	85.7651
502.374	70.9076		502.374	91.8025		502.374	69.1235		502.374	85.682
502.856	70.9817		502.856	91.8731		502.856	69.186		502.856	85.695
503.338	71.0686		503.338	91.9522		503.338	69.2862		503.338	85.771
503.82	71.1323		503.82	92.0213		503.82	69.3827		503.82	85.862
504.302	71.1444		504.302	92.0644		504.302	69.4375		504.302	85.9239
504.784	71.0977		504.784	92.0738		504.784	69.4314		504.784	85.9293
505.266	71.0097		505.266	92.0522		505.266	69.3705		505.266	85.8725
505.748	70.9162		505.748	92.0122		505.748	69.2815		505.748	85.766
506.231	70.855		506.231	91.9705		506.231	69.198		506.231	85.6333
506.713	70.8482		506.713	91.9418		506.713	69.1443		506.713	85.4981
507.195	70.8907		507.195	91.9323		507.195	69.1235		507.195	85.376
507.677	70.9537		507.677	91.9373		507.677	69.1188		507.677	85.2724
508.159	71.0014		508.159	91.9452		508.159	69.1062		508.159	85.1877
508.641	71.0101		508.641	91.9437		508.641	69.071		508.641	85.1242
509.123	70.9785		509.123	91.9255		509.123	69.0167		509.123	85.0908
509.605	70.9256		509.605	91.8901		509.605	68.9627		509.605	85.1006
510.088	70.878		510.088	91.8433		510.088	68.9334		510.088	85.1637
510.57	70.8559		510.57	91.7931		510.57	68.9444		510.57	85.2789
511.052	70.8628		511.052	91.7472		511.052	68.9942		511.052	85.4302
511.534	70.8864		511.534	91.7117		511.534	69.0665		511.534	85.5902
512.016	70.9084		512.016	91.6902		512.016	69.14		512.016	85.73
512.498	70.917		512.498	91.6866		512.498	69.2015		512.498	85.83
512.98	70.9137		512.98	91.704		512.98	69.2521		512.98	85.8857
513.462	70.9121		513.462	91.7443		513.462	69.3044		513.462	85.9067
513.945	70.9284		513.945	91.8052		513.945	69.3727		513.945	85.9098
514.427	70.9702		514.427	91.8793		514.427	69.4615		514.427	85.9102
514.909	71.0304		514.909	91.9535		514.909	69.5587		514.909	85.9138
515.391	71.0894		515.391	92.0131		515.391	69.6388		515.391	85.9165
515.873	71.1245		515.873	92.0466		515.873	69.6733		515.873	85.907
516.355	71.1222		516.355	92.0502		516.355	69.6439		516.355	85.8739
516.837	71.0853		516.837	92.0301		516.837	69.5527		516.837	85.8124
517.319	71.0324		517.319	92.0004		517.319	69.4215		517.319	85.7263
517.802	70.9873		517.802	91.9777		517.802	69.2828		517.802	85.6269
518.284	70.9658		518.284	91.9746		518.284	69.1649		518.284	85.5271
518.766	70.9694		518.766	91.9965		518.766	69.0825		518.766	85.4378
519.248	70.9891		519.248	92.0427		519.248	69.0363		519.248	85.3668
519.73	71.0158		519.73	92.1103		519.73	69.0221		519.73	85.3211
520.212	71.0501		520.212	92.1976		520.212	69.0399		520.212	85.309
520.694	71.1034		520.694	92.3039		520.694	69.0954		520.694	85.3394
521.176	71.1911		521.176	92.4265		521.176	69.1955		521.176	85.4177
521.659	71.3212		521.659	92.5569		521.659	69.3381		521.659	85.541
522.141	71.4856		522.141	92.6804		522.141	69.5064		522.141	85.6955
522.623	71.6602		522.623	92.7779		522.623	69.6704		522.623	85.8597
523.105	71.8136		523.105	92.8328		523.105	69.7967		523.105	86.0111
523.587	71.92		523.587	92.8368		523.587	69.8622		523.587	86.1346
524.069	71.9705		524.069	92.7945		524.069	69.8641		524.069	86.2268
524.551	71.9771		524.551	92.7237		524.551	69.8239		524.551	86.297
525.033	71.9675		525.033	92.6504		525.033	69.7793		525.033	86.3606
525.515	71.9711		525.515	92.5986		525.515	69.7686		525.515	86.4297
525.998	72.0026		525.998	92.5793		525.998	69.8111		525.998	86.5035
526.48	72.0549		526.48	92.5851		526.48	69.8979		526.48	86.568
526.962	72.105		526.962	92.5956		526.962	69.9986		526.962	86.603
527.444	72.1302		527.444	92.5887		527.444	70.0805		527.444	86.5944
527.926	72.1236		527.926	92.5528		527.926	70.1263		527.926	86.544
528.408	72.0977		528.408	92.4923		528.408	70.1403		528.408	86.4696
528.89	72.0779		528.89	92.4248		528.89	70.1423		528.89	86.3994
529.372	72.0893		529.372	92.3739		529.372	70.1547		529.372	86.3608
529.855	72.1434		529.855	92.3597		529.855	70.1893		529.855	86.3701
530.337	72.2324		530.337	92.3913		530.337	70.2408		530.337	86.4268
530.819	72.3331		530.819	92.4643		530.819	70.2906		530.819	86.5146
531.301	72.4194		531.301	92.5645		531.301	70.3179		531.301	86.6089
531.783	72.4753		531.783	92.6737		531.783	70.3123		531.783	86.6866
532.265	72.5021		532.265	92.7763		532.265	70.2802		532.265	86.7345
532.747	72.5154		532.747	92.8616		532.747	70.2415		532.747	86.7501
533.23	72.5336		533.23	92.9237		533.23	70.2187		533.23	86.7388
533.712	72.5661		533.712	92.9579		533.712	70.2249		533.712	86.7079
534.194	72.6062		534.194	92.9599		534.194	70.2564		534.194	86.6623
534.676	72.6348		534.676	92.9253		534.676	70.2962		534.676	86.6036
535.158	72.6312		535.158	92.8535		535.158	70.325		535.158	86.5331
535.64	72.5858		535.64	92.7502		535.64	70.3323		535.64	86.4551
536.122	72.506		536.122	92.6291		536.122	70.3235		536.122	86.3782
536.604	72.4134		536.604	92.5092		536.604	70.3151		536.604	86.3128
537.087	72.332		537.087	92.4092		537.087	70.3247		537.087	86.2649
537.569	72.2758		537.569	92.3409		537.569	70.3591		537.569	86.2316
538.051	72.2412		538.051	92.3051		538.051	70.4085		538.051	86.2012
538.533	72.2109		538.533	92.293		538.533	70.4507		538.533	86.1572
539.015	72.1646		539.015	92.2913		539.015	70.4628		539.015	86.0876
539.497	72.0917		539.497	92.2892		539.497	70.4322		539.497	85.9916
539.979	71.9982		539.979	92.2828		539.979	70.3635		539.979	85.8826
540.461	71.9045		540.461	92.2759		540.461	70.2746		540.461	85.7832
540.943	71.8344		540.943	92.2758		540.943	70.1871		540.943	85.7165
541.426	71.8026		541.426	92.2874		541.426	70.1143		541.426	85.6948
541.908	71.8064		541.908	92.3093		541.908	70.0544		541.908	85.7142
542.39	71.8277		542.39	92.3334		542.39	69.9934		542.39	85.7566
542.872	71.8429		542.872	92.3485		542.872	69.9154		542.872	85.7986
543.354	71.835		543.354	92.346		543.354	69.8135		543.354	85.8217
543.836	71.8022		543.836	92.3243		543.836	69.6959		543.836	85.8203
544.318	71.7566		544.318	92.2904		544.318	69.5837		544.318	85.8019
544.801	71.7172		544.801	92.2567		544.801	69.5003		544.801	85.783
545.283	71.6982		545.283	92.2357		545.283	69.4592		545.283	85.7792
545.765	71.7015		545.765	92.2346		545.765	69.4564		545.765	85.7981
546.247	71.7164		546.247	92.2527		546.247	69.472		546.247	85.8355
546.729	71.7274		546.729	92.2829		546.729	69.4813		546.729	85.879
547.211	71.7235		547.211	92.3155		547.211	69.4671		547.211	85.9145
547.693	71.7046		547.693	92.3426		547.693	69.4271		547.693	85.9324
548.175	71.6798		548.175	92.3602		548.175	69.3731		548.175	85.9301
548.658	71.6596		548.658	92.3675		548.658	69.321		548.658	85.9108
549.14	71.6481		549.14	92.3656		549.14	69.2813		549.14	85.8795
549.622	71.6385		549.622	92.355		549.622	69.2524		549.622	85.8401
550.104	71.6171		550.104	92.3357		550.104	69.2226		550.104	85.7943
550.586	71.5714		550.586	92.3087		550.586	69.179		550.586	85.7434
551.068	71.5001		551.068	92.277		551.068	69.1167		551.068	85.6907
551.55	71.4151		551.55	92.2469		551.55	69.043		551.55	85.6418
552.032	71.3374		552.032	92.2259		552.032	68.9743		552.032	85.603
552.514	71.2866		552.514	92.2194		552.514	68.9261		552.514	85.5775
552.997	71.2709		552.997	92.2287		552.997	68.9045		552.997	85.562
553.479	71.2822		553.479	92.249		553.479	68.9018		553.479	85.5473
553.961	71.3008		553.961	92.2725		553.961	68.9009		553.961	85.5215
554.443	71.3062		554.443	92.2917		554.443	68.8861		554.443	85.4766
554.925	71.2887		554.925	92.3038		554.925	68.8535		554.925	85.4138
555.407	71.2554		555.407	92.3123		555.407	68.816		555.407	85.3449
555.889	71.2267		555.889	92.3251		555.889	68.7977		555.889	85.2883
556.371	71.226		556.371	92.3504		556.371	68.8235		556.371	85.2616
556.854	71.2675		556.854	92.3917		556.854	68.9055		556.854	85.2742
557.336	71.3496		557.336	92.4455		557.336	69.0378		557.336	85.3234
557.818	71.4572		557.818	92.5031		557.818	69.1998		557.818	85.3972
558.3	71.5708		558.3	92.5544		558.3	69.3672		558.3	85.48
558.782	71.6785		558.782	92.5935		558.782	69.5242		558.782	85.5604
559.264	71.7818		559.264	92.6214		559.264	69.6707		559.264	85.6351
559.746	71.8947		559.746	92.6455		559.746	69.82		559.746	85.7083
560.229	72.0353		560.229	92.6758		560.229	69.9895		560.229	85.7868
560.711	72.215		560.711	92.7202		560.711	70.1898		560.711	85.8742
561.193	72.4311		561.193	92.7799		561.193	70.4172		561.193	85.9678
561.675	72.6684		561.675	92.85		561.675	70.6552		561.675	86.0593
562.157	72.9055		562.157	92.9216		562.157	70.8824		562.157	86.1394
562.639	73.1245		562.639	92.9861		562.639	71.0827		562.639	86.203
563.121	73.3171		563.121	93.0382		563.121	71.2516		563.121	86.2522
563.603	73.4846		563.603	93.0766		563.603	71.3958		563.603	86.2947
564.085	73.6329		564.085	93.1029		564.085	71.527		564.085	86.3402
564.568	73.7657		564.568	93.1183		564.568	71.6535		564.568	86.3939
565.05	73.8807		565.05	93.1225		565.05	71.7748		565.05	86.4544
565.532	73.9709		565.532	93.114		565.532	71.8829		565.532	86.5146
566.014	74.0304		566.014	93.0931		566.014	71.9683		566.014	86.5659
566.496	74.061		566.496	93.0644		566.496	72.0277		566.496	86.6033
566.978	74.0752		566.978	93.0378		566.978	72.0678		566.978	86.6282
567.46	74.093		567.46	93.026		567.46	72.1035		567.46	86.6474
567.942	74.1336		567.942	93.0403		567.942	72.1506		567.942	86.6691
568.425	74.2064		568.425	93.084		568.425	72.2171		568.425	86.6974
568.907	74.3059		568.907	93.1504		568.907	72.2992		568.907	86.7305
569.389	74.4151		569.389	93.2249		569.389	72.3831		569.389	86.7618
569.871	74.5138		569.871	93.2907		569.871	72.4544		569.871	86.7853
570.353	74.5887		570.353	93.3359		570.353	72.5063		570.353	86.8004
570.835	74.6386		570.835	93.3586		570.835	72.5439		570.835	86.8141
571.317	74.6736		571.317	93.3661		571.317	72.5822		571.317	86.8383
571.799	74.7073		571.799	93.3717		571.799	72.637		571.799	86.8837
572.282	74.749		572.282	93.3872		572.282	72.7165		572.282	86.9536
572.764	74.7983		572.764	93.4177		572.764	72.8158		572.764	87.0411
573.246	74.8458		573.246	93.4602		573.246	72.9194		573.246	87.1308
573.728	74.8793		573.728	93.5046		573.728	73.0078		573.728	87.205
574.21	74.891		574.21	93.5397		574.21	73.0668		574.21	87.2504
574.692	74.8825		574.692	93.5578		574.692	73.0931		574.692	87.2636
575.174	74.8648		575.174	93.5581		575.174	73.0948		575.174	87.2519
575.656	74.8527		575.656	93.5465		575.656	73.0856		575.656	87.2298
576.139	74.8576		576.139	93.532		576.139	73.077		576.139	87.2121
576.621	74.881		576.621	93.5216		576.621	73.072		576.621	87.2069
577.103	74.9155		577.103	93.5172		577.103	73.0649		577.103	87.2131
577.585	74.9502		577.585	93.5155		577.585	73.047		577.585	87.2225
578.067	74.9779		578.067	93.5106		578.067	73.0143		578.067	87.2252
578.549	74.9982		578.549	93.4979		578.549	72.971		578.549	87.2145
579.031	75.0173		579.031	93.4768		579.031	72.9293		579.031	87.1897
579.513	75.0427		579.513	93.4506		579.513	72.9036		579.513	87.1549
579.996	75.0771		579.996	93.4252		579.996	72.9029		579.996	87.1172
580.478	75.1159		580.478	93.4061		580.478	72.9264		580.478	87.0831
580.96	75.1488		580.96	93.3965		580.96	72.9633		580.96	87.057
581.442	75.1662		581.442	93.3968		581.442	72.9995		581.442	87.0413
581.924	75.165		581.924	93.4056		581.924	73.0251		581.924	87.0375
582.406	75.1519		582.406	93.4216		582.406	73.0391		582.406	87.0473
582.888	75.1399		582.888	93.4444		582.888	73.049		582.888	87.0717
583.37	75.1417		583.37	93.4736		583.37	73.0649		583.37	87.1093
583.853	75.1632		583.853	93.508		583.853	73.093		583.853	87.1549
584.335	75.1999		584.335	93.5437		584.335	73.1312		584.335	87.1989
584.817	75.2395		584.817	93.5749		584.817	73.1701		584.817	87.2306
585.299	75.2687		585.299	93.5957		585.299	73.1985		585.299	87.2422
585.781	75.2805		585.781	93.6032		585.781	73.2097		585.781	87.2321
586.263	75.2786		586.263	93.5989		586.263	73.2063		586.263	87.2069
586.745	75.2752		586.745	93.5892		586.745	73.1985		586.745	87.1779
587.227	75.2842		587.227	93.583		587.227	73.1988		587.227	87.1567
587.71	75.314		587.71	93.588		587.71	73.2145		587.71	87.15
588.192	75.3624		588.192	93.6072		588.192	73.2443		588.192	87.1565
588.674	75.4184		588.674	93.6383		588.674	73.279		588.674	87.1686
589.156	75.4677		589.156	93.6743		589.156	73.3063		589.156	87.1765
589.638	75.5003		589.638	93.7067		589.638	73.3183		589.638	87.1738
590.12	75.5147		590.12	93.7295		590.12	73.3159		590.12	87.1608
590.602	75.5186		590.602	93.7408		590.602	73.3081		590.602	87.1451
591.084	75.5233		591.084	93.7434		591.084	73.3083		591.084	87.1384
591.567	75.5377		591.567	93.7431		591.567	73.3267		591.567	87.1508
592.049	75.5626		592.049	93.7452		592.049	73.3654		592.049	87.1864
592.531	75.5915		592.531	93.7524		592.531	73.418		592.531	87.2416
593.013	75.6154		593.013	93.7642		593.013	73.4738		593.013	87.3075
593.495	75.6293		593.495	93.7776		593.495	73.5249		593.495	87.3744
593.977	75.6358		593.977	93.7902		593.977	73.57		593.977	87.4353
594.459	75.6448		594.459	93.8008		594.459	73.6141		594.459	87.4874
594.941	75.668		594.941	93.8106		594.941	73.6646		594.941	87.5308
595.424	75.7131		595.424	93.8214		595.424	73.7265		595.424	87.566
595.906	75.7797		595.906	93.8344		595.906	73.7989		595.906	87.5923
596.388	75.8596		596.388	93.8491		596.388	73.8753		596.388	87.6075
596.87	75.9411		596.87	93.8628		596.87	73.9476		596.87	87.6093
597.352	76.0149		597.352	93.8719		597.352	74.0097		597.352	87.597
597.834	76.0776		597.834	93.8734		597.834	74.0612		597.834	87.5733
598.316	76.1321		598.316	93.8666		598.316	74.1057		598.316	87.5427
598.798	76.1839		598.798	93.853		598.798	74.1483		598.798	87.5109
599.281	76.2367		599.281	93.8364		599.281	74.1912		599.281	87.482
599.763	76.2891		599.763	93.8212		599.763	74.2326		599.763	87.4576
600.245	76.3349		600.245	93.8112		600.245	74.2675		600.245	87.4377
600.727	76.3672		600.727	93.8081		600.727	74.2922		600.727	87.4229
601.209	76.3823		601.209	93.8122		601.209	74.308		601.209	87.4161
601.691	76.3824		601.691	93.8217		601.691	74.3211		601.691	87.4224
602.173	76.3745		602.173	93.8344		602.173	74.3406		602.173	87.4476
602.655	76.3665		602.655	93.8476		602.655	74.3728		602.655	87.4948
603.138	76.3632		603.138	93.8595		603.138	74.4168		603.138	87.5615
603.62	76.3642		603.62	93.8688		603.62	74.4644		603.62	87.639
604.102	76.3652		604.102	93.876		604.102	74.5032		604.102	87.7149
604.584	76.3616		604.584	93.8825		604.584	74.5227		604.584	87.7767
605.066	76.3529		605.066	93.8911		605.066	74.5207		605.066	87.817
605.548	76.3441		605.548	93.9049		605.548	74.5047		605.548	87.8347
606.03	76.3438		606.03	93.926		606.03	74.4892		606.03	87.8352
606.512	76.3603		606.512	93.9545		606.512	74.4889		606.512	87.8264
606.995	76.3968		606.995	93.9884		606.995	74.5122		606.995	87.8154
607.477	76.4501		607.477	94.0239		607.477	74.5575		607.477	87.806
607.959	76.5122		607.959	94.0573		607.959	74.6152		607.959	87.7982
608.441	76.575		608.441	94.0866		608.441	74.6736		608.441	87.7912
608.923	76.6351		608.923	94.1127		608.923	74.7248		608.923	87.7855
609.405	76.6948		609.405	94.1388		609.405	74.7693		609.405	87.7846
609.887	76.761		609.887	94.169		609.887	74.814		609.887	87.7941
610.369	76.8402		610.369	94.206		610.369	74.8685		610.369	87.8191
610.852	76.9337		610.852	94.2493		610.852	74.9381		610.852	87.8611
611.334	77.0359		611.334	94.2944		611.334	75.0212		611.334	87.9168
611.816	77.1369		611.816	94.3354		611.816	75.1095		611.816	87.9795
612.298	77.2265		612.298	94.3659		612.298	75.1931		612.298	88.0412
612.78	77.3		612.78	94.3831		612.78	75.2651		612.78	88.0965
613.262	77.3599		613.262	94.3879		613.262	75.3254		613.262	88.1436
613.744	77.4143		613.744	94.3854		613.744	75.38		613.744	88.1837
614.226	77.4721		614.226	94.382		614.226	75.4365		614.226	88.2187
614.709	77.5381		614.709	94.3832		614.709	75.4999		614.709	88.2482
615.191	77.6106		615.191	94.392		615.191	75.5691		615.191	88.269
615.673	77.6832		615.673	94.4079		615.673	75.6381		615.673	88.2761
616.155	77.7492		616.155	94.4286		616.155	75.7004		616.155	88.2665
616.637	77.8067		616.637	94.4515		616.637	75.7538		616.637	88.2428
617.119	77.8614		617.119	94.4759		617.119	75.8038		617.119	88.2142
617.601	77.9246		617.601	94.5032		617.601	75.8617		617.601	88.1946
618.083	78.0075		618.083	94.5358		618.083	75.9395		618.083	88.1976
618.566	78.1162		618.566	94.5757		618.566	76.0445		618.566	88.2313
619.048	78.248		619.048	94.6227		619.048	76.1754		619.048	88.2956
619.53	78.3931		619.53	94.6741		619.53	76.323		619.53	88.3826
620.012	78.5395		620.012	94.7259		620.012	76.4751		620.012	88.4807
620.494	78.6782		620.494	94.7741		620.494	76.6212		620.494	88.579
620.976	78.8065		620.976	94.8165		620.976	76.7571		620.976	88.6712
621.458	78.9277		621.458	94.8535		621.458	76.8842		621.458	88.7564
621.94	79.0481		621.94	94.8877		621.94	77.0076		621.94	88.8371
622.423	79.1716		622.423	94.9229		622.423	77.1312		622.423	88.9162
622.905	79.2977		622.905	94.9622		622.905	77.2551		622.905	88.9936
623.387	79.4206		623.387	95.0072		623.387	77.3748		623.387	89.0658
623.869	79.5325		623.869	95.0574		623.869	77.4842		623.869	89.1268
624.351	79.6278		624.351	95.1106		624.351	77.5791		624.351	89.1713
624.833	79.7059		624.833	95.1638		624.833	77.6598		624.833	89.1975
625.315	79.7712		625.315	95.2137		625.315	77.731		625.315	89.2082
625.797	79.8306		625.797	95.2573		625.797	77.7992		625.797	89.2103
626.279	79.8899		626.279	95.2924		626.279	77.8691		626.279	89.212
626.762	79.9513		626.762	95.3176		626.762	77.9408		626.762	89.2201
627.244	80.0135		627.244	95.3331		627.244	78.0109		627.244	89.2382
627.726	80.0741		627.726	95.3401		627.726	78.0745		627.726	89.2667
628.208	80.1323		628.208	95.3417		628.208	78.1295		628.208	89.3043
628.69	80.1904		628.69	95.3418		628.69	78.1778		628.69	89.349
629.172	80.2532		629.172	95.3445		629.172	78.2254		629.172	89.3989
629.654	80.3252		629.654	95.3532		629.654	78.2789		629.654	89.452
630.136	80.4082		630.136	95.3692		630.136	78.3424		630.136	89.5063
630.619	80.4999		630.619	95.3922		630.619	78.4159		630.619	89.5593
631.101	80.5955		631.101	95.4199		631.101	78.4949		631.101	89.6092
631.583	80.6903		631.583	95.4499		631.583	78.5744		631.583	89.6552
632.065	80.783		632.065	95.4803		632.065	78.6513		632.065	89.6988
632.547	80.8761		632.547	95.5102		632.547	78.7265		632.547	89.7426
633.029	80.9741		633.029	95.5399		633.029	78.8042		633.029	89.7898
633.511	81.0802		633.511	95.5702		633.511	78.8889		633.511	89.8415
633.994	81.1927		633.994	95.6017		633.994	78.9821		633.994	89.8959
634.476	81.3044		634.476	95.6346		634.476	79.0805		634.476	89.9481
634.958	81.4049		634.958	95.669		634.958	79.1775		634.958	89.9928
635.44	81.4852		635.44	95.7049		635.44	79.2662		635.44	90.026
635.922	81.5422		635.922	95.7423		635.922	79.3431		635.922	90.048
636.404	81.5801		636.404	95.7813		636.404	79.4101		636.404	90.0625
636.886	81.6093		636.886	95.8213		636.886	79.4734		636.886	90.0759
637.368	81.6412		637.368	95.8602		637.368	79.5401		637.368	90.0937
637.851	81.6837		637.851	95.8949		637.851	79.614		637.851	90.1184
638.333	81.739		638.333	95.9219		638.333	79.6941		638.333	90.149
638.815	81.8036		638.815	95.9393		638.815	79.7751		638.815	90.1826
639.297	81.8721		639.297	95.9483		639.297	79.8503		639.297	90.2168
639.779	81.9405		639.779	95.9533		639.779	79.9154		639.779	90.2519
640.261	82.0084		640.261	95.9611		640.261	79.9705		640.261	90.2908
640.743	82.0778		640.743	95.9785		640.743	80.0193		640.743	90.3375
641.225	82.1507		641.225	96.0087		641.225	80.0663		641.225	90.3931
641.707	82.2254		641.707	96.0503		641.707	80.1138		641.707	90.4542
642.19	82.296		642.19	96.0966		642.19	80.1598		642.19	90.5125
642.672	82.354		642.672	96.1384		642.672	80.1995		642.672	90.558
643.154	82.3928		643.154	96.1674		643.154	80.2284		643.154	90.583
643.636	82.411		643.636	96.1793		643.636	80.2456		643.636	90.5862
644.118	82.4148		644.118	96.1757		644.118	80.2555		644.118	90.5743
644.6	82.4157		644.6	96.1632		644.6	80.2665		644.6	90.5594
645.082	82.426		645.082	96.1502		645.082	80.2872		645.082	90.5542
645.564	82.453		645.564	96.1436		645.564	80.3221		645.564	90.5661
646.047	82.4967		646.047	96.1461		646.047	80.3694		646.047	90.5944
646.529	82.5499		646.529	96.1556		646.529	80.4214		646.529	90.6302
647.011	82.6025		647.011	96.1665		647.011	80.4689		647.011	90.6611
647.493	82.6455		647.493	96.1729		647.493	80.5045		647.493	90.6756
647.975	82.6754		647.975	96.171		647.975	80.5259		647.975	90.6689
648.457	82.6937		648.457	96.1607		648.457	80.5359		648.457	90.6433
648.939	82.7043		648.939	96.1451		648.939	80.5395		648.939	90.6077
649.421	82.7105		649.421	96.1288		649.421	80.5404		649.421	90.5723
649.904	82.7117		649.904	96.1158		649.904	80.5385		649.904	90.5451
650.386	82.7044		650.386	96.1085		650.386	80.5302		650.386	90.5294
650.868	82.6844		650.868	96.107		650.868	80.5111		650.868	90.5238
651.35	82.6505		651.35	96.1103		651.35	80.4792		651.35	90.5245
651.832	82.6058		651.832	96.1166		651.832	80.4365		651.832	90.5274
652.314	82.5567		652.314	96.1239		652.314	80.3882		652.314	90.5293
652.796	82.5092		652.796	96.1294		652.796	80.3398		652.796	90.5276
653.278	82.466		653.278	96.1297		653.278	80.2933		653.278	90.5195
653.761	82.4244		653.761	96.1209		653.761	80.246		653.761	90.5017
654.243	82.3781		654.243	96.0996		654.243	80.1922		654.243	90.4714
654.725	82.3214		654.725	96.0646		654.725	80.126		654.725	90.4277
655.207	82.2533		655.207	96.0183		655.207	80.0459		655.207	90.3734
655.689	82.1788		655.689	95.9665		655.689	79.9562		655.689	90.3147
656.171	82.1074		656.171	95.9172		656.171	79.8653		656.171	90.2593
656.653	82.0485		656.653	95.8779		656.653	79.7822		656.653	90.2134
657.135	82.0063		657.135	95.8533		657.135	79.7125		657.135	90.1787
657.618	81.9784		657.618	95.8438		657.618	79.656		657.618	90.1525
658.1	81.9569		658.1	95.8465		658.1	79.6084		658.1	90.1286
658.582	81.9336		658.582	95.8567		658.582	79.5652		658.582	90.102
659.064	81.9045		659.064	95.8705		659.064	79.5249		659.064	90.0713
659.546	81.8723		659.546	95.886		659.546	79.491		659.546	90.04
660.028	81.8451		660.028	95.9035		660.028	79.4701		660.028	90.0148
660.51	81.8319		660.51	95.9238		660.51	79.4681		660.51	90.0017
660.992	81.8377		660.992	95.9467		660.992	79.4866		660.992	90.0026
661.475	81.8612		661.475	95.9704		661.475	79.5221		661.475	90.0151
661.957	81.8967		661.957	95.992		661.957	79.5677		661.957	90.0346
662.439	81.9377		662.439	96.01		662.439	79.618		662.439	90.0587
662.921	81.9822		662.921	96.0264		662.921	79.6722		662.921	90.0904
663.403	82.0332		663.403	96.0469		663.403	79.7349		663.403	90.1383
663.885	82.0981		663.885	96.0795		663.885	79.8138		663.885	90.2132
664.367	82.1834		664.367	96.1311		664.367	79.915		664.367	90.323
664.849	82.2909		664.849	96.205		664.849	80.0392		664.849	90.4678
665.332	82.4151		665.332	96.2983		665.332	80.1801		665.332	90.6374
665.814	82.5427		665.814	96.4011		665.814	80.325		665.814	90.8108
666.296	82.6538		666.296	96.4952		666.296	80.4557		666.296	90.955
666.778	82.7247		666.778	96.5542		666.778	80.5525		666.778	91.0274
667.26	82.7374		667.26	96.5496		667.26	80.6018		667.26	90.988
667.742	82.6952		667.742	96.4672		667.742	80.609		667.742	90.8272
668.224	82.6343		668.224	96.3295		668.224	80.6054		668.224	90.5956
668.706	82.6068		668.706	96.1914		668.706	80.6327		668.706	90.3877
669.189	82.6441		669.189	96.1038		669.189	80.7131		669.189	90.278
669.671	82.743		669.671	96.0831		669.671	80.8401		669.671	90.2806
670.153	82.8816		670.153	96.1168		670.153	80.9946		670.153	90.3674
670.635	83.0391		670.635	96.1829		670.635	81.1596		670.635	90.501
671.117	83.2031		671.117	96.2618		671.117	81.3264		671.117	90.6527
671.599	83.369		671.599	96.3408		671.599	81.4929		671.599	90.8058
672.081	83.5363		672.081	96.4133		672.081	81.6608		672.081	90.9523
672.563	83.7061		672.563	96.4782		672.563	81.8325		672.563	91.0899
673.046	83.8779		673.046	96.5381		673.046	82.009		673.046	91.2184
673.528	84.0491		673.528	96.5969		673.528	82.1885		673.528	91.3374
674.01	84.2155		674.01	96.6577		674.01	82.3679		674.01	91.4449
674.492	84.3734		674.492	96.7212		674.492	82.5432		674.492	91.5386
674.974	84.5213		674.974	96.7858		674.974	82.7121		674.974	91.6176
675.456	84.6603		675.456	96.8485		675.456	82.8731		675.456	91.6833
675.938	84.7929		675.938	96.9067		675.938	83.0259		675.938	91.7405
676.42	84.9223		676.42	96.9594		676.42	83.1699		676.42	91.7958
676.903	85.0502		676.903	97.0075		676.903	83.3041		676.903	91.8549
677.385	85.1769		677.385	97.0533		677.385	83.4273		677.385	91.921
677.867	85.3016		677.867	97.0987		677.867	83.5392		677.867	91.9927
678.349	85.4229		678.349	97.1444		678.349	83.6411		678.349	92.0654
678.831	85.5397		678.831	97.1889		678.831	83.7358		678.831	92.1332
679.313	85.6505		679.313	97.2295		679.313	83.8267		679.313	92.1913
679.795	85.7536		679.795	97.2631		679.795	83.9164		679.795	92.2377
680.277	85.846		680.277	97.2877		680.277	84.0057		680.277	92.2736
680.76	85.9244		680.76	97.3038		680.76	84.0932		680.76	92.3028
681.242	85.9865		681.242	97.314		681.242	84.1766		681.242	92.3298
681.724	86.0324		681.724	97.3227		681.724	84.254		681.724	92.3581
682.206	86.0654		682.206	97.3341		682.206	84.325		682.206	92.3894
682.688	86.0916		682.688	97.3511		682.688	84.3912		682.688	92.4239
683.17	86.1182		683.17	97.374		683.17	84.4543		683.17	92.4601
683.652	86.1509		683.652	97.4007		683.652	84.5151		683.652	92.4963
684.134	86.1924		684.134	97.4269		684.134	84.5716		684.134	92.5301
684.617	86.2412		684.617	97.4481		684.617	84.62		684.617	92.5594
685.099	86.2926		685.099	97.4608		685.099	84.6555		685.099	92.5821
685.581	86.3417		685.581	97.4635		685.581	84.6757		685.581	92.5968
686.063	86.385		686.063	97.4576		686.063	84.6817		686.063	92.603
686.545	86.4221		686.545	97.4466		686.545	84.6788		686.545	92.602
687.027	86.4552		687.027	97.4351		687.027	84.6745		687.027	92.5962
687.509	86.4871		687.509	97.4275		687.509	84.6765		687.509	92.5891
687.991	86.5196		687.991	97.427		687.991	84.6891		687.991	92.5842
688.474	86.5521		688.474	97.4343		688.474	84.7122		688.474	92.5837
688.956	86.582		688.956	97.4481		688.956	84.7417		688.956	92.588
689.438	86.6062		689.438	97.4653		689.438	84.772		689.438	92.5957
689.92	86.6235		689.92	97.4824		689.92	84.7989		689.92	92.6048
690.402	86.6349		690.402	97.4968		690.402	84.8216		690.402	92.6138
690.884	86.644		690.884	97.5069		690.884	84.8426		690.884	92.6223
691.366	86.6548		691.366	97.5129		691.366	84.8662		691.366	92.6316
691.848	86.6706		691.848	97.5162		691.848	84.8957		691.848	92.6437
692.331	86.6923		692.331	97.5193		692.331	84.9323		692.331	92.6604
692.813	86.7187		692.813	97.5245		692.813	84.9742		692.813	92.683
693.295	86.7477		693.295	97.5339		693.295	85.018		693.295	92.7113
693.777	86.7776		693.777	97.5484		693.777	85.0608		693.777	92.7441
694.259	86.808		694.259	97.568		694.259	85.1013		694.259	92.7798
694.741	86.8392		694.741	97.5911		694.741	85.1402		694.741	92.8166
695.223	86.8719		695.223	97.6151		695.223	85.1795		695.223	92.8525
695.705	86.9055		695.705	97.6368		695.705	85.2205		695.705	92.8857
696.188	86.9381		696.188	97.6529		696.188	85.2631		696.188	92.914
696.67	86.9674		696.67	97.6615		696.67	85.3055		696.67	92.9357
697.152	86.9919		697.152	97.6619		697.152	85.3451		697.152	92.9496
697.634	87.0123		697.634	97.6556		697.634	85.3797		697.634	92.9556
698.116	87.0315		698.116	97.6453		698.116	85.4086		698.116	92.9551
698.598	87.0538		698.598	97.6347		698.598	85.4329		698.598	92.951
699.08	87.0823		699.08	97.6269		699.08	85.4545		699.08	92.9467
699.562	87.1179		699.562	97.6243		699.562	85.4753		699.562	92.9455
700.045	87.1586		700.045	97.6276		700.045	85.4965		700.045	92.9501
700.527	87.2008		700.527	97.6361		700.527	85.5187		700.527	92.9615
701.009	87.2406		701.009	97.6486		701.009	85.5427		701.009	92.9797
701.491	87.2766		701.491	97.6637		701.491	85.5696		701.491	93.004
701.973	87.3098		701.973	97.6802		701.973	85.6013		701.973	93.0335
702.455	87.3432		702.455	97.6978		702.455	85.6394		702.455	93.0674
702.937	87.38		702.937	97.7162		702.937	85.6842		702.937	93.105
703.419	87.4215		703.419	97.7353		703.419	85.7339		703.419	93.1451
703.902	87.467		703.902	97.7552		703.902	85.7851		703.902	93.1867
704.384	87.5139		704.384	97.7758		704.384	85.834		704.384	93.2283
704.866	87.56		704.866	97.797		704.866	85.8786		704.866	93.2691
705.348	87.6052		705.348	97.8194		705.348	85.9197		705.348	93.3089
705.83	87.6513		705.83	97.843		705.83	85.9613		705.83	93.3482
706.312	87.7019		706.312	97.8682		706.312	86.0083		706.312	93.3878
706.794	87.7591		706.794	97.8942		706.794	86.0648		706.794	93.4283
707.276	87.8229		707.276	97.9199		707.276	86.1315		707.276	93.4692
707.759	87.8897		707.759	97.9436		707.759	86.2053		707.759	93.5096
708.241	87.954		708.241	97.9639		708.241	86.2807		708.241	93.5477
708.723	88.0113		708.723	97.9805		708.723	86.3523		708.723	93.5827
709.205	88.0597		709.205	97.9943		709.205	86.4172		709.205	93.6144
709.687	88.1017		709.687	98.0072		709.687	86.4767		709.687	93.6441
710.169	88.143		710.169	98.0217		710.169	86.5353		710.169	93.6737
710.651	88.1902		710.651	98.0395		710.651	86.5987		710.651	93.7048
711.133	88.2476		711.133	98.0612		711.133	86.6712		711.133	93.738
711.615	88.3164		711.615	98.0861		711.615	86.7539		711.615	93.7724
712.098	88.3938		712.098	98.1127		712.098	86.8443		712.098	93.8061
712.58	88.4753		712.58	98.1396		712.58	86.9382		712.58	93.8374
713.062	88.5565		713.062	98.1663		713.062	87.0311		713.062	93.8658
713.544	88.6352		713.544	98.1937		713.544	87.1202		713.544	93.8924
714.026	88.7114		714.026	98.2232		714.026	87.2051		714.026	93.9194
714.508	88.7861		714.508	98.2558		714.508	87.2867		714.508	93.9496
714.99	88.86		714.99	98.2914		714.99	87.3663		714.99	93.9848
715.472	88.9328		715.472	98.3282		715.472	87.4446		715.472	94.0254
715.955	89.0033		715.955	98.3635		715.955	87.5216		715.955	94.0704
716.437	89.0705		716.437	98.3946		716.437	87.5973		716.437	94.1184
716.919	89.1351		716.919	98.4203		716.919	87.6724		716.919	94.1683
717.401	89.1997		717.401	98.4413		717.401	87.7487		717.401	94.2202
717.883	89.2685		717.883	98.4601		717.883	87.8287		717.883	94.275
718.365	89.3452		718.365	98.48		718.365	87.9143		718.365	94.3337
718.847	89.4314		718.847	98.5038		718.847	88.0062		718.847	94.3965
719.33	89.5258		719.33	98.5328		719.33	88.1028		719.33	94.4621
719.812	89.6244		719.812	98.5662		719.812	88.2014		719.812	94.5281
720.294	89.723		720.294	98.6015		720.294	88.2991		720.294	94.5921
720.776	89.8185		720.776	98.6359		720.776	88.3948		720.776	94.6523
721.258	89.9109		721.258	98.6675		721.258	88.4895		721.258	94.7089
721.74	90.0022		721.74	98.6958		721.74	88.5858		721.74	94.7634
722.222	90.0948		722.222	98.7219		722.222	88.6862		722.222	94.8179
722.704	90.1901		722.704	98.7476		722.704	88.7917		722.704	94.8736
723.187	90.2871		723.187	98.7749		723.187	88.9012		723.187	94.9308
723.669	90.3832		723.669	98.8049		723.669	89.0114		723.669	94.9878
724.151	90.4753		724.151	98.8381		724.151	89.1192		724.151	95.0426
724.633	90.5616		724.633	98.874		724.633	89.2218		724.633	95.0935
725.115	90.6427		725.115	98.9124		725.115	89.3185		725.115	95.1402
725.597	90.721		725.597	98.9526		725.597	89.4103		725.597	95.1837
726.079	90.7993		726.079	98.9943		726.079	89.4989		726.079	95.2259
726.561	90.8794		726.561	99.0366		726.561	89.5852		726.561	95.2691
727.043	90.9612		727.043	99.0783		727.043	89.6695		727.043	95.3146
727.526	91.0426		727.526	99.1175		727.526	89.7508		727.526	95.3628
728.008	91.1216		728.008	99.1521		728.008	89.8278		728.008	95.4134
728.49	91.1969		728.49	99.1803		728.49	89.9005		728.49	95.4658
728.972	91.2691		728.972	99.2012		728.972	89.9698		728.972	95.5194
729.454	91.3399		729.454	99.2149		729.454	90.0376		729.454	95.5737
729.936	91.4106		729.936	99.223		729.936	90.1056		729.936	95.6278
730.418	91.4807		730.418	99.2276		730.418	90.1746		730.418	95.6801
730.9	91.5477		730.9	99.2312		730.9	90.2438		730.9	95.728
731.383	91.6075		731.383	99.2359		731.383	90.3118		731.383	95.7693
731.865	91.6569		731.865	99.2431		731.865	90.3773		731.865	95.8025
732.347	91.6953		732.347	99.2536		732.347	90.4404		732.347	95.8281
732.829	91.7257		732.829	99.2675		732.829	90.5029		732.829	95.8486
733.311	91.7538		733.311	99.2845		733.311	90.5671		733.311	95.868
733.793	91.786		733.793	99.3038		733.793	90.6351		733.793	95.8904
734.275	91.8265		734.275	99.3244		734.275	90.707		734.275	95.918
734.758	91.8761		734.758	99.3451		734.758	90.7802		734.758	95.9506
735.24	91.932		735.24	99.3644		735.24	90.8508		735.24	95.9855
735.722	91.9891		735.722	99.3817		735.722	90.9146		735.722	96.0187
736.204	92.0433		736.204	99.3968		736.204	90.9686		736.204	96.0469
736.686	92.0923		736.686	99.4106		736.686	91.0129		736.686	96.0685
737.168	92.1366		737.168	99.4246		737.168	91.0494		737.168	96.0849
737.65	92.1785		737.65	99.4407		737.65	91.0817		737.65	96.0987
738.132	92.2202		738.132	99.4602		738.132	91.1129		738.132	96.1135
738.615	92.2622		738.615	99.4833		738.615	91.1445		738.615	96.1311
739.097	92.303		739.097	99.5093		739.097	91.1764		739.097	96.1518
739.579	92.3401		739.579	99.5366		739.579	91.2074		739.579	96.1738
740.061	92.3716		740.061	99.563		740.061	91.2366		740.061	96.1948
740.543	92.3975		740.543	99.5867		740.543	91.2642		740.543	96.2131
741.025	92.4199		741.025	99.6067		741.025	91.2917		741.025	96.2287
741.507	92.4423		741.507	99.6227		741.507	91.3209		741.507	96.2429
741.989	92.4675		741.989	99.6351		741.989	91.3536		741.989	96.2578
742.471	92.4964		742.471	99.6446		742.471	91.3897		742.471	96.2751
742.954	92.5279		742.954	99.6522		742.954	91.4277		742.954	96.2952
743.436	92.559		743.436	99.6582		743.436	91.4654		743.436	96.3173
743.918	92.5875		743.918	99.6632		743.918	91.5007		743.918	96.3399
744.4	92.6124		744.4	99.6675		744.4	91.5327		744.4	96.3621
744.882	92.635		744.882	99.6715		744.882	91.5623		744.882	96.3837
745.364	92.6582		745.364	99.6755		745.364	91.5914		745.364	96.4059
745.846	92.6848		745.846	99.68		745.846	91.6224		745.846	96.4301
746.328	92.7165		746.328	99.6855		746.328	91.6569		746.328	96.4575
746.811	92.753		746.811	99.6923		746.811	91.6953		746.811	96.4876
747.293	92.7924		747.293	99.7008		747.293	91.7369		747.293	96.5188
747.775	92.8324		747.775	99.7116		747.775	91.78		747.775	96.5483
748.257	92.8712		748.257	99.7251		748.257	91.823		748.257	96.5735
748.739	92.9084		748.739	99.7418		748.739	91.8644		748.739	96.5927
749.221	92.9439		749.221	99.7618		749.221	91.9029		749.221	96.6058
749.703	92.9778		749.703	99.7845		749.703	91.9378		749.703	96.6142
750.186	93.0095		750.186	99.809		750.186	91.9685		750.186	96.6198
750.668	93.0376		750.668	99.8339		750.668	91.995		750.668	96.6251
751.15	93.061		751.15	99.8577		751.15	92.0177		751.15	96.6315
751.632	93.0796		751.632	99.879		751.632	92.0379		751.632	96.6397
752.114	93.095		752.114	99.8969		752.114	92.0569		752.114	96.6496
752.596	93.1103		752.596	99.9109		752.596	92.0762		752.596	96.6606
753.078	93.1289		753.078	99.9208		753.078	92.0967		753.078	96.6718
753.56	93.1533		753.56	99.9269		753.56	92.1185		753.56	96.6829
754.043	93.1834		754.043	99.9296		754.043	92.1411		754.043	96.6935
754.525	93.217		754.525	99.9298		754.525	92.1639		754.525	96.7039
755.007	93.2506		755.007	99.9284		755.007	92.1867		755.007	96.715
755.489	93.2808		755.489	99.9268		755.489	92.21		755.489	96.7278
755.971	93.3062		755.971	99.926		755.971	92.235		755.971	96.7437
756.453	93.3278		756.453	99.9271		756.453	92.2626		756.453	96.7635
756.935	93.3482		756.935	99.9301		756.935	92.2929		756.935	96.7873
757.417	93.3703		757.417	99.9345		757.417	92.3247		757.417	96.8141
757.899	93.3961		757.899	99.9394		757.899	92.3559		757.899	96.8418
758.382	93.4257		758.382	99.944		758.382	92.3844		758.382	96.8678
758.864	93.4572		758.864	99.9477		758.864	92.4091		758.864	96.8899
759.346	93.4883		759.346	99.9515		759.346	92.4304		759.346	96.9071
759.828	93.5169		759.828	99.9567		759.828	92.4504		759.828	96.9196
760.31	93.5423		760.31	99.9651		760.31	92.4715		760.31	96.9291
760.792	93.5647		760.792	99.9776		760.792	92.4958		760.792	96.9382
761.274	93.5853		761.274	99.994		761.274	92.524		761.274	96.9488
761.756	93.6052		761.756	100.013		761.756	92.5552		761.756	96.9626
762.239	93.6249		762.239	100.032		762.239	92.5876		762.239	96.9796
762.721	93.6444		762.721	100.048		762.721	92.6198		762.721	96.9995
763.203	93.6636		763.203	100.061		763.203	92.6514		763.203	97.0213
763.685	93.6828		763.685	100.071		763.685	92.6835		763.685	97.0447
764.167	93.7024		764.167	100.078		764.167	92.7175		764.167	97.0692
764.649	93.7233		764.649	100.085		764.649	92.754		764.649	97.0945
765.131	93.7455		765.131	100.092		765.131	92.7921		765.131	97.1197
765.614	93.7685		765.614	100.099		765.614	92.8291		765.614	97.1432
766.096	93.7909		766.096	100.102		766.096	92.8614		766.096	97.1628
766.578	93.8112		766.578	100.101		766.578	92.8859		766.578	97.1763
767.06	93.828		767.06	100.092		767.06	92.9013		767.06	97.1826
767.542	93.841		767.542	100.075		767.542	92.9091		767.542	97.182
768.024	93.8509		768.024	100.053		768.024	92.9124		768.024	97.1762
768.506	93.8586		768.506	100.029		768.506	92.9151		768.506	97.1679
768.988	93.8652		768.988	100.008		768.988	92.9202		768.988	97.1592
769.471	93.8709		769.471	99.9937		769.471	92.929		769.471	97.1512
769.953	93.8755		769.953	99.9872		769.953	92.9407		769.953	97.1435
770.435	93.8788		770.435	99.9887		770.435	92.9536		770.435	97.1346
770.917	93.8813		770.917	99.9963		770.917	92.9659		770.917	97.123
771.399	93.8841		771.399	100.007		771.399	92.9766		771.399	97.108
771.881	93.8891		771.881	100.019		771.881	92.9859		771.881	97.0907
772.363	93.8979		772.363	100.03		772.363	92.9948		772.363	97.0735
772.845	93.9113		772.845	100.04		772.845	93.0045		772.845	97.0593
773.327	93.9283		773.327	100.048		773.327	93.0156		773.327	97.0506
773.81	93.9471		773.81	100.053		773.81	93.028		773.81	97.0487
774.292	93.9654		774.292	100.057		774.292	93.0418		774.292	97.0533
774.774	93.9818		774.774	100.059		774.774	93.0568		774.774	97.0633
775.256	93.996		775.256	100.061		775.256	93.0731		775.256	97.077
775.738	94.0088		775.738	100.061		775.738	93.0911		775.738	97.0931
776.22	94.022		776.22	100.063		776.22	93.1104		776.22	97.1111
776.702	94.0366		776.702	100.068		776.702	93.1304		776.702	97.1305
777.184	94.053		777.184	100.076		777.184	93.1497		777.184	97.1513
777.667	94.071		777.667	100.087		777.667	93.1672		777.667	97.1729
778.149	94.0899		778.149	100.102		778.149	93.1829		778.149	97.1946
778.631	94.1099		778.631	100.12		778.631	93.1976		778.631	97.2152
779.113	94.1316		779.113	100.139		779.113	93.2134		779.113	97.2341
779.595	94.1562		779.595	100.158		779.595	93.2323		779.595	97.2506
780.077	94.1839		780.077	100.174		780.077	93.2547		780.077	97.2644
780.559	94.2135		780.559	100.185		780.559	93.2793		780.559	97.275
781.041	94.2417		781.041	100.19		781.041	93.3028		781.041	97.2818
781.524	94.2644		781.524	100.189		781.524	93.3209		781.524	97.2837
782.006	94.2777		782.006	100.18		782.006	93.3304		782.006	97.2802
782.488	94.2799		782.488	100.165		782.488	93.3307		782.488	97.2711
782.97	94.2723		782.97	100.148		782.97	93.3238		782.97	97.2578
783.452	94.2589		783.452	100.131		783.452	93.3139		783.452	97.2426
783.934	94.2452		783.934	100.118		783.934	93.3059		783.934	97.2289
784.416	94.2361		784.416	100.112		784.416	93.3033		784.416	97.2194
784.898	94.2344		784.898	100.114		784.898	93.3069		784.898	97.2158
785.381	94.2404		785.381	100.122		785.381	93.3154		785.381	97.2178
785.863	94.2519		785.863	100.135		785.863	93.3259		785.863	97.2233
786.345	94.2662		786.345	100.15		786.345	93.3352		786.345	97.2291
786.827	94.2809		786.827	100.163		786.827	93.3419		786.827	97.2322
787.309	94.2947		787.309	100.175		787.309	93.346		787.309	97.2304
787.791	94.3076		787.791	100.183		787.791	93.3485		787.791	97.2231
788.273	94.3196		788.273	100.188		788.273	93.351		788.273	97.2111
788.755	94.3305		788.755	100.189		788.755	93.3544		788.755	97.196
789.237	94.3393		789.237	100.186		789.237	93.3589		789.237	97.1797
789.72	94.3444		789.72	100.18		789.72	93.3639		789.72	97.1638
790.202	94.3448		790.202	100.171		790.202	93.369		790.202	97.1493
790.684	94.3403		790.684	100.16		790.684	93.3744		790.684	97.1369
791.166	94.332		791.166	100.149		791.166	93.3804		791.166	97.1274
791.648	94.3218		791.648	100.138		791.648	93.3873		791.648	97.1212
792.13	94.3116		792.13	100.13		792.13	93.395		792.13	97.1186
792.612	94.303		792.612	100.124		792.612	93.4023		792.612	97.1197
793.095	94.2969		793.095	100.12		793.095	93.4077		793.095	97.1238
793.577	94.2937		793.577	100.117		793.577	93.4101		793.577	97.1297
794.059	94.2937		794.059	100.112		794.059	93.409		794.059	97.1363
794.541	94.2975		794.541	100.107		794.541	93.4053		794.541	97.1423
795.023	94.3055		795.023	100.1		795.023	93.4008		795.023	97.1467
795.505	94.3171		795.505	100.095		795.505	93.3967		795.505	97.149
795.987	94.33		795.987	100.091		795.987	93.3936		795.987	97.1487
796.469	94.3406		796.469	100.09		796.469	93.3906		796.469	97.1455
796.952	94.3447		796.952	100.091		796.952	93.3856		796.952	97.139
797.434	94.3388		797.434	100.092		797.434	93.3769		797.434	97.1291
797.916	94.3218		797.916	100.091		797.916	93.3635		797.916	97.1159
798.398	94.2959		798.398	100.086		798.398	93.3462		798.398	97.1001
798.88	94.266		798.88	100.076		798.88	93.3268		798.88	97.0829
799.362	94.2376		799.362	100.065		799.362	93.3079		799.362	97.066
799.844	94.2153		799.844	100.054		799.844	93.291		799.844	97.0506
800.326	94.201		800.326	100.047		800.326	93.2767		800.326	97.0374
800.808	94.1933		800.808	100.044		800.808	93.2642		800.808	97.0261
801.291	94.1885		801.291	100.047		801.291	93.2522		801.291	97.0159
801.773	94.1826		801.773	100.051		801.773	93.24		801.773	97.0054
802.255	94.1731		802.255	100.055		802.255	93.2275		802.255	96.9937
802.737	94.1594		802.737	100.054		802.737	93.2151		802.737	96.9799
803.219	94.1432		803.219	100.046		803.219	93.2036		803.219	96.9643
803.701	94.1271		803.701	100.031		803.701	93.1925		803.701	96.9471
804.183	94.1133		804.183	100.009		804.183	93.1808		804.183	96.9292
804.665	94.1025		804.665	99.9843		804.665	93.167		804.665	96.9114
805.148	94.0943		805.148	99.9597		805.148	93.1502		805.148	96.8946
805.63	94.0875		805.63	99.9387		805.63	93.1309		805.63	96.8795
806.112	94.0813		806.112	99.9243		806.112	93.1113		806.112	96.8667
806.594	94.0753		806.594	99.918		806.594	93.0944		806.594	96.8567
807.076	94.0697		807.076	99.9204		807.076	93.0827		807.076	96.8491
807.558	94.0647		807.558	99.9301		807.558	93.0768		807.558	96.8433
808.04	94.0598		808.04	99.9448		808.04	93.0748		808.04	96.8381
808.523	94.0543		808.523	99.9613		808.523	93.0734		808.523	96.8323
809.005	94.0472		809.005	99.9764		809.005	93.0688		809.005	96.8253
809.487	94.0383		809.487	99.9873		809.487	93.0589		809.487	96.8175
809.969	94.0287		809.969	99.9929		809.969	93.044		809.969	96.8103
810.451	94.0205		810.451	99.993		810.451	93.0272		810.451	96.8053
810.933	94.0162		810.933	99.9892		810.933	93.0125		810.933	96.8039
811.415	94.0176		811.415	99.9835		811.415	93.0038		811.415	96.8066
811.897	94.025		811.897	99.978		811.897	93.0034		811.897	96.8124
812.38	94.0371		812.38	99.9742		812.38	93.0115		812.38	96.8193
812.862	94.0519		812.862	99.973		812.862	93.0271		812.862	96.8255
813.344	94.0678		813.344	99.9747		813.344	93.0488		813.344	96.8298
813.826	94.0842		813.826	99.9792		813.826	93.0758		813.826	96.8325
814.308	94.102		814.308	99.9865		814.308	93.108		814.308	96.8354
814.79	94.1225		814.79	99.9967		814.79	93.1455		814.79	96.8408
815.272	94.1467		815.272	100.009		815.272	93.1874		815.272	96.851
815.754	94.1746		815.754	100.025		815.754	93.2316		815.754	96.8668
816.236	94.2044		816.236	100.041		816.236	93.2749		816.236	96.8877
816.719	94.2339		816.719	100.057		816.719	93.3139		816.719	96.9119
817.201	94.261		817.201	100.072		817.201	93.3464		817.201	96.937
817.683	94.2851		817.683	100.083		817.683	93.372		817.683	96.961
818.165	94.3068		818.165	100.093		818.165	93.3926		818.165	96.9826
818.647	94.3278		818.647	100.099		818.647	93.4111		818.647	97.0013
819.129	94.3498		819.129	100.105		819.129	93.4308		819.129	97.0173
819.611	94.3739		819.611	100.11		819.611	93.4542		819.611	97.0316
820.093	94.4004		820.093	100.117		820.093	93.4828		820.093	97.0449
820.576	94.4289		820.576	100.125		820.576	93.5172		820.576	97.0588
821.058	94.4592		821.058	100.135		821.058	93.5577		821.058	97.0743
821.54	94.492		821.54	100.146		821.54	93.6044		821.54	97.093
822.022	94.5282		822.022	100.158		822.022	93.6574		822.022	97.1156
822.504	94.5687		822.504	100.17		822.504	93.7163		822.504	97.1421
822.986	94.6132		822.986	100.181		822.986	93.7794		822.986	97.1713
823.468	94.66		823.468	100.192		823.468	93.8442		823.468	97.2011
823.951	94.7063		823.951	100.201		823.951	93.9075		823.951	97.2291
824.433	94.7494		824.433	100.208		824.433	93.9672		824.433	97.2537
824.915	94.7876		824.915	100.214		824.915	94.0223		824.915	97.2747
825.397	94.8218		825.397	100.219		825.397	94.0741		825.397	97.2935
825.879	94.8547		825.879	100.224		825.879	94.1249		825.879	97.3124
826.361	94.8903		826.361	100.231		826.361	94.1771		826.361	97.3338
826.843	94.9319		826.843	100.239		826.843	94.2323		826.843	97.3585
827.325	94.9807		827.325	100.251		827.325	94.2904		827.325	97.3858
827.808	95.0357		827.808	100.265		827.808	94.3498		827.808	97.4136
828.29	95.0942		828.29	100.281		828.29	94.4089		828.29	97.4392
828.772	95.1527		828.772	100.297		828.772	94.4666		828.772	97.4609
829.254	95.2086		829.254	100.313		829.254	94.5231		829.254	97.4785
829.736	95.2607		829.736	100.328		829.736	94.5797		829.736	97.4939
830.218	95.3096		830.218	100.341		830.218	94.6374		830.218	97.5097
830.7	95.356		830.7	100.354		830.7	94.6969		830.7	97.5284
831.182	95.401		831.182	100.366		831.182	94.757		831.182	97.5515
831.664	95.4446		831.664	100.378		831.664	94.816		831.664	97.5787
832.147	95.4864		832.147	100.391		832.147	94.8719		832.147	97.6086
832.629	95.5261		832.629	100.405		832.629	94.9242		832.629	97.6395
833.111	95.5638		833.111	100.42		833.111	94.9738		833.111	97.6702
833.593	95.6005		833.593	100.437		833.593	95.0231		833.593	97.7002
834.075	95.6377		834.075	100.454		834.075	95.0745		834.075	97.7297
834.557	95.6766		834.557	100.472		834.557	95.1295		834.557	97.7588
835.039	95.7177		835.039	100.488		835.039	95.1875		835.039	97.787
835.521	95.76		835.521	100.501		835.521	95.2458		835.521	97.8127
836.004	95.8017		836.004	100.511		836.004	95.3013		836.004	97.8342
836.486	95.8409		836.486	100.516		836.486	95.351		836.486	97.8501
836.968	95.8759		836.968	100.516		836.968	95.3937		836.968	97.8602
837.45	95.9062		837.45	100.513		837.45	95.4301		837.45	97.8658
837.932	95.9322		837.932	100.507		837.932	95.4624		837.932	97.8696
838.414	95.9548		838.414	100.501		838.414	95.4933		838.414	97.8745
838.896	95.9752		838.896	100.496		838.896	95.5249		838.896	97.8829
839.379	95.9942		839.379	100.494		839.379	95.5582		839.379	97.8962
839.861	96.0127		839.861	100.494		839.861	95.5932		839.861	97.9142
840.343	96.0315		840.343	100.498		840.343	95.6294		840.343	97.9361
840.825	96.0514		840.825	100.505		840.825	95.6661		840.825	97.9606
841.307	96.073		841.307	100.514		841.307	95.7027		841.307	97.9866
841.789	96.0964		841.789	100.525		841.789	95.7387		841.789	98.0135
842.271	96.121		842.271	100.536		842.271	95.7731		842.271	98.0405
842.753	96.1453		842.753	100.548		842.753	95.8048		842.753	98.067
843.236	96.1676		843.236	100.559		843.236	95.8329		843.236	98.0921
843.718	96.1872		843.718	100.569		843.718	95.857		843.718	98.1153
844.2	96.204		844.2	100.578		844.2	95.8779		844.2	98.1361
844.682	96.2199		844.682	100.586		844.682	95.8973		844.682	98.1549
845.164	96.2372		845.164	100.593		845.164	95.9175		845.164	98.1726
845.646	96.2576		845.646	100.602		845.646	95.94		845.646	98.1901
846.128	96.2816		846.128	100.612		846.128	95.9649		846.128	98.2077
846.61	96.307		846.61	100.624		846.61	95.9903		846.61	98.2251
847.092	96.3301		847.092	100.636		847.092	96.0132		847.092	98.2408
847.575	96.3464		847.575	100.647		847.575	96.0301		847.575	98.2529
848.057	96.3523		848.057	100.657		848.057	96.0388		848.057	98.2599
848.539	96.3466		848.539	100.664		848.539	96.039		848.539	98.2609
849.021	96.3308		849.021	100.668		849.021	96.0321		849.021	98.2564
849.503	96.3083		849.503	100.669		849.503	96.0209		849.503	98.2476
849.985	96.2835		849.985	100.668		849.985	96.0083		849.985	98.2363
850.467	96.2603		850.467	100.665		850.467	95.9961		850.467	98.224
850.949	96.2415		850.949	100.661		850.949	95.9854		850.949	98.2121
851.432	96.2282		851.432	100.656		851.432	95.9768		851.432	98.2017
851.914	96.2207		851.914	100.651		851.914	95.9708		851.914	98.1944
852.396	96.2186		852.396	100.647		852.396	95.9682		852.396	98.1916
852.878	96.2215		852.878	100.645		852.878	95.9703		852.878	98.1952
853.36	96.2284		853.36	100.648		853.36	95.9777		853.36	98.2061
853.842	96.2378		853.842	100.654		853.842	95.9898		853.842	98.2241
854.324	96.247		854.324	100.664		854.324	96.0039		854.324	98.2468
854.807	96.2529		854.807	100.674		854.807	96.0163		854.807	98.2705
855.289	96.2525		855.289	100.68		855.289	96.0231		855.289	98.2911
855.771	96.2442		855.771	100.681		855.771	96.0216		855.771	98.3051
856.253	96.2281		856.253	100.673		856.253	96.0114		856.253	98.311
856.735	96.2063		856.735	100.656		856.735	95.9942		856.735	98.3095
857.217	96.182		857.217	100.632		857.217	95.9734		857.217	98.3031
857.699	96.1585		857.699	100.604		857.699	95.9521		857.699	98.2948
858.181	96.1377		858.181	100.575		858.181	95.9324		858.181	98.287
858.663	96.1204		858.663	100.549		858.663	95.9149		858.663	98.2806
859.146	96.1054		859.146	100.528		859.146	95.8984		859.146	98.2746
859.628	96.0912		859.628	100.512		859.628	95.882		859.628	98.2672
860.11	96.0765		860.11	100.501		860.11	95.8652		860.11	98.2565
860.592	96.0606		860.592	100.496		860.592	95.8485		860.592	98.2414
861.074	96.0437		861.074	100.493		861.074	95.8331		861.074	98.2221
861.556	96.0258		861.556	100.493		861.556	95.8201		861.556	98.1995
862.038	96.0073		862.038	100.495		862.038	95.8095		862.038	98.1748
862.52	95.9879		862.52	100.498		862.52	95.7999		862.52	98.1492
863.003	95.9676		863.003	100.5		863.003	95.7889		863.003	98.1232
863.485	95.9465		863.485	100.501		863.485	95.774		863.485	98.0975
863.967	95.9257		863.967	100.5		863.967	95.7537		863.967	98.0727
864.449	95.9063		864.449	100.498		864.449	95.7277		864.449	98.0495
864.931	95.8891		864.931	100.493		864.931	95.697		864.931	98.0288
865.413	95.874		865.413	100.487		865.413	95.6631		865.413	98.0109
865.895	95.8591		865.895	100.479		865.895	95.6272		865.895	97.9954
866.377	95.8418		866.377	100.468		866.377	95.5901		866.377	97.981
866.86	95.8194		866.86	100.455		866.86	95.5519		866.86	97.9657
867.342	95.7905		867.342	100.438		867.342	95.5129		867.342	97.9483
867.824	95.7557		867.824	100.419		867.824	95.4735		867.824	97.9283
868.306	95.7175		868.306	100.4		868.306	95.4349		868.306	97.9066
868.788	95.6792		868.788	100.381		868.788	95.3981		868.788	97.885
869.27	95.6439		869.27	100.364		869.27	95.3636		869.27	97.8655
869.752	95.6125		869.752	100.35		869.752	95.3305		869.752	97.8489
870.234	95.584		870.234	100.337		870.234	95.2969		870.234	97.8347
870.717	95.5557		870.717	100.324		870.717	95.2605		870.717	97.821
871.199	95.5247		871.199	100.309		871.199	95.2193		871.199	97.8055
871.681	95.4889		871.681	100.29		871.681	95.173		871.681	97.7863
872.163	95.4476		872.163	100.269		872.163	95.1224		872.163	97.7624
872.645	95.4017		872.645	100.246		872.645	95.0697		872.645	97.7344
873.127	95.3525		873.127	100.221		873.127	95.0167		873.127	97.7036
873.609	95.3007		873.609	100.198		873.609	94.9646		873.609	97.6717
874.091	95.2466		874.091	100.178		874.091	94.9131		874.091	97.6397
874.573	95.1901		874.573	100.161		874.573	94.8617		874.573	97.6083
875.056	95.1314		875.056	100.147		875.056	94.8097		875.056	97.5776
875.538	95.0714		875.538	100.136		875.538	94.7576		875.538	97.5479
876.02	95.0124		876.02	100.129		876.02	94.7068		876.02	97.5196
876.502	94.957		876.502	100.124		876.502	94.6595		876.502	97.4937
876.984	94.9066		876.984	100.121		876.984	94.6175		876.984	97.4707
877.466	94.8611		877.466	100.121		877.466	94.5806		877.466	97.4504
877.948	94.8182		877.948	100.121		877.948	94.5472		877.948	97.4318
878.431	94.7743		878.431	100.12		878.431	94.5138		878.431	97.4132
878.913	94.7258		878.913	100.114		878.913	94.4764		878.913	97.3924
879.395	94.6703		879.395	100.104		879.395	94.4321		879.395	97.368
879.877	94.6076		879.877	100.088		879.877	94.3795		879.877	97.3392
880.359	94.5396		880.359	100.068		880.359	94.3191		880.359	97.306
880.841	94.4688		880.841	100.045		880.841	94.2524		880.841	97.2691
881.323	94.3975		881.323	100.022		881.323	94.1814		881.323	97.2288
881.805	94.3268		881.805	99.9994		881.805	94.1079		881.805	97.1851
882.288	94.2568		882.288	99.9778		882.288	94.0327		882.288	97.1373
882.77	94.1868		882.77	99.9564		882.77	93.9562		882.77	97.0852
883.252	94.1163		883.252	99.9341		883.252	93.8785		883.252	97.0293
883.734	94.0454		883.734	99.9099		883.734	93.7995		883.734	96.9707
884.216	93.9749		884.216	99.8834		884.216	93.7193		884.216	96.9116
884.698	93.9051		884.698	99.855		884.698	93.6375		884.698	96.8539
885.18	93.8355		885.18	99.8253		885.18	93.5534		885.18	96.7991
885.662	93.7649		885.662	99.7955		885.662	93.4662		885.662	96.7474
886.144	93.6914		886.144	99.766		886.144	93.3755		886.144	96.6981
886.627	93.6135		886.627	99.737		886.627	93.2817		886.627	96.65
887.109	93.5309		887.109	99.7083		887.109	93.1864		887.109	96.6025
887.591	93.445		887.591	99.6797		887.591	93.0918		887.591	96.5558
888.073	93.3587		888.073	99.651		888.073	93.0003		888.073	96.5108
888.555	93.275		888.555	99.6224		888.555	92.9133		888.555	96.469
889.037	93.196		889.037	99.5945		889.037	92.8307		889.037	96.4313
889.519	93.1229		889.519	99.568		889.519	92.7512		889.519	96.3975
890.001	93.0551		890.001	99.5438		890.001	92.6732		890.001	96.3667
890.484	92.9917		890.484	99.5224		890.484	92.5954		890.484	96.3369
890.966	92.9321		890.966	99.5038		890.966	92.5181		890.966	96.3063
891.448	92.8761		891.448	99.4876		891.448	92.443		891.448	96.2738
891.93	92.8243		891.93	99.473		891.93	92.3722		891.93	96.2387
892.412	92.7771		892.412	99.4587		892.412	92.3079		892.412	96.2013
892.894	92.7348		892.894	99.4435		892.894	92.2507		892.894	96.1623
893.376	92.6967		893.376	99.4269		893.376	92.2002		893.376	96.1229
893.859	92.662		893.859	99.409		893.859	92.1556		893.859	96.0843
894.341	92.6301		894.341	99.3909		894.341	92.1159		894.341	96.0482
894.823	92.6011		894.823	99.3744		894.823	92.0811		894.823	96.0166
895.305	92.5756		895.305	99.3612		895.305	92.0517		895.305	95.9917
895.787	92.5544		895.787	99.3527		895.787	92.0284		895.787	95.9747
896.269	92.5381		896.269	99.3488		896.269	92.0109		896.269	95.9662
896.751	92.5262		896.751	99.3484		896.751	91.998		896.751	95.9651
897.233	92.5176		897.233	99.3494		897.233	91.9876		897.233	95.9692
897.716	92.5111		897.716	99.3499		897.716	91.9777		897.716	95.9756
898.198	92.506		898.198	99.3488		898.198	91.9678		898.198	95.982
898.68	92.5026		898.68	99.3462		898.68	91.9588		898.68	95.9868
899.162	92.502		899.162	99.3439		899.162	91.953		899.162	95.9897
899.644	92.5052		899.644	99.3438		899.644	91.953		899.644	95.9912
900.126	92.5126		900.126	99.3476		900.126	91.9602		900.126	95.9921
900.608	92.5235		900.608	99.3557		900.608	91.9745		900.608	95.9928
901.09	92.5367		901.09	99.3671		901.09	91.9939		901.09	95.9935
901.572	92.5509		901.572	99.3799		901.572	92.0159		901.572	95.9941
902.055	92.5659		902.055	99.3916		902.055	92.0384		902.055	95.995
902.537	92.5826		902.537	99.4009		902.537	92.0612		902.537	95.9972
903.019	92.6029		903.019	99.407		903.019	92.0849		903.019	96.0025
903.501	92.628		903.501	99.4107		903.501	92.1108		903.501	96.0125
903.983	92.6582		903.983	99.4132		903.983	92.1397		903.983	96.0279
904.465	92.6919		904.465	99.4159		904.465	92.1709		904.465	96.0481
904.947	92.7263		904.947	99.4197		904.947	92.2027		904.947	96.0714
905.429	92.7587		905.429	99.4247		905.429	92.2333		905.429	96.0952
905.912	92.7872		905.912	99.4308		905.912	92.2618		905.912	96.1171
906.394	92.8121		906.394	99.4377		906.394	92.2889		906.394	96.1359
906.876	92.8352		906.876	99.4453		906.876	92.3167		906.876	96.1518
907.358	92.8585		907.358	99.4539		907.358	92.3471		907.358	96.1658
907.84	92.8833		907.84	99.464		907.84	92.3812		907.84	96.1795
908.322	92.9096		908.322	99.4758		908.322	92.4179		908.322	96.194
908.804	92.9356		908.804	99.4893		908.804	92.4545		908.804	96.2096
909.287	92.9592		909.287	99.5043		909.287	92.4876		909.287	96.226
909.769	92.9788		909.769	99.5202		909.769	92.5145		909.769	96.2428
910.251	92.9941		910.251	99.5363		910.251	92.5348		910.251	96.2596
910.733	93.0061		910.733	99.5518		910.733	92.5495		910.733	96.2763
911.215	93.0158		911.215	99.566		911.215	92.561		911.215	96.2927
911.697	93.0239		911.697	99.5776		911.697	92.5713		911.697	96.3083
912.179	93.0293		912.179	99.5855		912.179	92.5811		912.179	96.3217
912.661	93.0305		912.661	99.5887		912.661	92.5893		912.661	96.3311
913.144	93.0259		913.144	99.5865		913.144	92.5942		913.144	96.3349
913.626	93.0152		913.626	99.5792		913.626	92.5944		913.626	96.3323
914.108	93		914.108	99.5678		914.108	92.5894		914.108	96.3237
914.59	92.9832		914.59	99.554		914.59	92.5803		914.59	96.311
915.072	92.9681		915.072	99.5397		915.072	92.5689		915.072	96.2964
915.554	92.9561		915.554	99.5266		915.554	92.5565		915.554	96.2815
916.036	92.9466		916.036	99.5151		916.036	92.5433		916.036	96.2673
916.518	92.9362		916.518	99.5049		916.518	92.5284		916.518	96.2533
917	92.9213		917	99.4951		917	92.5103		917	96.2384
917.483	92.8986		917.483	99.4848		917.483	92.4882		917.483	96.2217
917.965	92.8674		917.965	99.4737		917.965	92.4623		917.965	96.2037
918.447	92.8295		918.447	99.4623		918.447	92.4346		918.447	96.1856
918.929	92.7885		918.929	99.4515		918.929	92.4072		918.929	96.1695
919.411	92.7477		919.411	99.4426		919.411	92.3815		919.411	96.1571
919.893	92.7096		919.893	99.4361		919.893	92.357		919.893	96.1487
920.375	92.6746		920.375	99.4318		920.375	92.3317		920.375	96.1432
920.857	92.6413		920.857	99.4287		920.857	92.3024		920.857	96.1382
921.34	92.6081		921.34	99.4252		921.34	92.2665		921.34	96.1312
921.822	92.5736		921.822	99.4199		921.822	92.2229		921.822	96.1205
922.304	92.5375		922.304	99.4118		922.304	92.1728		922.304	96.1058
922.786	92.4997		922.786	99.4007		922.786	92.1186		922.786	96.088
923.268	92.4602		923.268	99.3868		923.268	92.0627		923.268	96.0685
923.75	92.4181		923.75	99.3707		923.75	92.007		923.75	96.0484
924.232	92.3719		924.232	99.3532		924.232	91.9513		924.232	96.0274
924.715	92.3202		924.715	99.3349		924.715	91.8947		924.715	96.0046
925.197	92.2626		925.197	99.3168		925.197	91.8362		925.197	95.9783
925.679	92.2006		925.679	99.2994		925.679	91.775		925.679	95.9473
926.161	92.1367		926.161	99.2832		926.161	91.7121		926.161	95.9112
926.643	92.0738		926.643	99.2681		926.643	91.6488		926.643	95.871
927.125	92.0139		927.125	99.2538		927.125	91.5862		927.125	95.8283
927.607	91.9567		927.607	99.2395		927.607	91.5249		927.607	95.7854
928.089	91.9003		928.089	99.2242		928.089	91.4645		928.089	95.7442
928.572	91.8421		928.572	99.2076		928.572	91.404		928.572	95.7064
929.054	91.78		929.054	99.1902		929.054	91.343		929.054	95.6729
929.536	91.7144		929.536	99.1733		929.536	91.2817		929.536	95.6445
930.018	91.6472		930.018	99.1584		930.018	91.2215		930.018	95.6211
930.5	91.5817		930.5	99.1468		930.5	91.1637		930.5	95.6019
930.982	91.5203		930.982	99.1387		930.982	91.1084		930.982	95.5851
931.464	91.4637		931.464	99.133		931.464	91.0542		931.464	95.5681
931.946	91.4105		931.946	99.1276		931.946	90.9984		931.946	95.5478
932.428	91.358		932.428	99.12		932.428	90.9379		932.428	95.522
932.911	91.3039		932.911	99.1086		932.911	90.8707		932.911	95.4898
933.393	91.247		933.393	99.093		933.393	90.7971		933.393	95.452
933.875	91.1881		933.875	99.0741		933.875	90.7193		933.875	95.4108
934.357	91.1289		934.357	99.0535		934.357	90.6409		934.357	95.369
934.839	91.0704		934.839	99.0324		934.839	90.5649		934.839	95.3289
935.321	91.0127		935.321	99.011		935.321	90.4926		935.321	95.2913
935.803	90.9541		935.803	98.9884		935.803	90.4234		935.803	95.2553
936.285	90.8922		936.285	98.9631		936.285	90.3551		936.285	95.2193
936.768	90.8256		936.768	98.9337		936.768	90.2858		936.768	95.182
937.25	90.755		937.25	98.9		937.25	90.2149		937.25	95.1429
937.732	90.6826		937.732	98.8636		937.732	90.1431		937.732	95.1029
938.214	90.612		938.214	98.8271		938.214	90.0722		938.214	95.0634
938.696	90.5456		938.696	98.7935		938.696	90.0038		938.696	95.0257
939.178	90.4838		939.178	98.765		939.178	89.9382		939.178	94.9899
939.66	90.4244		939.66	98.7422		939.66	89.8737		939.66	94.9547
940.143	90.3637		940.143	98.724		940.143	89.8082		940.143	94.9183
940.625	90.2981		940.625	98.7083		940.625	89.7394		940.625	94.8789
941.107	90.2263		941.107	98.6927		941.107	89.6669		941.107	94.8362
941.589	90.1492		941.589	98.6753		941.589	89.5917		941.589	94.7911
942.071	90.0699		942.071	98.6554		942.071	89.516		942.071	94.746
942.553	89.9919		942.553	98.6331		942.553	89.4417		942.553	94.7031
943.035	89.9174		943.035	98.6091		943.035	89.3696		943.035	94.6636
943.517	89.8466		943.517	98.5844		943.517	89.2984		943.517	94.6271
944	89.778		944	98.5596		944	89.226		944	94.5918
944.482	89.7097		944.482	98.5356		944.482	89.1505		944.482	94.5554
944.964	89.6406		944.964	98.513		944.964	89.0708		944.964	94.5164
945.446	89.5703		945.446	98.4924		945.446	88.9876		945.446	94.474
945.928	89.4997		945.928	98.4742		945.928	88.9021		945.928	94.429
946.41	89.4291		946.41	98.4581		946.41	88.8152		946.41	94.3822
946.892	89.3575		946.892	98.4431		946.892	88.7266		946.892	94.3342
947.374	89.2824		947.374	98.4273		947.374	88.6342		947.374	94.2848
947.856	89.2007		947.856	98.4088		947.856	88.5355		947.856	94.233
948.339	89.11		948.339	98.386		948.339	88.4288		948.339	94.1778
948.821	89.0099		948.821	98.3584		948.821	88.3138		948.821	94.1188
949.303	88.9024		949.303	98.3265		949.303	88.1927		949.303	94.0567
949.785	88.7908		949.785	98.2917		949.785	88.0683		949.785	93.9929
950.267	88.6784		950.267	98.2555		950.267	87.9432		950.267	93.9292
950.749	88.567		950.749	98.2191		950.749	87.8183		950.749	93.8666
951.231	88.4561		951.231	98.1825		951.231	87.6924		951.231	93.8052
951.713	88.3438		951.713	98.1453		951.713	87.5631		951.713	93.7443
952.196	88.228		952.196	98.1069		952.196	87.4281		952.196	93.6828
952.678	88.1079		952.678	98.0673		952.678	87.2871		952.678	93.6202
953.16	87.9843		953.16	98.0272		953.16	87.1415		953.16	93.5565
953.642	87.8594		953.642	97.9877		953.642	86.9942		953.642	93.492
954.124	87.7351		954.124	97.95		954.124	86.848		954.124	93.4271
954.606	87.6119		954.606	97.9149		954.606	86.7042		954.606	93.3613
955.088	87.4887		955.088	97.8816		955.088	86.5615		955.088	93.2934
955.57	87.3628		955.57	97.849		955.57	86.4176		955.57	93.2218
956.053	87.232		956.053	97.8151		956.053	86.2695		956.053	93.145
956.535	87.0956		956.535	97.7787		956.535	86.116		956.535	93.0628
957.017	86.9548		957.017	97.739		957.017	85.9572		957.017	92.9762
957.499	86.8123		957.499	97.6962		957.499	85.795		957.499	92.8871
957.981	86.671		957.981	97.6512		957.981	85.6315		957.981	92.7972
958.463	86.5323		958.463	97.6048		958.463	85.468		958.463	92.7078
958.945	86.3958		958.945	97.5579		958.945	85.3043		958.945	92.6188
959.427	86.2599		959.427	97.5109		959.427	85.1396		959.427	92.5296
959.909	86.1228		959.909	97.4645		959.909	84.9731		959.909	92.4396
960.392	85.9844		960.392	97.4195		960.392	84.8053		960.392	92.349
960.874	85.8458		960.874	97.3771		960.874	84.6379		960.874	92.2588
961.356	85.7095		961.356	97.3385		961.356	84.4731		961.356	92.1706
961.838	85.5774		961.838	97.3044		961.838	84.3124		961.838	92.0857
962.32	85.4497		962.32	97.2743		962.32	84.1555		962.32	92.004
962.802	85.3244		962.802	97.2466		962.802	83.9999		962.802	91.9241
963.284	85.1983		963.284	97.2189		963.284	83.8426		963.284	91.8439
963.766	85.0684		963.766	97.1887		963.766	83.6813		963.766	91.7609
964.249	84.9333		964.249	97.1541		964.249	83.5155		964.249	91.6738
964.731	84.7939		964.731	97.1146		964.731	83.347		964.731	91.5829
965.213	84.6526		965.213	97.0709		965.213	83.1785		965.213	91.4892
965.695	84.5122		965.695	97.0244		965.695	83.0123		965.695	91.3944
966.177	84.3739		966.177	96.977		966.177	82.8487		966.177	91.2995
966.659	84.2375		966.659	96.9298		966.659	82.686		966.659	91.2048
967.141	84.1009		967.141	96.8837		967.141	82.5212		967.141	91.1099
967.624	83.9622		967.624	96.8392		967.624	82.3522		967.624	91.0143
968.106	83.8204		968.106	96.7964		968.106	82.1788		968.106	90.9182
968.588	83.6757		968.588	96.7557		968.588	82.0027		968.588	90.8224
969.07	83.5292		969.07	96.7171		969.07	81.8268		969.07	90.728
969.552	83.3816		969.552	96.6806		969.552	81.6536		969.552	90.6356
970.034	83.2327		970.034	96.6453		970.034	81.4831		970.034	90.5445
970.516	83.0808		970.516	96.6102		970.516	81.3132		970.516	90.4531
970.998	82.9244		970.998	96.5742		970.998	81.1401		970.998	90.3593
971.481	82.7633		971.481	96.5363		971.481	80.9612		971.481	90.2618
971.963	82.5992		971.963	96.4965		971.963	80.7756		971.963	90.1604
972.445	82.436		972.445	96.4554		972.445	80.5853		972.445	90.0564
972.927	82.2779		972.927	96.4138		972.927	80.3939		972.927	89.9519
973.409	82.128		973.409	96.3724		973.409	80.2047		973.409	89.8487
973.891	81.9863		973.891	96.3312		973.891	80.0198		973.891	89.7472
974.373	81.8501		974.373	96.2896		974.373	79.8388		974.373	89.647
974.855	81.7151		974.855	96.2468		974.855	79.6604		974.855	89.5468
975.337	81.578		975.337	96.2029		975.337	79.4839		975.337	89.4457
975.82	81.4378		975.82	96.159		975.82	79.3101		975.82	89.3441
976.302	81.2963		976.302	96.1171		976.302	79.1419		976.302	89.2439
976.784	81.1576		976.784	96.0797		976.784	78.9826		976.784	89.1474
977.266	81.0254		977.266	96.0486		977.266	78.8348		977.266	89.056
977.748	80.9018		977.748	96.0241		977.748	78.6982		977.748	88.9702
978.23	80.7868		978.23	96.0048		978.23	78.5707		978.23	88.8889
978.712	80.6788		978.712	95.9879		978.712	78.449		978.712	88.8105
979.194	80.5768		979.194	95.9707		979.194	78.3315		979.194	88.7342
979.677	80.4816		979.677	95.9514		979.677	78.2196		979.677	88.6612
980.159	80.3963		980.159	95.9303		980.159	78.1176		980.159	88.5945
980.641	80.3252		980.641	95.9091		980.641	78.0319		980.641	88.5379
981.123	80.2719		981.123	95.8909		981.123	77.9676		981.123	88.4945
981.605	80.2378		981.605	95.8789		981.605	77.9272		981.605	88.4657
982.087	80.2217		982.087	95.8749		982.087	77.9095		982.087	88.4503
982.569	80.2203		982.569	95.8796		982.569	77.911		982.569	88.4456
983.052	80.2306		983.052	95.8919		983.052	77.9279		983.052	88.4489
983.534	80.2508		983.534	95.91		983.534	77.9579		983.534	88.4583
984.016	80.281		984.016	95.9316		984.016	78.0006		984.016	88.4736
984.498	80.3221		984.498	95.9548		984.498	78.0564		984.498	88.4954
984.98	80.3743		984.98	95.9777		984.98	78.1249		984.98	88.5242
985.462	80.4361		985.462	95.9992		985.462	78.2033		985.462	88.5595
985.944	80.5039		985.944	96.0185		985.944	78.2864		985.944	88.5989
986.426	80.5733		986.426	96.0353		986.426	78.3678		986.426	88.6394
986.909	80.641		986.909	96.0494		986.909	78.4422		986.909	88.678
987.391	80.7052		987.391	96.0617		987.391	78.507		987.391	88.7134
987.873	80.7667		987.873	96.0725		987.873	78.5627		987.873	88.7454
988.355	80.827		988.355	96.0825		988.355	78.6117		988.355	88.7753
988.837	80.887		988.837	96.0922		988.837	78.6562		988.837	88.8042
989.319	80.9457		989.319	96.1012		989.319	78.6969		989.319	88.8323
989.801	81.0002		989.801	96.1092		989.801	78.7322		989.801	88.8584
990.283	81.0469		990.283	96.1155		990.283	78.7594		990.283	88.8803
990.765	81.083		990.765	96.1198		990.765	78.7761		990.765	88.8962
991.248	81.1085		991.248	96.1223		991.248	78.7822		991.248	88.9052
991.73	81.1251		991.73	96.1232		991.73	78.7796		991.73	88.9076
992.212	81.1362		992.212	96.1231		992.212	78.7719		992.212	88.9049
992.694	81.1446		992.694	96.1222		992.694	78.7622		992.694	88.8985
993.176	81.1516		993.176	96.1205		993.176	78.7518		993.176	88.8892
993.658	81.1566		993.658	96.1178		993.658	78.7399		993.658	88.8771
994.14	81.1578		994.14	96.1142		994.14	78.7246		994.14	88.8614
994.622	81.1544		994.622	96.1103		994.622	78.7045		994.622	88.8422
995.105	81.1469		995.105	96.1075		995.105	78.6802		995.105	88.8202
995.587	81.1376		995.587	96.1073		995.587	78.6544		995.587	88.7974
996.069	81.1292		996.069	96.1107		996.069	78.6307		996.069	88.7763
996.551	81.1234		996.551	96.1178		996.551	78.6121		996.551	88.7586
997.033	81.1199		997.033	96.1273		997.033	78.5996		997.033	88.7452
997.515	81.1165		997.515	96.1372		997.515	78.5916		997.515	88.7351
997.997	81.1109		997.997	96.145		997.997	78.5854		997.997	88.7269
998.48	81.1021		998.48	96.1494		998.48	78.5788		998.48	88.7195
998.962	81.0913		998.962	96.1502		998.962	78.5717		998.962	88.7129
999.444	81.0822		999.444	96.1483		999.444	78.566		999.444	88.7083
999.926	81.0787		999.926	96.1456		999.926	78.5648		999.926	88.7071
1000.41	81.0834		1000.41	96.1435		1000.41	78.5705		1000.41	88.7105
1000.89	81.0956		1000.89	96.1428		1000.89	78.5833		1000.89	88.7181
1001.37	81.1116		1001.37	96.1431		1001.37	78.6012		1001.37	88.7282
1001.85	81.1267		1001.85	96.1436		1001.85	78.6206		1001.85	88.7385
1002.34	81.137		1002.34	96.143		1002.34	78.6385		1002.34	88.7471
1002.82	81.1415		1002.82	96.141		1002.82	78.6538		1002.82	88.7535
1003.3	81.1419		1003.3	96.1377		1003.3	78.6678		1003.3	88.7584
1003.78	81.1423		1003.78	96.1337		1003.78	78.6828		1003.78	88.7631
1004.26	81.1458		1004.26	96.13		1004.26	78.7008		1004.26	88.7687
1004.75	81.1537		1004.75	96.127		1004.75	78.722		1004.75	88.7747
1005.23	81.1648		1005.23	96.1251		1005.23	78.7443		1005.23	88.78
1005.71	81.1763		1005.71	96.1245		1005.71	78.7648		1005.71	88.7827
1006.19	81.1854		1006.19	96.1256		1006.19	78.781		1006.19	88.7819
1006.68	81.1915		1006.68	96.1289		1006.68	78.7922		1006.68	88.7783
1007.16	81.1956		1007.16	96.1351		1007.16	78.7998		1007.16	88.7738
1007.64	81.2004		1007.64	96.1447		1007.64	78.8061		1007.64	88.7709
1008.12	81.2078		1008.12	96.1568		1008.12	78.8127		1008.12	88.7713
1008.6	81.2184		1008.6	96.1698		1008.6	78.8195		1008.6	88.7749
1009.09	81.2306		1009.09	96.1817		1009.09	78.8241		1009.09	88.7799
1009.57	81.2419		1009.57	96.1904		1009.57	78.8239		1009.57	88.7836
1010.05	81.2508		1010.05	96.195		1010.05	78.8167		1010.05	88.7838
1010.53	81.2572		1010.53	96.1958		1010.53	78.8031		1010.53	88.7797
1011.01	81.2633		1011.01	96.1944		1011.01	78.7855		1011.01	88.7723
1011.5	81.2716		1011.5	96.1925		1011.5	78.7677		1011.5	88.7637
1011.98	81.2836		1011.98	96.1912		1011.98	78.7527		1011.98	88.7556
1012.46	81.2987		1012.46	96.1904		1012.46	78.7412		1012.46	88.7488
1012.94	81.314		1012.94	96.1891		1012.94	78.7315		1012.94	88.7424
1013.42	81.3261		1013.42	96.1857		1013.42	78.7208		1013.42	88.7349
1013.91	81.3327		1013.91	96.1793		1013.91	78.7072		1013.91	88.7253
1014.39	81.3338		1014.39	96.1699		1014.39	78.6904		1014.39	88.7132
1014.87	81.3321		1014.87	96.1589		1014.87	78.6725		1014.87	88.7
1015.35	81.3307		1015.35	96.1482		1015.35	78.6566		1015.35	88.6873
1015.84	81.3317		1015.84	96.139		1015.84	78.6448		1015.84	88.6761
1016.32	81.3344		1016.32	96.1321		1016.32	78.6369		1016.32	88.666
1016.8	81.3358		1016.8	96.1269		1016.8	78.6305		1016.8	88.6552
1017.28	81.3321		1017.28	96.1221		1017.28	78.622		1017.28	88.6414
1017.76	81.3208		1017.76	96.1171		1017.76	78.6085		1017.76	88.6231
1018.25	81.3023		1018.25	96.1118		1018.25	78.5895		1018.25	88.6005
1018.73	81.2802		1018.73	96.107		1018.73	78.5669		1018.73	88.5756
1019.21	81.2594		1019.21	96.1038		1019.21	78.5436		1019.21	88.5512
1019.69	81.2434		1019.69	96.1028		1019.69	78.522		1019.69	88.5295
1020.17	81.2329		1020.17	96.103		1020.17	78.5026		1020.17	88.5108
1020.66	81.2249		1020.66	96.1029		1020.66	78.4831		1020.66	88.4936
1021.14	81.2148		1021.14	96.1003		1021.14	78.4607		1021.14	88.4757
1021.62	81.1986		1021.62	96.0938		1021.62	78.4331		1021.62	88.455
1022.1	81.1751		1022.1	96.0835		1022.1	78.4005		1022.1	88.4312
1022.59	81.1463		1022.59	96.0712		1022.59	78.3655		1022.59	88.4057
1023.07	81.1168		1023.07	96.0596		1023.07	78.3319		1023.07	88.3814
1023.55	81.091		1023.55	96.0513		1023.55	78.3028		1023.55	88.3603
1024.03	81.0712		1024.03	96.0476		1024.03	78.2789		1024.03	88.3432
1024.51	81.0568		1024.51	96.0478		1024.51	78.2584		1024.51	88.3286
1025	81.0448		1025	96.0501		1025	78.2379		1025	88.3143
1025.48	81.0324		1025.48	96.0519		1025.48	78.2148		1025.48	88.2977
1025.96	81.0185		1025.96	96.0512		1025.96	78.1886		1025.96	88.2782
1026.44	81.0046		1026.44	96.0476		1026.44	78.1616		1026.44	88.2566
1026.92	80.9943		1026.92	96.0417		1026.92	78.1377		1026.92	88.2354
1027.41	80.9909		1027.41	96.0348		1027.41	78.1201		1027.41	88.2169
1027.89	80.9963		1027.89	96.0285		1027.89	78.1104		1027.89	88.2026
1028.37	81.0097		1028.37	96.0239		1028.37	78.1079		1028.37	88.1924
1028.85	81.0289		1028.85	96.0215		1028.85	78.1108		1028.85	88.1853
1029.34	81.0516		1029.34	96.0219		1029.34	78.1178		1029.34	88.1806
1029.82	81.0775		1029.82	96.0257		1029.82	78.1298		1029.82	88.1787
1030.3	81.1088		1030.3	96.0341		1030.3	78.1497		1030.3	88.1812
1030.78	81.1492		1030.78	96.0482		1030.78	78.1818		1030.78	88.1907
1031.26	81.2025		1031.26	96.0688		1031.26	78.2293		1031.26	88.2093
1031.75	81.2706		1031.75	96.0959		1031.75	78.2935		1031.75	88.2377
1032.23	81.3529		1032.23	96.1284		1032.23	78.3726		1032.23	88.2751
1032.71	81.447		1032.71	96.1646		1032.71	78.464		1032.71	88.3202
1033.19	81.5501		1033.19	96.2029		1033.19	78.5651		1033.19	88.3713
1033.67	81.6602		1033.67	96.2419		1033.67	78.6749		1033.67	88.4283
1034.16	81.7768		1034.16	96.2809		1034.16	78.794		1034.16	88.4918
1034.64	81.9		1034.64	96.3195		1034.64	78.9237		1034.64	88.5628
1035.12	82.0296		1035.12	96.3574		1035.12	79.0637		1035.12	88.6415
1035.6	82.1635		1035.6	96.394		1035.6	79.2116		1035.6	88.7265
1036.09	82.2982		1036.09	96.4285		1036.09	79.3624		1036.09	88.8148
1036.57	82.4297		1036.57	96.4605		1036.57	79.5103		1036.57	88.9028
1037.05	82.5544		1037.05	96.4904		1037.05	79.6504		1037.05	88.9877
1037.53	82.6712		1037.53	96.5191		1037.53	79.7804		1037.53	89.068
1038.01	82.7801		1038.01	96.5479		1038.01	79.9		1038.01	89.1438
1038.5	82.8822		1038.5	96.5779		1038.5	80.0103		1038.5	89.2157
1038.98	82.9774		1038.98	96.6086		1038.98	80.1113		1038.98	89.2833
1039.46	83.0629		1039.46	96.6379		1039.46	80.201		1039.46	89.3448
1039.94	83.1342		1039.94	96.6625		1039.94	80.2751		1039.94	89.3965
1040.42	83.1857		1040.42	96.679		1040.42	80.3284		1040.42	89.4346
1040.91	83.2131		1040.91	96.6849		1040.91	80.3573		1040.91	89.4564
1041.39	83.2152		1041.39	96.6798		1041.39	80.3607		1041.39	89.4613
1041.87	83.1942		1041.87	96.6653		1041.87	80.3412		1041.87	89.4513
1042.35	83.1545		1042.35	96.6447		1042.35	80.3034		1042.35	89.43
1042.84	83.1012		1042.84	96.6211		1042.84	80.2523		1042.84	89.4009
1043.32	83.038		1043.32	96.597		1043.32	80.1915		1043.32	89.3659
1043.8	82.9667		1043.8	96.5733		1043.8	80.1226		1043.8	89.3254
1044.28	82.8872		1044.28	96.5495		1044.28	80.0457		1044.28	89.2783
1044.76	82.8		1044.76	96.5249		1044.76	79.9612		1044.76	89.224
1045.24	82.7066		1045.24	96.499		1045.24	79.871		1045.24	89.1629
1045.73	82.6106		1045.73	96.4725		1045.73	79.7787		1045.73	89.0975
1046.21	82.5165		1046.21	96.4465		1046.21	79.6885		1046.21	89.0315
1046.69	82.4285		1046.69	96.4224		1046.69	79.604		1046.69	88.9679
1047.17	82.3486		1047.17	96.4011		1047.17	79.5261		1047.17	88.9087
1047.66	82.2764		1047.66	96.3825		1047.66	79.4534		1047.66	88.8538
1048.14	82.21		1048.14	96.3658		1048.14	79.3833		1048.14	88.8015
1048.62	82.1478		1048.62	96.3502		1048.62	79.3138		1048.62	88.7505
1049.1	82.0898		1049.1	96.3358		1049.1	79.2451		1049.1	88.7007
1049.59	82.0385		1049.59	96.323		1049.59	79.1802		1049.59	88.6538
1050.07	81.9976		1050.07	96.3131		1050.07	79.1235		1050.07	88.6128
1050.55	81.9708		1050.55	96.3071		1050.55	79.079		1050.55	88.5803
1051.03	81.9597		1051.03	96.3053		1051.03	79.0489		1051.03	88.5579
1051.51	81.9634		1051.51	96.307		1051.51	79.0327		1051.51	88.545
1051.99	81.9794		1051.99	96.3111		1051.99	79.0283		1051.99	88.5398
1052.48	82.005		1052.48	96.3167		1052.48	79.0337		1052.48	88.5403
1052.96	82.0388		1052.96	96.324		1052.96	79.0483		1052.96	88.5459
1053.44	82.0811		1053.44	96.3342		1053.44	79.0735		1053.44	88.5572
1053.92	82.1335		1053.92	96.3489		1053.92	79.1116		1053.92	88.576
1054.41	82.1973		1054.41	96.3695		1054.41	79.1643		1054.41	88.6039
1054.89	82.2724		1054.89	96.3964		1054.89	79.2313		1054.89	88.6412
1055.37	82.3573		1055.37	96.4286		1055.37	79.3103		1055.37	88.687
1055.85	82.45		1055.85	96.4644		1055.85	79.3987		1055.85	88.7397
1056.33	82.5493		1056.33	96.5023		1056.33	79.4944		1056.33	88.7981
1056.82	82.6561		1056.82	96.5416		1056.82	79.598		1056.82	88.8627
1057.3	82.7731		1057.3	96.5831		1057.3	79.7121		1057.3	88.9358
1057.78	82.9036		1057.78	96.6282		1057.78	79.8407		1057.78	89.0204
1058.26	83.05		1058.26	96.6789		1058.26	79.9869		1058.26	89.1191
1058.74	83.2121		1058.74	96.736		1058.74	80.1513		1058.74	89.2325
1059.23	83.387		1059.23	96.799		1059.23	80.3322		1059.23	89.3591
1059.71	83.5708		1059.71	96.8666		1059.71	80.5266		1059.71	89.4957
1060.19	83.76		1060.19	96.9368		1060.19	80.7314		1060.19	89.639
1060.67	83.953		1060.67	97.008		1060.67	80.9454		1060.67	89.7867
1061.16	84.1506		1061.16	97.0794		1061.16	81.1688		1061.16	89.9383
1061.64	84.355		1061.64	97.151		1061.64	81.4024		1061.64	90.0942
1062.12	84.5676		1062.12	97.223		1062.12	81.6459		1062.12	90.2549
1062.6	84.7879		1062.6	97.2953		1062.6	81.8972		1062.6	90.42
1063.08	85.013		1063.08	97.3673		1063.08	82.1521		1063.08	90.5874
1063.57	85.2386		1063.57	97.4377		1063.57	82.4053		1063.57	90.7542
1064.05	85.4604		1064.05	97.5055		1064.05	82.6531		1064.05	90.9175
1064.53	85.6758		1064.53	97.5703		1064.53	82.8934		1064.53	91.0756
1065.01	85.8845		1065.01	97.6322		1065.01	83.1266		1065.01	91.2281
1065.49	86.0875		1065.49	97.6922		1065.49	83.3544		1065.49	91.3759
1065.98	86.2861		1065.98	97.7511		1065.98	83.5779		1065.98	91.5198
1066.46	86.4804		1066.46	97.8091		1066.46	83.7968		1066.46	91.6599
1066.94	86.6692		1066.94	97.8657		1066.94	84.0088		1066.94	91.7949
1067.42	86.8499		1067.42	97.9197		1067.42	84.2109		1067.42	91.9231
1067.9	87.0203		1067.9	97.9698		1067.9	84.401		1067.9	92.0425
1068.39	87.1797		1068.39	98.0152		1068.39	84.5788		1068.39	92.1524
1068.87	87.3289		1068.87	98.0561		1068.87	84.7463		1068.87	92.2536
1069.35	87.4701		1069.35	98.0935		1069.35	84.9064		1069.35	92.3481
1069.83	87.6054		1069.83	98.1285		1069.83	85.062		1069.83	92.4383
1070.32	87.7361		1070.32	98.162		1070.32	85.2143		1070.32	92.526
1070.8	87.8623		1070.8	98.1944		1070.8	85.3627		1070.8	92.6117
1071.28	87.983		1071.28	98.2256		1071.28	85.5052		1071.28	92.6951
1071.76	88.0976		1071.76	98.2552		1071.76	85.6401		1071.76	92.7754
1072.24	88.2066		1072.24	98.2834		1072.24	85.767		1072.24	92.8526
1072.73	88.3118		1072.73	98.311		1072.73	85.8876		1072.73	92.9273
1073.21	88.4158		1073.21	98.3392		1073.21	86.0045		1073.21	93.0009
1073.69	88.5208		1073.69	98.3693		1073.69	86.1205		1073.69	93.0747
1074.17	88.6278		1074.17	98.4022		1074.17	86.2374		1074.17	93.1495
1074.65	88.7364		1074.65	98.4376		1074.65	86.3558		1074.65	93.2252
1075.14	88.845		1075.14	98.4747		1075.14	86.4753		1075.14	93.3009
1075.62	88.9529		1075.62	98.5123		1075.62	86.5954		1075.62	93.3758
1076.1	89.06		1076.1	98.5495		1076.1	86.7168		1076.1	93.4498
1076.58	89.168		1076.58	98.5858		1076.58	86.8404		1076.58	93.5235
1077.07	89.2786		1077.07	98.6214		1077.07	86.9676		1077.07	93.598
1077.55	89.3932		1077.55	98.6566		1077.55	87.0985		1077.55	93.6739
1078.03	89.5111		1078.03	98.6915		1078.03	87.2314		1078.03	93.7507
1078.51	89.6296		1078.51	98.7254		1078.51	87.3631		1078.51	93.8267
1078.99	89.7447		1078.99	98.7577		1078.99	87.4895		1078.99	93.8992
1079.48	89.8527		1079.48	98.7873		1079.48	87.6075		1079.48	93.9659
1079.96	89.9509		1079.96	98.8133		1079.96	87.7153		1079.96	94.0252
1080.44	90.0389		1080.44	98.8357		1080.44	87.8131		1080.44	94.0771
1080.92	90.1174		1080.92	98.8546		1080.92	87.9024		1080.92	94.1229
1081.4	90.1877		1081.4	98.8707		1081.4	87.9841		1081.4	94.1641
1081.89	90.2502		1081.89	98.8842		1081.89	88.0582		1081.89	94.2015
1082.37	90.3042		1082.37	98.8952		1082.37	88.1232		1082.37	94.2352
1082.85	90.3484		1082.85	98.9036		1082.85	88.1768		1082.85	94.264
1083.33	90.3813		1083.33	98.9091		1083.33	88.2171		1083.33	94.2862
1083.82	90.4028		1083.82	98.9116		1083.82	88.2436		1083.82	94.3007
1084.3	90.4142		1084.3	98.9113		1084.3	88.2575		1084.3	94.3072
1084.78	90.4179		1084.78	98.9088		1084.78	88.2614		1084.78	94.3064
1085.26	90.4163		1085.26	98.9045		1085.26	88.2578		1085.26	94.2996
1085.74	90.4109		1085.74	98.8985		1085.74	88.2488		1085.74	94.2881
1086.23	90.4017		1086.23	98.8909		1086.23	88.2349		1086.23	94.2728
1086.71	90.3874		1086.71	98.8815		1086.71	88.2161		1086.71	94.254
1087.19	90.3667		1087.19	98.8705		1087.19	88.1924		1087.19	94.232
1087.67	90.3393		1087.67	98.8584		1087.67	88.1645		1087.67	94.2073
1088.15	90.3063		1088.15	98.8464		1088.15	88.1336		1088.15	94.1807
1088.64	90.2699		1088.64	98.8353		1088.64	88.1016		1088.64	94.1531
1089.12	90.2321		1089.12	98.8255		1089.12	88.0693		1089.12	94.125
1089.6	90.1943		1089.6	98.8165		1089.6	88.036		1089.6	94.0959
1090.08	90.156		1090.08	98.8071		1090.08	87.9997		1090.08	94.0646
1090.57	90.1154		1090.57	98.7957		1090.57	87.9578		1090.57	94.0294
1091.05	90.0705		1091.05	98.7813		1091.05	87.9083		1091.05	93.9888
1091.53	90.0201		1091.53	98.7636		1091.53	87.8509		1091.53	93.9425
1092.01	89.9641		1092.01	98.7432		1092.01	87.7871		1092.01	93.8913
1092.49	89.9035		1092.49	98.7214		1092.49	87.7193		1092.49	93.8368
1092.98	89.8399		1092.98	98.6991		1092.98	87.6496		1092.98	93.7807
1093.46	89.774		1093.46	98.6769		1093.46	87.5788		1093.46	93.724
1093.94	89.7055		1093.94	98.6539		1093.94	87.5061		1093.94	93.6667
1094.42	89.6333		1094.42	98.6294		1094.42	87.4298		1094.42	93.6085
1094.9	89.5562		1094.9	98.6024		1094.9	87.3485		1094.9	93.5486
1095.39	89.4743		1095.39	98.5729		1095.39	87.2623		1095.39	93.487
1095.87	89.389		1095.87	98.5418		1095.87	87.1731		1095.87	93.4246
1096.35	89.3028		1096.35	98.5108		1096.35	87.0838		1096.35	93.3628
1096.83	89.2184		1096.83	98.4814		1096.83	86.9972		1096.83	93.3025
1097.32	89.1379		1097.32	98.4543		1097.32	86.9148		1097.32	93.2441
1097.8	89.062		1097.8	98.4293		1097.8	86.8367		1097.8	93.1868
1098.28	88.9906		1098.28	98.4058		1098.28	86.7617		1098.28	93.1297
1098.76	88.9229		1098.76	98.3829		1098.76	86.6889		1098.76	93.072
1099.24	88.8592		1099.24	98.3605		1099.24	86.6183		1099.24	93.0142
1099.73	88.8002		1099.73	98.3393		1099.73	86.5515		1099.73	92.9579
1100.21	88.7474		1100.21	98.3209		1100.21	86.4906		1100.21	92.9052
1100.69	88.7019		1100.69	98.3063		1100.69	86.4375		1100.69	92.8579
1101.17	88.664		1101.17	98.2962		1101.17	86.3928		1101.17	92.8169
1101.65	88.6328		1101.65	98.2898		1101.65	86.3556		1101.65	92.7816
1102.14	88.607		1102.14	98.286		1102.14	86.3243		1102.14	92.7509
1102.62	88.5857		1102.62	98.2835		1102.62	86.298		1102.62	92.7238
1103.1	88.5688		1103.1	98.2816		1103.1	86.277		1103.1	92.7004
1103.58	88.5575		1103.58	98.2809		1103.58	86.2631		1103.58	92.6818
1104.07	88.5535		1104.07	98.2822		1104.07	86.2585		1104.07	92.6699
1104.55	88.5575		1104.55	98.2867		1104.55	86.2645		1104.55	92.6656
1105.03	88.5688		1105.03	98.2944		1105.03	86.2806		1105.03	92.6685
1105.51	88.5851		1105.51	98.3042		1105.51	86.3045		1105.51	92.6766
1105.99	88.6037		1105.99	98.3144		1105.99	86.333		1105.99	92.6873
1106.47	88.6227		1106.47	98.323		1106.47	86.3634		1106.47	92.6982
1106.96	88.6419		1106.96	98.3291		1106.96	86.3952		1106.96	92.7088
1107.44	88.6634		1107.44	98.3333		1107.44	86.4299		1107.44	92.7207
1107.92	88.6907		1107.92	98.3377		1107.92	86.4704		1107.92	92.7369
1108.4	88.7275		1108.4	98.3448		1108.4	86.5198		1108.4	92.7609
1108.89	88.7763		1108.89	98.3574		1108.89	86.5799		1108.89	92.7955
1109.37	88.8386		1109.37	98.3771		1109.37	86.6515		1109.37	92.8416
1109.85	88.9145		1109.85	98.4044		1109.85	86.7348		1109.85	92.8992
1110.33	89.0041		1110.33	98.4394		1110.33	86.8304		1110.33	92.9674
1110.81	89.1082		1110.81	98.4814		1110.81	86.9406		1110.81	93.0457
1111.3	89.2283		1111.3	98.53		1111.3	87.0684		1111.3	93.1347
1111.78	89.3658		1111.78	98.5848		1111.78	87.2173		1111.78	93.2354
1112.26	89.521		1112.26	98.6454		1112.26	87.3889		1112.26	93.3487
1112.74	89.6924		1112.74	98.7106		1112.74	87.5826		1112.74	93.4746
1113.22	89.8766		1113.22	98.7792		1113.22	87.7949		1113.22	93.6118
1113.71	90.069		1113.71	98.8497		1113.71	88.0208		1113.71	93.7579
1114.19	90.2656		1114.19	98.9206		1114.19	88.2552		1114.19	93.91
1114.67	90.4637		1114.67	98.9917		1114.67	88.4942		1114.67	94.0653
1115.15	90.662		1115.15	99.063		1115.15	88.7351		1115.15	94.2216
1115.64	90.8604		1115.64	99.1351		1115.64	88.9763		1115.64	94.3766
1116.12	91.0586		1116.12	99.2083		1116.12	89.2156		1116.12	94.528
1116.6	91.2552		1116.6	99.2818		1116.6	89.4497		1116.6	94.6733
1117.08	91.4474		1117.08	99.3535		1117.08	89.6741		1117.08	94.8094
1117.56	91.6316		1117.56	99.4207		1117.56	89.8844		1117.56	94.9339
1118.05	91.8048		1118.05	99.4809		1118.05	90.0772		1118.05	95.0458
1118.53	91.9654		1118.53	99.5324		1118.53	90.2515		1118.53	95.146
1119.01	92.1137		1119.01	99.5752		1119.01	90.4093		1119.01	95.2372
1119.49	92.2516		1119.49	99.611		1119.49	90.5543		1119.49	95.3236
1119.97	92.3817		1119.97	99.6426		1119.97	90.6909		1119.97	95.4088
1120.46	92.5067		1120.46	99.6729		1120.46	90.823		1120.46	95.4958
1120.94	92.6282		1120.94	99.7041		1120.94	90.9532		1120.94	95.5854
1121.42	92.7475		1121.42	99.7376		1121.42	91.0829		1121.42	95.6771
1121.9	92.8655		1121.9	99.7733		1121.9	91.2131		1121.9	95.7695
1122.38	92.9836		1122.38	99.811		1122.38	91.3449		1122.38	95.8615
1122.87	93.1039		1122.87	99.8503		1122.87	91.4804		1122.87	95.9528
1123.35	93.2282		1123.35	99.8911		1123.35	91.6218		1123.35	96.044
1123.83	93.3583		1123.83	99.9333		1123.83	91.7707		1123.83	96.1364
1124.31	93.495		1124.31	99.9772		1124.31	91.9279		1124.31	96.2309
1124.8	93.6376		1124.8	100.023		1124.8	92.0923		1124.8	96.3282
1125.28	93.7851		1125.28	100.07		1125.28	92.2622		1125.28	96.4284
1125.76	93.9357		1125.76	100.119		1125.76	92.4351		1125.76	96.5314
1126.24	94.0884		1126.24	100.17		1126.24	92.6097		1126.24	96.6373
1126.72	94.2421		1126.72	100.221		1126.72	92.7848		1126.72	96.746
1127.21	94.396		1127.21	100.274		1127.21	92.96		1127.21	96.8576
1127.69	94.5486		1127.69	100.328		1127.69	93.1346		1127.69	96.9712
1128.17	94.6978		1128.17	100.382		1128.17	93.3074		1128.17	97.0847
1128.65	94.8408		1128.65	100.436		1128.65	93.4764		1128.65	97.1953
1129.13	94.9752		1129.13	100.486		1129.13	93.6395		1129.13	97.2999
1129.62	95.0995		1129.62	100.533		1129.62	93.7949		1129.62	97.3958
1130.1	95.2138		1130.1	100.575		1130.1	93.9422		1130.1	97.4821
1130.58	95.3201		1130.58	100.613		1130.58	94.0816		1130.58	97.5593
1131.06	95.4214		1131.06	100.647		1131.06	94.2147		1131.06	97.6297
1131.55	95.5206		1131.55	100.681		1131.55	94.3428		1131.55	97.6959
1132.03	95.6198		1132.03	100.714		1132.03	94.4668		1132.03	97.7605
1132.51	95.7195		1132.51	100.747		1132.51	94.587		1132.51	97.8245
1132.99	95.8191		1132.99	100.781		1132.99	94.703		1132.99	97.888
1133.47	95.917		1133.47	100.816		1133.47	94.8148		1133.47	97.9503
1133.96	96.0118		1133.96	100.85		1133.96	94.9221		1133.96	98.0104
1134.44	96.1023		1134.44	100.884		1134.44	95.0252		1134.44	98.0674
1134.92	96.1875		1134.92	100.915		1134.92	95.1242		1134.92	98.121
1135.4	96.2665		1135.4	100.945		1135.4	95.2181		1135.4	98.1709
1135.88	96.3376		1135.88	100.971		1135.88	95.3052		1135.88	98.2165
1136.37	96.3992		1136.37	100.992		1136.37	95.3828		1136.37	98.2568
1136.85	96.449		1136.85	101.008		1136.85	95.448		1136.85	98.2903
1137.33	96.4857		1137.33	101.016		1137.33	95.4991		1137.33	98.3155
1137.81	96.5091		1137.81	101.019		1137.81	95.5357		1137.81	98.3316
1138.3	96.5199		1138.3	101.016		1138.3	95.5588		1138.3	98.3385
1138.78	96.5201		1138.78	101.009		1138.78	95.5707		1138.78	98.337
1139.26	96.5114		1139.26	101.001		1139.26	95.5734		1139.26	98.328
1139.74	96.4955		1139.74	100.993		1139.74	95.5676		1139.74	98.3125
1140.22	96.4726		1140.22	100.983		1140.22	95.5531		1140.22	98.2903
1140.71	96.4426		1140.71	100.972		1140.71	95.5283		1140.71	98.261
1141.19	96.405		1141.19	100.958		1141.19	95.4918		1141.19	98.2239
1141.67	96.3598		1141.67	100.939		1141.67	95.4429		1141.67	98.1786
1142.15	96.3075		1142.15	100.915		1142.15	95.3828		1142.15	98.126
1142.63	96.2494		1142.63	100.885		1142.63	95.3137		1142.63	98.0675
1143.12	96.187		1143.12	100.853		1143.12	95.2386		1143.12	98.0053
1143.6	96.1212		1143.6	100.818		1143.6	95.1603		1143.6	97.9413
1144.08	96.052		1144.08	100.784		1144.08	95.0805		1144.08	97.8768
1144.56	95.9792		1144.56	100.75		1144.56	95		1144.56	97.8121
1145.05	95.9028		1145.05	100.718		1145.05	94.9189		1145.05	97.7473
1145.53	95.8234		1145.53	100.687		1145.53	94.8375		1145.53	97.6824
1146.01	95.7426		1146.01	100.658		1146.01	94.7565		1146.01	97.6179
1146.49	95.6625		1146.49	100.629		1146.49	94.677		1146.49	97.5548
1146.97	95.5852		1146.97	100.602		1146.97	94.6002		1146.97	97.4942
1147.46	95.5116		1147.46	100.576		1147.46	94.526		1147.46	97.4365
1147.94	95.4413		1147.94	100.55		1147.94	94.4537		1147.94	97.3818
1148.42	95.3729		1148.42	100.525		1148.42	94.3817		1148.42	97.329
1148.9	95.3049		1148.9	100.499		1148.9	94.308		1148.9	97.2768
1149.38	95.2362		1149.38	100.475		1149.38	94.2317		1149.38	97.2242
1149.87	95.1667		1149.87	100.451		1149.87	94.1526		1149.87	97.1706
1150.35	95.0971		1150.35	100.428		1150.35	94.0714		1150.35	97.1162
1150.83	95.0281		1150.83	100.407		1150.83	93.9888		1150.83	97.061
1151.31	94.9601		1151.31	100.388		1151.31	93.9049		1151.31	97.005
1151.8	94.8924		1151.8	100.368		1151.8	93.819		1151.8	96.9475
1152.28	94.8241		1152.28	100.346		1152.28	93.73		1152.28	96.8875
1152.76	94.7543		1152.76	100.321		1152.76	93.637		1152.76	96.8245
1153.24	94.6834		1153.24	100.292		1153.24	93.5406		1153.24	96.7585
1153.72	94.613		1153.72	100.259		1153.72	93.4427		1153.72	96.6908
1154.21	94.5453		1154.21	100.226		1154.21	93.3458		1154.21	96.6232
1154.69	94.4828		1154.69	100.193		1154.69	93.2529		1154.69	96.5579
1155.17	94.4264		1155.17	100.162		1155.17	93.1655		1155.17	96.4962
1155.65	94.3757		1155.65	100.135		1155.65	93.0836		1155.65	96.4384
1156.13	94.3294		1156.13	100.111		1156.13	93.0061		1156.13	96.3839
1156.62	94.2858		1156.62	100.089		1156.62	92.9315		1156.62	96.3319
1157.1	94.2442		1157.1	100.069		1157.1	92.8595		1157.1	96.2823
1157.58	94.2054		1157.58	100.052		1157.58	92.7912		1157.58	96.2356
1158.06	94.1718		1158.06	100.038		1158.06	92.7292		1158.06	96.1936
1158.55	94.1463		1158.55	100.03		1158.55	92.6765		1158.55	96.1583
1159.03	94.1317		1159.03	100.027		1159.03	92.6358		1159.03	96.1316
1159.51	94.1297		1159.51	100.031		1159.51	92.6084		1159.51	96.1146
1159.99	94.1414		1159.99	100.04		1159.99	92.5952		1159.99	96.1078
1160.47	94.1675		1160.47	100.054		1160.47	92.5965		1160.47	96.1118
1160.95	94.2092		1160.95	100.072		1160.95	92.6137		1160.95	96.1278
1161.44	94.2685		1161.44	100.095		1161.44	92.649		1161.44	96.1573
1161.92	94.3475		1161.92	100.122		1161.92	92.7056		1161.92	96.2023
1162.4	94.4477		1162.4	100.155		1162.4	92.7864		1162.4	96.2639
1162.88	94.5695		1162.88	100.195		1162.88	92.8929		1162.88	96.3421
1163.37	94.7111		1163.37	100.241		1163.37	93.0249		1163.37	96.4355
1163.85	94.8699		1163.85	100.294		1163.85	93.1804		1163.85	96.5413
1164.33	95.043		1164.33	100.352		1164.33	93.3566		1164.33	96.6568
1164.81	95.2279		1164.81	100.414		1164.81	93.5509		1164.81	96.7802
1165.29	95.4235		1165.29	100.479		1165.29	93.7612		1165.29	96.9106
1165.78	95.6293		1165.78	100.547		1165.78	93.9861		1165.78	97.048
1166.26	95.8449		1166.26	100.617		1166.26	94.224		1166.26	97.1929
1166.74	96.0692		1166.74	100.69		1166.74	94.473		1166.74	97.3448
1167.22	96.2997		1167.22	100.765		1167.22	94.7299		1167.22	97.5019
1167.7	96.5326		1167.7	100.841		1167.7	94.9909		1167.7	97.6615
1168.19	96.7637		1168.19	100.917		1168.19	95.2522		1168.19	97.82
1168.67	96.9892		1168.67	100.99		1168.67	95.5105		1168.67	97.9745
1169.15	97.2065		1169.15	101.061		1169.15	95.7636		1169.15	98.1227
1169.63	97.4144		1169.63	101.127		1169.63	96.0104		1169.63	98.2637
1170.12	97.613		1170.12	101.191		1170.12	96.2502		1170.12	98.3975
1170.6	97.8031		1170.6	101.251		1170.6	96.4829		1170.6	98.5247
1171.08	97.9854		1171.08	101.307		1171.08	96.7076		1171.08	98.6454
1171.56	98.1603		1171.56	101.36		1171.56	96.9229		1171.56	98.7598
1172.04	98.3276		1172.04	101.41		1172.04	97.1274		1172.04	98.8673
1172.53	98.4866		1172.53	101.456		1172.53	97.3196		1172.53	98.9677
1173.01	98.6367		1173.01	101.498		1173.01	97.4989		1173.01	99.061
1173.49	98.7772		1173.49	101.536		1173.49	97.6653		1173.49	99.1476
1173.97	98.908		1173.97	101.571		1173.97	97.8197		1173.97	99.2282
1174.45	99.0291		1174.45	101.603		1174.45	97.9637		1174.45	99.3037
1174.94	99.1412		1174.94	101.633		1174.94	98.0988		1174.94	99.3745
1175.42	99.2451		1175.42	101.661		1175.42	98.2265		1175.42	99.4408
1175.9	99.3418		1175.9	101.687		1175.9	98.3474		1175.9	99.5025
1176.38	99.4325		1176.38	101.713		1176.38	98.4623		1176.38	99.5597
1176.87	99.5182		1176.87	101.738		1176.87	98.5712		1176.87	99.6124
1177.35	99.5998		1177.35	101.765		1177.35	98.6743		1177.35	99.6613
1177.83	99.6774		1177.83	101.794		1177.83	98.7712		1177.83	99.7068
1178.31	99.751		1178.31	101.824		1178.31	98.8618		1178.31	99.7492
1178.79	99.8198		1178.79	101.854		1178.79	98.9455		1178.79	99.7886
1179.28	99.883		1179.28	101.882		1179.28	99.0219		1179.28	99.8246
1179.76	99.9401		1179.76	101.907		1179.76	99.0908		1179.76	99.8569
1180.24	99.9914		1180.24	101.928		1180.24	99.1523		1180.24	99.8856
1180.72	100.037		1180.72	101.944		1180.72	99.2069		1180.72	99.9113
1181.2	100.08		1181.2	101.957		1181.2	99.2554		1181.2	99.9349
1181.69	100.119		1181.69	101.967		1181.69	99.2988		1181.69	99.9575
1182.17	100.156		1182.17	101.976		1182.17	99.3378		1182.17	99.9798
1182.65	100.191		1182.65	101.986		1182.65	99.3727		1182.65	100.002
1183.13	100.222		1183.13	101.997		1183.13	99.4033		1183.13	100.022
1183.62	100.25		1183.62	102.007		1183.62	99.4292		1183.62	100.041
1184.1	100.274		1184.1	102.016		1184.1	99.45		1184.1	100.056
1184.58	100.292		1184.58	102.023		1184.58	99.4656		1184.58	100.067
1185.06	100.305		1185.06	102.028		1185.06	99.4762		1185.06	100.073
1185.54	100.314		1185.54	102.031		1185.54	99.4821		1185.54	100.074
1186.03	100.317		1186.03	102.032		1186.03	99.4837		1186.03	100.07
1186.51	100.314		1186.51	102.031		1186.51	99.481		1186.51	100.06
1186.99	100.306		1186.99	102.028		1186.99	99.4738		1186.99	100.046
1187.47	100.291		1187.47	102.024		1187.47	99.4617		1187.47	100.027
1187.95	100.272		1187.95	102.018		1187.95	99.4444		1187.95	100.004
1188.44	100.249		1188.44	102.011		1188.44	99.4217		1188.44	99.9792
1188.92	100.222		1188.92	102.004		1188.92	99.3938		1188.92	99.9545
1189.4	100.195		1189.4	101.997		1189.4	99.361		1189.4	99.9313
1189.88	100.167		1189.88	101.992		1189.88	99.3234		1189.88	99.9103
1190.37	100.138		1190.37	101.987		1190.37	99.2809		1190.37	99.8906
1190.85	100.104		1190.85	101.983		1190.85	99.2332		1190.85	99.8703
1191.33	100.065		1191.33	101.977		1191.33	99.1797		1191.33	99.8473
1191.81	100.019		1191.81	101.967		1191.81	99.1205		1191.81	99.82
1192.29	99.9655		1192.29	101.955		1192.29	99.0559		1192.29	99.7879
1192.78	99.9059		1192.78	101.939		1192.78	98.9869		1192.78	99.752
1193.26	99.8422		1193.26	101.921		1193.26	98.9145		1193.26	99.7135
1193.74	99.7767		1193.74	101.903		1193.74	98.8396		1193.74	99.6741
1194.22	99.7108		1194.22	101.885		1194.22	98.7629		1194.22	99.6343
1194.7	99.6455		1194.7	101.867		1194.7	98.6843		1194.7	99.5938
1195.19	99.5806		1195.19	101.851		1195.19	98.6039		1195.19	99.5519
1195.67	99.5161		1195.67	101.834		1195.67	98.5218		1195.67	99.5077
1196.15	99.4518		1196.15	101.817		1196.15	98.4387		1196.15	99.4614
1196.63	99.3882		1196.63	101.799		1196.63	98.3556		1196.63	99.4136
1197.12	99.3258		1197.12	101.781		1197.12	98.2735		1197.12	99.366
1197.6	99.2649		1197.6	101.763		1197.6	98.1932		1197.6	99.32
1198.08	99.2055		1198.08	101.746		1198.08	98.1149		1198.08	99.2766
1198.56	99.1471		1198.56	101.729		1198.56	98.0383		1198.56	99.2363
1199.04	99.0894		1199.04	101.714		1199.04	97.9635		1199.04	99.1988
1199.53	99.0324		1199.53	101.7		1199.53	97.8906		1199.53	99.1639
1200.01	98.9769		1200.01	101.687		1200.01	97.8207		1200.01	99.132
1200.49	98.9245		1200.49	101.677		1200.49	97.7555		1200.49	99.1037
1200.97	98.877		1200.97	101.669		1200.97	97.6969		1200.97	99.0798
1201.45	98.836		1201.45	101.663		1201.45	97.646		1201.45	99.0605
1201.94	98.8021		1201.94	101.659		1201.94	97.6037		1201.94	99.0457
1202.42	98.7752		1202.42	101.657		1202.42	97.5695		1202.42	99.0343
1202.9	98.7552		1202.9	101.656		1202.9	97.5429		1202.9	99.0252
1203.38	98.7418		1203.38	101.656		1203.38	97.5237		1203.38	99.0179
1203.86	98.7355		1203.86	101.658		1203.86	97.5121		1203.86	99.0128
1204.35	98.7374		1204.35	101.662		1204.35	97.5088		1204.35	99.0114
1204.83	98.7482		1204.83	101.671		1204.83	97.515		1204.83	99.0155
1205.31	98.7684		1205.31	101.683		1205.31	97.5316		1205.31	99.0269
1205.79	98.7974		1205.79	101.698		1205.79	97.5589		1205.79	99.0464
1206.28	98.8336		1206.28	101.715		1206.28	97.5969		1206.28	99.0739
1206.76	98.8755		1206.76	101.734		1206.76	97.6452		1206.76	99.1086
1207.24	98.9218		1207.24	101.755		1207.24	97.7034		1207.24	99.1493
1207.72	98.9718		1207.72	101.777		1207.72	97.7709		1207.72	99.1951
1208.2	99.0255		1208.2	101.802		1208.2	97.847		1208.2	99.2454
1208.69	99.0832		1208.69	101.83		1208.69	97.93		1208.69	99.2994
1209.17	99.1444		1209.17	101.862		1209.17	98.0174		1209.17	99.3558
1209.65	99.2079		1209.65	101.897		1209.65	98.1059		1209.65	99.4127
1210.13	99.2715		1210.13	101.932		1210.13	98.1918		1210.13	99.4674
1210.61	99.3327		1210.61	101.965		1210.61	98.2717		1210.61	99.5173
1211.1	99.3894		1211.1	101.994		1211.1	98.3436		1211.1	99.5605
1211.58	99.4407		1211.58	102.016		1211.58	98.4067		1211.58	99.5964
1212.06	99.4863		1212.06	102.034		1212.06	98.4617		1212.06	99.6256
1212.54	99.5267		1212.54	102.046		1212.54	98.5096		1212.54	99.6496
1213.03	99.5624		1213.03	102.056		1213.03	98.5518		1213.03	99.67
1213.51	99.5933		1213.51	102.065		1213.51	98.5885		1213.51	99.6876
1213.99	99.6187		1213.99	102.072		1213.99	98.6197		1213.99	99.7024
1214.47	99.6379		1214.47	102.077		1214.47	98.6448		1214.47	99.714
1214.95	99.6501		1214.95	102.081		1214.95	98.6633		1214.95	99.7216
1215.43	99.6561		1215.43	102.083		1215.43	98.6756		1215.43	99.7253
1215.92	99.6572		1215.92	102.084		1215.92	98.6827		1215.92	99.7259
1216.4	99.6554		1216.4	102.085		1216.4	98.6857		1216.4	99.7245
1216.88	99.6529		1216.88	102.086		1216.88	98.686		1216.88	99.7223
1217.36	99.6506		1217.36	102.088		1217.36	98.684		1217.36	99.7198
1217.85	99.6485		1217.85	102.091		1217.85	98.6799		1217.85	99.7166
1218.33	99.6458		1218.33	102.092		1218.33	98.6732		1218.33	99.7117
1218.81	99.6413		1218.81	102.091		1218.81	98.6639		1218.81	99.7042
1219.29	99.6344		1219.29	102.088		1219.29	98.6521		1219.29	99.6936
1219.78	99.6254		1219.78	102.082		1219.78	98.6389		1219.78	99.6808
1220.26	99.615		1220.26	102.076		1220.26	98.6255		1220.26	99.6671
1220.74	99.6043		1220.74	102.071		1220.74	98.6125		1220.74	99.6539
1221.22	99.5938		1221.22	102.067		1221.22	98.6002		1221.22	99.6423
1221.7	99.5834		1221.7	102.066		1221.7	98.5876		1221.7	99.6321
1222.18	99.5723		1222.18	102.065		1222.18	98.5738		1222.18	99.6227
1222.67	99.5594		1222.67	102.065		1222.67	98.5577		1222.67	99.6129
1223.15	99.5443		1223.15	102.063		1223.15	98.5389		1223.15	99.6021
1223.63	99.527		1223.63	102.06		1223.63	98.5182		1223.63	99.5902
1224.11	99.5085		1224.11	102.056		1224.11	98.4966		1224.11	99.5779
1224.6	99.4899		1224.6	102.051		1224.6	98.475		1224.6	99.5661
1225.08	99.472		1225.08	102.045		1225.08	98.454		1225.08	99.5554
1225.56	99.455		1225.56	102.04		1225.56	98.4333		1225.56	99.5456
1226.04	99.4385		1226.04	102.033		1226.04	98.4121		1226.04	99.536
1226.52	99.4219		1226.52	102.025		1226.52	98.3897		1226.52	99.5256
1227.01	99.4047		1227.01	102.015		1227.01	98.3657		1227.01	99.5137
1227.49	99.3869		1227.49	102.005		1227.49	98.3407		1227.49	99.5003
1227.97	99.3686		1227.97	101.995		1227.97	98.3156		1227.97	99.4856
1228.45	99.3502		1228.45	101.986		1228.45	98.2913		1228.45	99.4704
1228.93	99.3317		1228.93	101.978		1228.93	98.2686		1228.93	99.4552
1229.42	99.3128		1229.42	101.973		1229.42	98.2472		1229.42	99.4402
1229.9	99.2931		1229.9	101.968		1229.9	98.2267		1229.9	99.4251
1230.38	99.2724		1230.38	101.964		1230.38	98.2064		1230.38	99.41
1230.86	99.2507		1230.86	101.959		1230.86	98.186		1230.86	99.395
1231.35	99.2293		1231.35	101.953		1231.35	98.1655		1231.35	99.3807
1231.83	99.2092		1231.83	101.947		1231.83	98.1455		1231.83	99.3681
1232.31	99.1919		1232.31	101.942		1232.31	98.1268		1232.31	99.3581
1232.79	99.1783		1232.79	101.939		1232.79	98.11		1232.79	99.3512
1233.27	99.169		1233.27	101.938		1233.27	98.0957		1233.27	99.3475
1233.76	99.1639		1233.76	101.939		1233.76	98.0843		1233.76	99.3467
1234.24	99.1631		1234.24	101.942		1234.24	98.0766		1234.24	99.3486
1234.72	99.1668		1234.72	101.947		1234.72	98.0732		1234.72	99.3534
1235.2	99.1754		1235.2	101.954		1235.2	98.0752		1235.2	99.3616
1235.68	99.1887		1235.68	101.963		1235.68	98.083		1235.68	99.3734
1236.17	99.2065		1236.17	101.974		1236.17	98.0964		1236.17	99.3888
1236.65	99.2273		1236.65	101.987		1236.65	98.1141		1236.65	99.4069
1237.13	99.249		1237.13	102.001		1237.13	98.1339		1237.13	99.426
1237.61	99.2696		1237.61	102.016		1237.61	98.1535		1237.61	99.4439
1238.1	99.2871		1238.1	102.029		1238.1	98.1706		1238.1	99.4589
1238.58	99.3007		1238.58	102.039		1238.58	98.1841		1238.58	99.4696
1239.06	99.3105		1239.06	102.046		1239.06	98.1935		1239.06	99.4759
1239.54	99.3169		1239.54	102.049		1239.54	98.1994		1239.54	99.4785
1240.02	99.321		1240.02	102.051		1240.02	98.2023		1240.02	99.4786
1240.51	99.3228		1240.51	102.052		1240.51	98.2027		1240.51	99.477
1240.99	99.3223		1240.99	102.053		1240.99	98.2008		1240.99	99.4744
1241.47	99.3187		1241.47	102.053		1241.47	98.1965		1241.47	99.4712
1241.95	99.3115		1241.95	102.054		1241.95	98.1896		1241.95	99.4675
1242.43	99.3004		1242.43	102.053		1242.43	98.1802		1242.43	99.4636
1242.92	99.2862		1242.92	102.053		1242.92	98.1689		1242.92	99.46
1243.4	99.27		1243.4	102.052		1243.4	98.1562		1243.4	99.4571
1243.88	99.2532		1243.88	102.051		1243.88	98.1429		1243.88	99.4553
1244.36	99.237		1244.36	102.05		1244.36	98.1291		1244.36	99.4544
1244.85	99.2222		1244.85	102.049		1244.85	98.1151		1244.85	99.4538
1245.33	99.2093		1245.33	102.049		1245.33	98.1012		1245.33	99.4532
1245.81	99.1985		1245.81	102.049		1245.81	98.0881		1245.81	99.4526
1246.29	99.1906		1246.29	102.049		1246.29	98.0772		1246.29	99.4526
1246.77	99.1863		1246.77	102.051		1246.77	98.07		1246.77	99.4547
1247.26	99.1863		1247.26	102.054		1247.26	98.0678		1247.26	99.4602
1247.74	99.1907		1247.74	102.059		1247.74	98.0713		1247.74	99.4702
1248.22	99.1992		1248.22	102.066		1248.22	98.0801		1248.22	99.4848
1248.7	99.2107		1248.7	102.075		1248.7	98.0931		1248.7	99.5031
1249.18	99.2242		1249.18	102.084		1249.18	98.1089		1249.18	99.5236
1249.67	99.2385		1249.67	102.094		1249.67	98.1262		1249.67	99.5447
1250.15	99.2532		1250.15	102.105		1250.15	98.1446		1250.15	99.5653
1250.63	99.2686		1250.63	102.115		1250.63	98.164		1250.63	99.5849
1251.11	99.2847		1251.11	102.125		1251.11	98.1843		1251.11	99.6033
1251.6	99.3017		1251.6	102.135		1251.6	98.2052		1251.6	99.6205
1252.08	99.3189		1252.08	102.145		1252.08	98.2257		1252.08	99.636
1252.56	99.3353		1252.56	102.154		1252.56	98.2444		1252.56	99.6493
1253.04	99.3497		1253.04	102.161		1253.04	98.2599		1253.04	99.6596
1253.52	99.3614		1253.52	102.166		1253.52	98.2716		1253.52	99.667
1254.01	99.3706		1254.01	102.168		1254.01	98.2801		1254.01	99.6722
1254.49	99.3784		1254.49	102.171		1254.49	98.2872		1254.49	99.677
1254.97	99.3864		1254.97	102.173		1254.97	98.2948		1254.97	99.6833
1255.45	99.3956		1255.45	102.179		1255.45	98.3047		1255.45	99.6925
1255.93	99.4064		1255.93	102.187		1255.93	98.3173		1255.93	99.7048
1256.42	99.418		1256.42	102.198		1256.42	98.3316		1256.42	99.719
1256.9	99.4289		1256.9	102.211		1256.9	98.3458		1256.9	99.7328
1257.38	99.4373		1257.38	102.222		1257.38	98.3578		1257.38	99.7437
1257.86	99.442		1257.86	102.231		1257.86	98.3659		1257.86	99.75
1258.34	99.4429		1258.34	102.236		1258.34	98.3699		1258.34	99.7512
1258.83	99.441		1258.83	102.236		1258.83	98.3706		1258.83	99.7482
1259.31	99.4379		1259.31	102.233		1259.31	98.3698		1259.31	99.7434
1259.79	99.4355		1259.79	102.228		1259.79	98.3694		1259.79	99.7392
1260.27	99.4354		1260.27	102.224		1260.27	98.3711		1260.27	99.738
1260.76	99.4389		1260.76	102.222		1260.76	98.3758		1260.76	99.741
1261.24	99.4464		1261.24	102.221		1261.24	98.3835		1261.24	99.7486
1261.72	99.4577		1261.72	102.223		1261.72	98.3938		1261.72	99.7602
1262.2	99.4723		1262.2	102.226		1262.2	98.4057		1262.2	99.7747
1262.68	99.489		1262.68	102.231		1262.68	98.4183		1262.68	99.7908
1263.17	99.5064		1263.17	102.235		1263.17	98.4305		1263.17	99.8068
1263.65	99.5231		1263.65	102.24		1263.65	98.4413		1263.65	99.8216
1264.13	99.5379		1264.13	102.244		1264.13	98.4502		1264.13	99.8341
1264.61	99.55		1264.61	102.247		1264.61	98.4572		1264.61	99.8437
1265.09	99.5596		1265.09	102.251		1265.09	98.4629		1265.09	99.8508
1265.58	99.5679		1265.58	102.255		1265.58	98.4685		1265.58	99.8561
1266.06	99.576		1266.06	102.259		1266.06	98.4753		1266.06	99.8611
1266.54	99.5849		1266.54	102.265		1266.54	98.4841		1266.54	99.8667
1267.02	99.5949		1267.02	102.27		1267.02	98.4952		1267.02	99.8737
1267.51	99.6051		1267.51	102.275		1267.51	98.5077		1267.51	99.8817
1267.99	99.6142		1267.99	102.28		1267.99	98.52		1267.99	99.8897
1268.47	99.6205		1268.47	102.282		1268.47	98.53		1268.47	99.8963
1268.95	99.6233		1268.95	102.282		1268.95	98.5365		1268.95	99.9002
1269.43	99.6227		1269.43	102.279		1269.43	98.5386		1269.43	99.9006
1269.91	99.6199		1269.91	102.275		1269.91	98.5367		1269.91	99.8978
1270.4	99.6165		1270.4	102.27		1270.4	98.5318		1270.4	99.8926
1270.88	99.6139		1270.88	102.266		1270.88	98.5253		1270.88	99.8865
1271.36	99.6128		1271.36	102.261		1271.36	98.5187		1271.36	99.8808
1271.84	99.6133		1271.84	102.258		1271.84	98.5131		1271.84	99.8769
1272.33	99.6146		1272.33	102.257		1272.33	98.5097		1272.33	99.8755
1272.81	99.6164		1272.81	102.257		1272.81	98.5093		1272.81	99.8775
1273.29	99.6189		1273.29	102.258		1273.29	98.5128		1273.29	99.883
1273.77	99.6225		1273.77	102.262		1273.77	98.5206		1273.77	99.8921
1274.26	99.628		1274.26	102.267		1274.26	98.5324		1274.26	99.9039
1274.74	99.6357		1274.74	102.275		1274.74	98.5474		1274.74	99.9175
1275.22	99.6451		1275.22	102.283		1275.22	98.5639		1275.22	99.9313
1275.7	99.6551		1275.7	102.29		1275.7	98.58		1275.7	99.9437
1276.18	99.6642		1276.18	102.296		1276.18	98.594		1276.18	99.9537
1276.66	99.671		1276.66	102.3		1276.66	98.6051		1276.66	99.9608
1277.15	99.6752		1277.15	102.303		1277.15	98.6131		1277.15	99.9656
1277.63	99.6771		1277.63	102.304		1277.63	98.6189		1277.63	99.9691
1278.11	99.6778		1278.11	102.306		1278.11	98.6238		1278.11	99.9727
1278.59	99.6786		1278.59	102.308		1278.59	98.6291		1278.59	99.9773
1279.08	99.6809		1279.08	102.311		1279.08	98.6359		1279.08	99.9835
1279.56	99.6858		1279.56	102.316		1279.56	98.6452		1279.56	99.9916
1280.04	99.6944		1280.04	102.321		1280.04	98.6579		1280.04	100.002
1280.52	99.7079		1280.52	102.328		1280.52	98.6754		1280.52	100.015
1281	99.7276		1281	102.337		1281	98.6992		1281	100.033
1281.49	99.7547		1281.49	102.349		1281.49	98.7304		1281.49	100.056
1281.97	99.7898		1281.97	102.364		1281.97	98.7695		1281.97	100.085
1282.45	99.8325		1282.45	102.383		1282.45	98.8162		1282.45	100.121
1282.93	99.8811		1282.93	102.405		1282.93	98.8685		1282.93	100.162
1283.41	99.9331		1283.41	102.429		1283.41	98.924		1283.41	100.205
1283.9	99.9855		1283.9	102.452		1283.9	98.98		1283.9	100.248
1284.38	100.036		1284.38	102.474		1284.38	99.0342		1284.38	100.29
1284.86	100.082		1284.86	102.493		1284.86	99.0852		1284.86	100.327
1285.34	100.124		1285.34	102.509		1285.34	99.1323		1285.34	100.36
1285.83	100.161		1285.83	102.523		1285.83	99.1751		1285.83	100.388
1286.31	100.193		1286.31	102.534		1286.31	99.213		1286.31	100.412
1286.79	100.221		1286.79	102.543		1286.79	99.2457		1286.79	100.431
1287.27	100.244		1287.27	102.551		1287.27	99.2723		1287.27	100.447
1287.75	100.263		1287.75	102.557		1287.75	99.2929		1287.75	100.459
1288.24	100.277		1288.24	102.562		1288.24	99.3077		1288.24	100.469
1288.72	100.288		1288.72	102.567		1288.72	99.3183		1288.72	100.477
1289.2	100.297		1289.2	102.572		1289.2	99.3264		1289.2	100.486
1289.68	100.306		1289.68	102.579		1289.68	99.3335		1289.68	100.496
1290.16	100.314		1290.16	102.587		1290.16	99.3407		1290.16	100.508
1290.65	100.322		1290.65	102.596		1290.65	99.348		1290.65	100.521
1291.13	100.33		1291.13	102.606		1291.13	99.3551		1291.13	100.535
1291.61	100.337		1291.61	102.617		1291.61	99.3613		1291.61	100.55
1292.09	100.343		1292.09	102.626		1292.09	99.3664		1292.09	100.564
1292.58	100.348		1292.58	102.636		1292.58	99.3708		1292.58	100.577
1293.06	100.354		1293.06	102.645		1293.06	99.3747		1293.06	100.589
1293.54	100.36		1293.54	102.655		1293.54	99.3781		1293.54	100.601
1294.02	100.365		1294.02	102.665		1294.02	99.3801		1294.02	100.611
1294.5	100.368		1294.5	102.673		1294.5	99.379		1294.5	100.618
1294.99	100.366		1294.99	102.678		1294.99	99.3724		1294.99	100.62
1295.47	100.357		1295.47	102.679		1295.47	99.3587		1295.47	100.617
1295.95	100.34		1295.95	102.675		1295.95	99.3372		1295.95	100.607
1296.43	100.314		1296.43	102.667		1296.43	99.3086		1296.43	100.592
1296.91	100.284		1296.91	102.655		1296.91	99.2747		1296.91	100.575
1297.4	100.25		1297.4	102.642		1297.4	99.237		1297.4	100.558
1297.88	100.214		1297.88	102.629		1297.88	99.1963		1297.88	100.54
1298.36	100.177		1298.36	102.615		1298.36	99.1521		1298.36	100.52
1298.84	100.138		1298.84	102.6		1298.84	99.1027		1298.84	100.498
1299.33	100.093		1299.33	102.584		1299.33	99.0466		1299.33	100.47
1299.81	100.043		1299.81	102.565		1299.81	98.983		1299.81	100.436
1300.29	99.9876		1300.29	102.543		1300.29	98.9127		1300.29	100.396
1300.77	99.9273		1300.77	102.52		1300.77	98.8377		1300.77	100.352
1301.25	99.8648		1301.25	102.498		1301.25	98.7602		1301.25	100.306
1301.74	99.8022		1301.74	102.476		1301.74	98.682		1301.74	100.26
1302.22	99.7406		1302.22	102.457		1302.22	98.6034		1302.22	100.215
1302.7	99.6801		1302.7	102.438		1302.7	98.5236		1302.7	100.171
1303.18	99.6198		1303.18	102.419		1303.18	98.4411		1303.18	100.127
1303.66	99.5587		1303.66	102.399		1303.66	98.3548		1303.66	100.082
1304.15	99.4957		1304.15	102.377		1304.15	98.2646		1304.15	100.035
1304.63	99.4302		1304.63	102.354		1304.63	98.1713		1304.63	99.9878
1305.11	99.3617		1305.11	102.328		1305.11	98.0758		1305.11	99.9387
1305.59	99.2894		1305.59	102.301		1305.59	97.9785		1305.59	99.8876
1306.08	99.2121		1306.08	102.271		1306.08	97.879		1306.08	99.8334
1306.56	99.1291		1306.56	102.239		1306.56	97.7762		1306.56	99.7748
1307.04	99.0403		1307.04	102.204		1307.04	97.6697		1307.04	99.712
1307.52	98.9477		1307.52	102.167		1307.52	97.5604		1307.52	99.6465
1308	98.8548		1308	102.131		1308	97.451		1308	99.5817
1308.48	98.766		1308.48	102.099		1308.48	97.3448		1308.48	99.5218
1308.97	98.6846		1308.97	102.073		1308.97	97.2448		1308.97	99.4695
1309.45	98.6123		1309.45	102.054		1309.45	97.1521		1309.45	99.4254
1309.93	98.548		1309.93	102.04		1309.93	97.0656		1309.93	99.387
1310.41	98.4884		1310.41	102.028		1310.41	96.9822		1310.41	99.3499
1310.9	98.4299		1310.9	102.013		1310.9	96.8992		1310.9	99.3094
1311.38	98.3702		1311.38	101.995		1311.38	96.8153		1311.38	99.2631
1311.86	98.3094		1311.86	101.972		1311.86	96.7323		1311.86	99.2117
1312.34	98.2503		1312.34	101.947		1312.34	96.6545		1312.34	99.1596
1312.82	98.1975		1312.82	101.924		1312.82	96.5876		1312.82	99.1134
1313.31	98.1553		1313.31	101.907		1313.31	96.5365		1313.31	99.0792
1313.79	98.1265		1313.79	101.899		1313.79	96.5036		1313.79	99.061
1314.27	98.1115		1314.27	101.9		1314.27	96.4884		1314.27	99.0591
1314.75	98.109		1314.75	101.908		1314.75	96.4883		1314.75	99.0708
1315.23	98.1171		1315.23	101.92		1315.23	96.5003		1315.23	99.0919
1315.72	98.1339		1315.72	101.935		1315.72	96.5221		1315.72	99.1178
1316.2	98.1584		1316.2	101.95		1316.2	96.5527		1316.2	99.1454
1316.68	98.1895		1316.68	101.963		1316.68	96.5918		1316.68	99.1723
1317.16	98.2264		1317.16	101.975		1317.16	96.6396		1317.16	99.1976
1317.65	98.2678		1317.65	101.986		1317.65	96.6956		1317.65	99.2215
1318.13	98.3125		1318.13	101.995		1318.13	96.7595		1318.13	99.2452
1318.61	98.3602		1318.61	102.004		1318.61	96.8308		1318.61	99.2712
1319.09	98.4115		1319.09	102.014		1319.09	96.9099		1319.09	99.3029
1319.57	98.4683		1319.57	102.028		1319.57	96.9976		1319.57	99.344
1320.06	98.5329		1320.06	102.049		1320.06	97.0945		1320.06	99.3974
1320.54	98.606		1320.54	102.079		1320.54	97.2001		1320.54	99.4636
1321.02	98.6868		1321.02	102.117		1321.02	97.3122		1321.02	99.5401
1321.5	98.7718		1321.5	102.161		1321.5	97.4265		1321.5	99.622
1321.98	98.8565		1321.98	102.206		1321.98	97.538		1321.98	99.7033
1322.47	98.9366		1322.47	102.249		1322.47	97.6417		1322.47	99.7781
1322.95	99.009		1322.95	102.286		1322.95	97.7341		1322.95	99.8431
1323.43	99.0727		1323.43	102.315		1323.43	97.8138		1323.43	99.8974
1323.91	99.1287		1323.91	102.337		1323.91	97.8814		1323.91	99.9425
1324.4	99.1789		1324.4	102.353		1324.4	97.9387		1324.4	99.9814
1324.88	99.2247		1324.88	102.367		1324.88	97.9876		1324.88	100.016
1325.36	99.2662		1325.36	102.38		1325.36	98.0291		1325.36	100.049
1325.84	99.302		1325.84	102.393		1325.84	98.0633		1325.84	100.077
1326.32	99.33		1326.32	102.405		1326.32	98.0896		1326.32	100.1
1326.81	99.3487		1326.81	102.415		1326.81	98.1076		1326.81	100.116
1327.29	99.3577		1327.29	102.422		1327.29	98.1174		1327.29	100.124
1327.77	99.3583		1327.77	102.427		1327.77	98.1198		1327.77	100.125
1328.25	99.3522		1328.25	102.428		1328.25	98.1154		1328.25	100.119
1328.73	99.341		1328.73	102.426		1328.73	98.1043		1328.73	100.108
1329.22	99.3255		1329.22	102.42		1329.22	98.0855		1329.22	100.092
1329.7	99.305		1329.7	102.41		1329.7	98.058		1329.7	100.07
1330.18	99.2793		1330.18	102.394		1330.18	98.0212		1330.18	100.042
1330.66	99.2486		1330.66	102.375		1330.66	97.9767		1330.66	100.01
1331.14	99.2154		1331.14	102.353		1331.14	97.9283		1331.14	99.9767
1331.63	99.1835		1331.63	102.335		1331.63	97.8816		1331.63	99.9477
1332.11	99.1571		1332.11	102.322		1332.11	97.8419		1332.11	99.9276
1332.59	99.1395		1332.59	102.319		1332.59	97.8132		1332.59	99.9191
1333.07	99.1317		1333.07	102.325		1333.07	97.7967		1333.07	99.9223
1333.56	99.1325		1333.56	102.338		1333.56	97.791		1333.56	99.9344
1334.04	99.1399		1334.04	102.356		1334.04	97.7933		1334.04	99.9517
1334.52	99.1519		1334.52	102.377		1334.52	97.8014		1334.52	99.971
1335	99.1679		1335	102.398		1335	97.8139		1335	99.9907
1335.48	99.1883		1335.48	102.42		1335.48	97.8309		1335.48	100.011
1335.97	99.2135		1335.97	102.441		1335.97	97.8523		1335.97	100.031
1336.45	99.2425		1336.45	102.461		1336.45	97.8768		1336.45	100.05
1336.93	99.2717		1336.93	102.477		1336.93	97.9009		1336.93	100.063
1337.41	99.2952		1337.41	102.483		1337.41	97.9195		1337.41	100.064
1337.89	99.3067		1337.89	102.473		1337.89	97.928		1337.89	100.045
1338.38	99.3021		1338.38	102.445		1338.38	97.925		1338.38	100.004
1338.86	99.2832		1338.86	102.4		1338.86	97.915		1338.86	99.9467
1339.34	99.2584		1339.34	102.349		1339.34	97.9082		1339.34	99.8867
1339.82	99.2408		1339.82	102.306		1339.82	97.9173		1339.82	99.8434
1340.31	99.243		1340.31	102.284		1340.31	97.9526		1340.31	99.8334
1340.79	99.2717		1340.79	102.29		1340.79	98.0169		1340.79	99.8643
1341.27	99.3262		1341.27	102.322		1341.27	98.1061		1341.27	99.9327
1341.75	99.4002		1341.75	102.374		1341.75	98.2114		1341.75	100.027
1342.23	99.4846		1342.23	102.436		1342.23	98.3227		1342.23	100.133
1342.72	99.571		1342.72	102.497		1342.72	98.432		1342.72	100.239
1343.2	99.6533		1343.2	102.552		1343.2	98.5343		1343.2	100.334
1343.68	99.7284		1343.68	102.597		1343.68	98.6276		1343.68	100.416
1344.16	99.7957		1344.16	102.632		1344.16	98.7122		1344.16	100.484
1344.64	99.856		1344.64	102.662		1344.64	98.7896		1344.64	100.541
1345.13	99.9109		1345.13	102.687		1345.13	98.8611		1345.13	100.591
1345.61	99.9615		1345.61	102.71		1345.61	98.9271		1345.61	100.635
1346.09	100.008		1346.09	102.732		1346.09	98.9874		1346.09	100.675
1346.57	100.05		1346.57	102.751		1346.57	99.0408		1346.57	100.71
1347.06	100.087		1347.06	102.767		1347.06	99.0865		1347.06	100.739
1347.54	100.116		1347.54	102.778		1347.54	99.1234		1347.54	100.759
1348.02	100.138		1348.02	102.783		1348.02	99.1508		1348.02	100.77
1348.5	100.15		1348.5	102.784		1348.5	99.1685		1348.5	100.773
1348.98	100.152		1348.98	102.781		1348.98	99.1764		1348.98	100.768
1349.47	100.145		1349.47	102.775		1349.47	99.1748		1349.47	100.757
1349.95	100.131		1349.95	102.769		1349.95	99.1651		1349.95	100.743
1350.43	100.112		1350.43	102.763		1350.43	99.1488		1350.43	100.727
1350.91	100.09		1350.91	102.758		1350.91	99.128		1350.91	100.713
1351.39	100.068		1351.39	102.756		1351.39	99.1042		1351.39	100.701
1351.88	100.045		1351.88	102.755		1351.88	99.0782		1351.88	100.69
1352.36	100.022		1352.36	102.754		1352.36	99.0496		1352.36	100.678
1352.84	99.9961		1352.84	102.751		1352.84	99.0175		1352.84	100.662
1353.32	99.9668		1353.32	102.744		1353.32	98.9812		1353.32	100.64
1353.81	99.934		1353.81	102.731		1353.81	98.9413		1353.81	100.613
1354.29	99.8999		1354.29	102.714		1354.29	98.9003		1354.29	100.582
1354.77	99.8682		1354.77	102.695		1354.77	98.862		1354.77	100.552
1355.25	99.8427		1355.25	102.678		1355.25	98.83		1355.25	100.526
1355.73	99.8257		1355.73	102.666		1355.73	98.8068		1355.73	100.51
1356.22	99.8175		1356.22	102.662		1356.22	98.7924		1356.22	100.503
1356.7	99.8162		1356.7	102.664		1356.7	98.7849		1356.7	100.505
1357.18	99.8193		1357.18	102.673		1357.18	98.7813		1357.18	100.515
1357.66	99.825		1357.66	102.688		1357.66	98.7795		1357.66	100.53
1358.14	99.8331		1358.14	102.707		1358.14	98.7782		1358.14	100.55
1358.63	99.8444		1358.63	102.731		1358.63	98.7776		1358.63	100.575
1359.11	99.8589		1359.11	102.758		1359.11	98.7773		1359.11	100.602
1359.59	99.8745		1359.59	102.786		1359.59	98.7753		1359.59	100.627
1360.07	99.885		1360.07	102.806		1360.07	98.7672		1360.07	100.643
1360.56	99.8812		1360.56	102.811		1360.56	98.7463		1360.56	100.637
1361.04	99.8532		1361.04	102.79		1361.04	98.706		1361.04	100.599
1361.52	99.7945		1361.52	102.737		1361.52	98.6435		1361.52	100.523
1362	99.7078		1362	102.654		1362	98.5638		1362	100.415
1362.48	99.6071		1362.48	102.556		1362.48	98.4805		1362.48	100.296
1362.96	99.5144		1362.96	102.463		1362.96	98.4123		1362.96	100.192
[truncated: 5,470 more rows]

## Sheet: plant protein
CNC			Sunflower			Pea			Aquafaba			Canola
wavenumbers, cm-1	Transmission [%]		wavenumbers, cm-1	Transmission [%]		wavenumbers, cm-1	Transmission [%]		wavenumbers, cm-1	Transmission [%]		wavenumbers, cm-1	Transmission [%]
400.163	66.0854		400.163	79.4286		400.163	72.4186		400.163	68.5646		400.163	68.1265
400.645	66.0623		400.645	79.2996		400.645	71.4964		400.645	67.541		400.645	67.5454
401.127	65.8909		401.127	79.0579		401.127	70.2387		401.127	66.2675		401.127	66.9013
401.61	65.8126		401.61	78.8395		401.61	68.9732		401.61	65.0676		401.61	66.3855
402.092	65.9929		402.092	78.7509		402.092	67.9835		402.092	64.2053		402.092	66.1508
402.574	66.4347		402.574	78.8036		402.574	67.3942		402.574	63.7575		402.574	66.2073
403.056	66.9848		403.056	78.9142		403.056	67.1312		403.056	63.5794		403.056	66.4086
403.538	67.4377		403.538	78.964		403.538	66.9954		403.538	63.4108		403.538	66.5388
404.02	67.6476		404.02	78.8772		404.02	66.7923		404.02	63.0232		404.02	66.4274
404.502	67.5932		404.502	78.6651		404.502	66.4252		404.502	62.3312		404.502	66.0255
404.985	67.384		404.985	78.438		404.985	65.9334		404.985	61.4347		404.985	65.4312
405.467	67.2131		405.467	78.3654		405.467	65.466		405.467	60.5911		405.467	64.8583
405.949	67.2569		405.949	78.591		405.949	65.1959		405.949	60.0965		405.949	64.5401
406.431	67.5615		406.431	79.1337		406.431	65.2006		406.431	60.1181		406.431	64.5978
406.913	68.0035		406.913	79.8593		406.913	65.4019		406.913	60.5891		406.913	64.969
407.395	68.3691		407.395	80.5489		407.395	65.6145		407.395	61.2684		407.395	65.4633
407.877	68.4814		407.877	81.0116		407.877	65.6636		407.877	61.8982		407.877	65.8944
408.359	68.2929		408.359	81.1551		408.359	65.4782		408.359	62.3349		408.359	66.1836
408.841	67.9088		408.841	81.0093		408.841	65.1267		408.841	62.5942		408.841	66.3915
409.324	67.5482		409.324	80.7039		409.324	64.7862		409.324	62.8156		409.324	66.6752
409.806	67.4378		409.806	80.4091		409.806	64.6523		409.806	63.1592		409.806	67.1849
410.288	67.6815		410.288	80.2444		410.288	64.8187		410.288	63.6868		410.288	67.9485
410.77	68.1924		410.77	80.2137		410.77	65.216		410.77	64.304		410.77	68.8264
411.252	68.7535		411.252	80.2139		411.252	65.6631		411.252	64.8189		411.252	69.5794
411.734	69.1462		411.734	80.1096		411.734	65.9851		411.734	65.0574		411.734	69.9863
412.216	69.2547		412.216	79.8081		412.216	66.1087		412.216	64.9562		412.216	69.9317
412.699	69.1014		412.699	79.3076		412.699	66.0945		412.699	64.5949		412.699	69.4407
413.181	68.823		413.181	78.6994		413.181	66.1032		413.181	64.1657		413.181	68.6658
413.663	68.5914		413.663	78.1279		413.663	66.3092		413.663	63.8818		413.663	67.8257
414.145	68.5157		414.145	77.7099		414.145	66.7951		414.145	63.8616		414.145	67.1016
414.627	68.5824		414.627	77.4727		414.627	67.5075		414.627	64.0647		414.627	66.5541
415.109	68.6831		415.109	77.3503		415.109	68.2982		415.109	64.334		415.109	66.1184
415.591	68.69		415.591	77.2351		415.591	69.0102		415.591	64.4908		415.591	65.6697
416.073	68.5219		416.073	77.0316		416.073	69.5338		416.073	64.4159		416.073	65.0984
416.555	68.1795		416.555	76.6951		416.555	69.8181		416.555	64.0871		416.555	64.3637
417.038	67.7527		417.038	76.2482		417.038	69.8509		417.038	63.5894		417.038	63.5232
417.52	67.3927		417.52	75.7854		417.52	69.6257		417.52	63.0917		417.52	62.7354
418.002	67.2219		418.002	75.4338		418.002	69.1114		418.002	62.7606		418.002	62.1994
418.484	67.1966		418.484	75.2578		418.484	68.2616		418.484	62.6071		418.484	62.0068
418.966	67.092		418.966	75.1839		418.966	67.0871		418.966	62.4378		418.966	62.0367
419.448	66.7004		419.448	75.0683		419.448	65.7241		419.448	62.0343		419.448	62.0686
419.93	66.0351		419.93	74.8389		419.93	64.4095		419.93	61.3794		419.93	62.0012
420.412	65.3117		420.412	74.5484		420.412	63.3938		420.412	60.6698		420.412	61.9126
420.895	64.7988		420.895	74.3181		420.895	62.8594		420.895	60.1744		420.895	61.9611
421.377	64.6835		421.377	74.259		421.377	62.873		421.377	60.0856		421.377	62.2612
421.859	65.0051		421.859	74.4206		421.859	63.3659		421.859	60.4412		421.859	62.815
422.341	65.6583		422.341	74.7814		422.341	64.1605		422.341	61.1168		422.341	63.5139
422.823	66.4494		422.823	75.2693		422.823	65.0293		422.823	61.8865		422.823	64.1909
423.305	67.1753		423.305	75.8005		423.305	65.7691		423.305	62.5114		423.305	64.6959
423.787	67.6968		423.787	76.3095		423.787	66.2596		423.787	62.8288		423.787	64.9612
424.269	67.9777		424.269	76.7634		424.269	66.4893		424.269	62.8104		424.269	65.0312
424.752	68.0804		424.752	77.1522		424.752	66.5341		424.752	62.5669		424.752	65.0388
425.234	68.1106		425.234	77.4641		425.234	66.4945		425.234	62.2823		425.234	65.1275
425.716	68.1438		425.716	77.6663		425.716	66.4214		425.716	62.1092		425.716	65.3615
426.198	68.1801		426.198	77.7095		426.198	66.2838		426.198	62.0881		426.198	65.6863
426.68	68.1611		426.68	77.5508		426.68	65.998		426.68	62.1506		426.68	65.9694
427.162	68.0241		427.162	77.1853		427.162	65.4932		427.162	62.1843		427.162	66.0794
427.644	67.754		427.644	76.6619		427.644	64.7668		427.644	62.1065		427.644	65.9521
428.126	67.4039		428.126	76.085		428.126	63.9079		428.126	61.9052		428.126	65.617
428.609	67.0786		428.609	75.5911		428.609	63.0774		428.609	61.64		428.609	65.1834
429.091	66.8846		429.091	75.3045		429.091	62.4496		429.091	61.4038		429.091	64.7895
429.573	66.8718		429.573	75.2858		429.573	62.1344		429.573	61.2679		429.573	64.5345
430.055	66.9999		430.055	75.5075		430.055	62.128		430.055	61.2379		430.055	64.4317
430.537	67.1607		430.537	75.8732		430.537	62.3249		430.537	61.2566		430.537	64.4111
431.019	67.2361		431.019	76.2697		431.019	62.5827		431.019	61.2423		431.019	64.3716
431.501	67.1609		431.501	76.617		431.501	62.7953		431.501	61.1405		431.501	64.2445
431.983	66.9541		431.983	76.8927		431.983	62.9351		431.983	60.9554		431.983	64.0354
432.466	66.706		432.466	77.1198		432.466	63.0464		432.466	60.744		432.466	63.822
432.948	66.5245		432.948	77.3315		432.948	63.1982		432.948	60.5769		432.948	63.7069
433.43	66.469		433.43	77.5297		433.43	63.4237		433.43	60.4885		433.43	63.7528
433.912	66.5139		433.912	77.6677		433.912	63.6876		433.912	60.4511		433.912	63.94
434.394	66.5661		434.394	77.6662		434.394	63.9015		434.394	60.3936		434.394	64.1746
434.876	66.523		434.876	77.4541		434.876	63.9741		434.876	60.2498		434.876	64.3382
435.358	66.3341		435.358	77.013		435.358	63.8655		435.358	60.0072		435.358	64.347
435.84	66.0391		435.84	76.4078		435.84	63.6187		435.84	59.7282		435.84	64.1921
436.322	65.7569		436.322	75.7826		436.322	63.348		436.322	59.5281		436.322	63.9454
436.805	65.627		436.805	75.3133		436.805	63.1851		436.805	59.5117		436.805	63.7205
437.287	65.7318		437.287	75.1321		437.287	63.2064		437.287	59.708		437.287	63.6097
437.769	66.0526		437.769	75.2761		437.769	63.3971		437.769	60.0493		437.769	63.637
438.251	66.4925		438.251	75.6919		438.251	63.6712		438.251	60.4138		438.251	63.7604
438.733	66.9347		438.733	76.2812		438.733	63.9295		438.733	60.6897		438.733	63.9107
439.215	67.2952		439.215	76.9453		439.215	64.1085		439.215	60.8238		439.215	64.034
439.697	67.5468		439.697	77.605		439.697	64.2019		439.697	60.8354		439.697	64.115
440.18	67.7154		440.18	78.198		440.18	64.2538		440.18	60.8		440.18	64.1763
440.662	67.8536		440.662	78.666		440.662	64.3265		440.662	60.8065		440.662	64.2559
441.144	68.0043		441.144	78.9478		441.144	64.4576		441.144	60.9035		441.144	64.3756
441.626	68.1715		441.626	78.9884		441.626	64.6289		441.626	61.0634		441.626	64.5178
442.108	68.322		442.108	78.7596		442.108	64.7727		442.108	61.1947		442.108	64.6324
442.59	68.4159		442.59	78.2829		442.59	64.8147		442.59	61.1981		442.59	64.6705
443.072	68.4453		443.072	77.6377		443.072	64.7228		443.072	61.0298		443.072	64.6217
443.554	68.4504		443.554	76.952		443.554	64.5297		443.554	60.7294		443.554	64.5295
444.036	68.5037		444.036	76.3729		444.036	64.3175		444.036	60.4017		444.036	64.474
444.519	68.6694		444.519	76.0213		444.519	64.1727		444.519	60.1597		444.519	64.5308
445.001	68.9641		445.001	75.9505		445.001	64.139		445.001	60.0667		445.001	64.73
445.483	69.3423		445.483	76.1315		445.483	64.1964		445.483	60.1065		445.483	65.0402
445.965	69.7182		445.965	76.472		445.965	64.2795		445.965	60.2047		445.965	65.386
446.447	70.007		446.447	76.859		446.447	64.3214		446.447	60.2804		446.447	65.6878
446.929	70.1628		446.929	77.1986		446.929	64.2962		446.929	60.2988		446.929	65.8995
447.411	70.1966		447.411	77.4401		447.411	64.2389		447.411	60.2961		447.411	66.0263
447.894	70.1663		447.894	77.5789		447.894	64.2302		447.894	60.3654		447.894	66.1192
448.376	70.1432		448.376	77.6422		448.376	64.3543		448.376	60.6075		448.376	66.2449
448.858	70.1728		448.858	77.6644		448.858	64.6496		448.858	61.0754		448.858	66.4502
449.34	70.2527		449.34	77.667		449.34	65.0876		449.34	61.7471		449.34	66.7415
449.822	70.3415		449.822	77.6526		449.822	65.5877		449.822	62.5413		449.822	67.0891
450.304	70.3872		450.304	77.6128		450.304	66.0537		450.304	63.3544		450.304	67.4471
450.786	70.3569		450.786	77.539		450.786	66.4089		450.786	64.0957		450.786	67.7737
451.268	70.2557		451.268	77.433		451.268	66.6164		451.268	64.7031		451.268	68.0413
451.75	70.1262		451.75	77.307		451.75	66.6841		451.75	65.1435		451.75	68.2358
452.233	70.0264		452.233	77.1765		452.233	66.6535		452.233	65.4031		452.233	68.3492
452.715	69.9948		452.715	77.0494		452.715	66.574		452.715	65.4781		452.715	68.3743
453.197	70.0263		453.197	76.9222		453.197	66.4779		453.197	65.3668		453.197	68.3055
453.679	70.0796		453.679	76.7866		453.679	66.3721		453.679	65.0735		453.679	68.1464
454.161	70.1076		454.161	76.6438		454.161	66.2507		454.161	64.614		454.161	67.9167
454.643	70.0873		454.643	76.5136		454.643	66.1145		454.643	64.0241		454.643	67.6561
455.125	70.0306		455.125	76.4351		455.125	65.981		455.125	63.3636		455.125	67.4193
455.608	69.9797		455.608	76.4562		455.608	65.8829		455.608	62.7142		455.608	67.2652
456.09	69.9865		456.09	76.6119		456.09	65.8514		456.09	62.1649		456.09	67.2339
456.572	70.0821		456.572	76.897		456.572	65.893		456.572	61.7831		456.572	67.3203
457.054	70.2516		457.054	77.251		457.054	65.973		457.054	61.5802		457.054	67.4599
457.536	70.4335		457.536	77.5746		457.536	66.0267		457.536	61.5028		457.536	67.5516
458.018	70.557		458.018	77.782		458.018	65.9993		458.018	61.4665		458.018	67.514
458.5	70.5896		458.5	77.8459		458.5	65.8835		458.5	61.4124		458.5	67.3353
458.982	70.5533		458.982	77.8039		458.982	65.7232		458.982	61.3378		458.982	67.0754
459.464	70.5042		459.464	77.7242		459.464	65.5816		459.464	61.2826		459.464	66.8252
459.947	70.4945		459.947	77.6644		459.947	65.5028		459.947	61.2898		459.947	66.6576
460.429	70.5444		460.429	77.6463		460.429	65.4882		460.429	61.3727		460.429	66.5979
460.911	70.6352		460.911	77.6558		460.911	65.4995		460.911	61.505		460.911	66.6235
461.393	70.724		461.393	77.6599		461.393	65.4807		461.393	61.6365		461.393	66.6825
461.875	70.7684		461.875	77.6318		461.875	65.3901		461.875	61.7206		461.875	66.7247
462.357	70.7502		462.357	77.5691		462.357	65.2255		462.357	61.7409		462.357	66.7246
462.839	70.6861		462.839	77.4996		462.839	65.031		462.839	61.721		462.839	66.6914
463.322	70.619		463.322	77.4663		463.322	64.8795		463.322	61.7124		463.322	66.6579
463.804	70.5937		463.804	77.5031		463.804	64.836		463.804	61.7627		463.804	66.6565
464.286	70.6309		464.286	77.6122		464.286	64.9233		464.286	61.8862		464.286	66.6965
464.768	70.7152		464.768	77.7595		464.768	65.1095		464.768	62.0525		464.768	66.7577
465.25	70.8048		465.25	77.8898		465.25	65.3242		465.25	62.2021		465.25	66.8042
465.732	70.8535		465.732	77.952		465.732	65.4911		465.732	62.2767		465.732	66.8079
466.214	70.8343		466.214	77.9204		466.214	65.5581		466.214	62.2487		466.214	66.7678
466.696	70.7521		466.696	77.8061		466.696	65.5156		466.696	62.1352		466.696	66.7159
467.178	70.6402		467.178	77.6505		467.178	65.3935		467.178	61.9915		467.178	66.7026
467.661	70.5422		467.661	77.5045		467.661	65.2416		467.661	61.8824		467.661	66.7673
468.143	70.4867		468.143	77.4007		468.143	65.0987		468.143	61.8467		468.143	66.9102
468.625	70.4712		468.625	77.3369		468.625	64.9739		468.625	61.877		468.625	67.0871
469.107	70.4687		469.107	77.282		469.107	64.8483		469.107	61.9305		469.107	67.2289
469.589	70.4462		469.589	77.1972		469.589	64.6962		469.589	61.9582		469.589	67.2758
470.071	70.3854		470.071	77.0581		470.071	64.5083		470.071	61.935		470.071	67.2022
470.553	70.2924		470.553	76.8679		470.553	64.3041		470.553	61.873		470.553	67.0261
471.036	70.1942		471.036	76.6577		471.036	64.1284		471.036	61.8154		471.036	66.8038
471.518	70.1232		471.518	76.4734		471.518	64.0304		471.518	61.8107		471.518	66.6066
472	70.0962		472	76.3529		472	64.0328		472	61.8791		472	66.489
472.482	70.1014		472.482	76.3056		472.482	64.1124		472.482	61.9908		472.482	66.4599
472.964	70.1068		472.964	76.3099		472.964	64.211		472.964	62.0812		472.964	66.4817
473.446	70.0844		473.446	76.3333		473.446	64.2736		473.446	62.0925		473.446	66.4996
473.928	70.0311		473.928	76.3558		473.928	64.2826		473.928	62.0124		473.928	66.4773
474.41	69.9694		474.41	76.3801		474.41	64.2645		474.41	61.8803		474.41	66.4125
474.892	69.9299		474.892	76.4221		474.892	64.2698		474.892	61.764		474.892	66.3282
475.375	69.9304		475.375	76.4937		475.375	64.3416		475.375	61.724		475.375	66.2519
475.857	69.9616		475.857	76.5877		475.857	64.4913		475.857	61.7841		475.857	66.1973
476.339	69.9881		476.339	76.6755		476.339	64.6915		476.339	61.9203		476.339	66.158
476.821	69.9669		476.821	76.7182		476.821	64.8884		476.821	62.0734		476.821	66.1156
477.303	69.8721		477.303	76.688		477.303	65.0301		477.303	62.1796		477.303	66.0565
477.785	69.7142		477.785	76.5855		477.785	65.0923		477.785	62.2025		477.785	65.9859
478.267	69.542		478.267	76.4473		478.267	65.0902		478.267	62.1512		478.267	65.9311
478.75	69.4231		478.75	76.3329		478.75	65.0683		478.75	62.0734		478.75	65.9277
479.232	69.4123		479.232	76.302		479.232	65.075		479.232	62.0281		479.232	65.9989
479.714	69.5243		479.714	76.3886		479.714	65.1346		479.714	62.054		479.714	66.1378
480.196	69.7257		480.196	76.5894		480.196	65.2345		480.196	62.1485		480.196	66.3062
480.678	69.951		480.678	76.8675		480.678	65.3322		480.678	62.2717		480.678	66.4496
481.16	70.1325		481.16	77.1712		481.16	65.3778		481.16	62.3675		481.16	66.5218
481.642	70.2304		481.642	77.4537		481.642	65.339		481.642	62.3914		481.642	66.5055
482.124	70.2482		482.124	77.6863		482.124	65.2149		482.124	62.3295		482.124	66.419
482.606	70.2274		482.606	77.8583		482.606	65.0334		482.606	62.2015		482.606	66.3056
483.089	70.2223		483.089	77.969		483.089	64.834		483.089	62.0453		483.089	66.2103
483.571	70.2697		483.571	78.0158		483.571	64.6436		483.571	61.8944		483.571	66.1553
484.053	70.368		484.053	77.9898		484.053	64.4641		484.053	61.7591		484.053	66.1298
484.535	70.4806		484.535	77.8829		484.535	64.2774		484.535	61.628		484.535	66.1024
485.017	70.5612		485.017	77.7017		485.017	64.0681		485.017	61.4856		485.017	66.0472
485.499	70.5833		485.499	77.479		485.499	63.8461		485.499	61.3332		485.499	65.9678
485.981	70.5554		485.981	77.2721		485.981	63.6528		485.981	61.1988		485.981	65.9008
486.464	70.5153		486.464	77.147		486.464	63.548		486.464	61.1273		486.464	65.8995
486.946	70.5071		486.946	77.1533		486.946	63.5819		486.946	61.1567		486.946	66.0046
487.428	70.5563		487.428	77.3027		487.428	63.7696		487.428	61.2966		487.428	66.2202
487.91	70.656		487.91	77.5619		487.91	64.0818		487.91	61.5187		487.91	66.5069
488.392	70.771		488.392	77.8621		488.392	64.4554		488.392	61.7676		488.392	66.7963
488.874	70.856		488.874	78.1242		488.874	64.8192		488.874	61.9843		488.874	67.0183
489.356	70.8793		489.356	78.2838		489.356	65.12		489.356	62.1313		489.356	67.1285
489.838	70.8373		489.838	78.3123		489.838	65.3381		489.838	62.2064		489.838	67.1232
490.32	70.7562		490.32	78.2224		490.32	65.4863		490.32	62.2396		490.32	67.0368
490.803	70.6768		490.803	78.0598		490.803	65.5929		490.803	62.2726		490.803	66.9221
491.285	70.632		491.285	77.8805		491.285	65.6785		491.285	62.3322		491.285	66.8227
491.767	70.6286		491.767	77.7276		491.767	65.7411		491.767	62.412		491.767	66.7527
492.249	70.6458		492.249	77.617		492.249	65.7581		492.249	62.4766		492.249	66.6961
492.731	70.6509		492.731	77.5401		492.731	65.7055		492.731	62.4836		492.731	66.6243
493.213	70.6216		493.213	77.4769		493.213	65.5793		493.213	62.4125		493.213	66.5197
493.695	70.5609		493.695	77.4121		493.695	65.4063		493.695	62.2795		493.695	66.3913
494.178	70.4958		494.178	77.3421		494.178	65.2366		494.178	62.134		494.178	66.272
494.66	70.4634		494.66	77.2748		494.66	65.1218		494.66	62.0354		494.66	66.2028
495.142	70.4903		495.142	77.2208		495.142	65.0909		495.142	62.026		495.142	66.2122
495.624	70.5794		495.624	77.1866		495.624	65.1374		495.624	62.1119		495.624	66.3038
496.106	70.7087		496.106	77.1719		496.106	65.2241		496.106	62.2624		496.106	66.4577
496.588	70.8428		496.588	77.1725		496.588	65.3021		496.588	62.4261		496.588	66.642
497.07	70.9494		497.07	77.1853		497.07	65.3352		497.07	62.5542		497.07	66.8287
497.552	71.0125		497.552	77.2118		497.552	65.3149		497.552	62.6195		497.552	67.002
498.034	71.0347		498.034	77.256		498.034	65.2612		498.034	62.6237		498.034	67.1575
498.517	71.0316		498.517	77.3194		498.517	65.208		498.517	62.5889		498.517	67.2929
498.999	71.0189		498.999	77.3955		498.999	65.1818		498.999	62.5419		498.999	67.398
499.481	71.0036		499.481	77.4693		499.481	65.1875		499.481	62.4988		499.481	67.4515
499.963	70.9831		499.963	77.5218		499.963	65.207		499.963	62.4606		499.963	67.4283
500.445	70.9525		500.445	77.5387		500.445	65.2123		500.445	62.4191		500.445	67.3134
500.927	70.9133		500.927	77.5176		500.927	65.1831		500.927	62.3682		500.927	67.1171
501.409	70.8794		501.409	77.4714		501.409	65.1213		501.409	62.3127		501.409	66.8814
501.891	70.8723		501.891	77.4233		501.891	65.0527		501.891	62.2682		501.891	66.6709
502.374	70.9076		502.374	77.3949		502.374	65.0124		502.374	62.2504		502.374	66.5459
502.856	70.9817		502.856	77.3933		502.856	65.023		502.856	62.2625		502.856	66.5334
503.338	71.0686		503.338	77.4079		503.338	65.0794		503.338	62.289		503.338	66.6146
503.82	71.1323		503.82	77.4178		503.82	65.1533		503.82	62.3039		503.82	66.7387
504.302	71.1444		504.302	77.4063		504.302	65.2104		504.302	62.2859		504.302	66.8515
504.784	71.0977		504.784	77.37		504.784	65.2295		504.784	62.23		504.784	66.9193
505.266	71.0097		505.266	77.3223		505.266	65.2122		505.266	62.1504		505.266	66.9389
505.748	70.9162		505.748	77.2865		505.748	65.181		505.748	62.0736		505.748	66.9317
506.231	70.855		506.231	77.2851		506.231	65.1664		506.231	62.0227		506.231	66.9272
506.713	70.8482		506.713	77.327		506.713	65.1885		506.713	62.0033		506.713	66.9433
507.195	70.8907		507.195	77.4032		507.195	65.2447		507.195	61.9969		507.195	66.9741
507.677	70.9537		507.677	77.4916		507.677	65.3096		507.677	61.9712		507.677	66.9932
508.159	71.0014		508.159	77.5709		508.159	65.35		508.159	61.8989		508.159	66.9706
508.641	71.0101		508.641	77.6315		508.641	65.3426		508.641	61.7748		508.641	66.8914
509.123	70.9785		509.123	77.6788		509.123	65.2854		509.123	61.6211		509.123	66.7655
509.605	70.9256		509.605	77.7258		509.605	65.1966		509.605	61.4772		509.605	66.6231
510.088	70.878		510.088	77.7821		510.088	65.1039		510.088	61.3801		510.088	66.5006
510.57	70.8559		510.57	77.8432		510.57	65.03		510.57	61.3466		510.57	66.4226
511.052	70.8628		511.052	77.8899		511.052	64.9835		511.052	61.3638		511.052	66.392
511.534	70.8864		511.534	77.8962		511.534	64.9583		511.534	61.3969		511.534	66.3921
512.016	70.9084		512.016	77.8431		512.016	64.9425		512.016	61.408		512.016	66.3985
512.498	70.917		512.498	77.7302		512.498	64.9302		512.498	61.3758		512.498	66.3957
512.98	70.9137		512.98	77.5789		512.98	64.9271		512.98	61.3055		512.98	66.3853
513.462	70.9121		513.462	77.4236		513.462	64.9479		513.462	61.2243		513.462	66.384
513.945	70.9284		513.945	77.2977		513.945	65.0052		513.945	61.1654		513.945	66.4112
514.427	70.9702		514.427	77.2194		514.427	65.0987		514.427	61.1503		514.427	66.4756
514.909	71.0304		514.909	77.1845		514.909	65.2096		514.909	61.1775		514.909	66.5658
515.391	71.0894		515.391	77.1718		515.391	65.3058		515.391	61.2259		515.391	66.6532
515.873	71.1245		515.873	77.1554		515.873	65.3553		515.873	61.268		515.873	66.7043
516.355	71.1222		516.355	77.1208		516.355	65.3422		516.355	61.2874		516.355	66.6957
516.837	71.0853		516.837	77.0743		516.837	65.2757		516.837	61.2887		516.837	66.6268
517.319	71.0324		517.319	77.0402		517.319	65.1875		517.319	61.2945		517.319	66.5201
517.802	70.9873		517.802	77.0468		517.802	65.1162		517.802	61.3284		517.802	66.4106
518.284	70.9658		518.284	77.1088		518.284	65.0876		518.284	61.397		518.284	66.3287
518.766	70.9694		518.766	77.2179		518.766	65.1037		518.766	61.4813		518.766	66.2888
519.248	70.9891		519.248	77.3474		519.248	65.1464		519.248	61.547		519.248	66.2889
519.73	71.0158		519.73	77.4674		519.73	65.1935		519.73	61.5647		519.73	66.3203
520.212	71.0501		520.212	77.5598		520.212	65.2342		520.212	61.5281		520.212	66.3784
520.694	71.1034		520.694	77.6252		520.694	65.2754		520.694	61.459		520.694	66.4663
521.176	71.1911		521.176	77.6784		521.176	65.3357		521.176	61.3977		521.176	66.5892
521.659	71.3212		521.659	77.7385		521.659	65.4319		521.659	61.3822		521.659	66.7454
522.141	71.4856		522.141	77.8162		522.141	65.566		522.141	61.4303		522.141	66.9192
522.623	71.6602		522.623	77.9082		522.623	65.7202		522.623	61.5296		522.623	67.0821
523.105	71.8136		523.105	77.9992		523.105	65.8628		523.105	61.6449		523.105	67.2032
523.587	71.92		523.587	78.0708		523.587	65.9623		523.587	61.7346		523.587	67.2625
524.069	71.9705		524.069	78.1108		524.069	66.0005		524.069	61.7697		524.069	67.2613
524.551	71.9771		524.551	78.1189		524.551	65.9819		524.551	61.7479		524.551	67.2248
525.033	71.9675		525.033	78.1054		525.033	65.9316		525.033	61.6935		525.033	67.1924
525.515	71.9711		525.515	78.0837		525.515	65.8834		525.515	61.6461		525.515	67.2
525.998	72.0026		525.998	78.0595		525.998	65.8619		525.998	61.6379		525.998	67.2588
526.48	72.0549		526.48	78.0259		526.48	65.8693		526.48	61.6774		526.48	67.348
526.962	72.105		526.962	77.9682		526.962	65.8872		526.962	61.7471		526.962	67.4262
527.444	72.1302		527.444	77.8757		527.444	65.8909		527.444	61.8184		527.444	67.4546
527.926	72.1236		527.926	77.7521		527.926	65.8665		527.926	61.8703		527.926	67.417
528.408	72.0977		528.408	77.6186		528.408	65.8188		528.408	61.9009		528.408	67.3266
528.89	72.0779		528.89	77.5072		528.89	65.769		528.89	61.9251		528.89	67.2176
529.372	72.0893		529.372	77.4489		529.372	65.7427		529.372	61.9635		529.372	67.1284
529.855	72.1434		529.855	77.4601		529.855	65.7574		529.855	62.0291		529.855	67.0854
530.337	72.2324		530.337	77.5354		530.337	65.8137		530.337	62.118		530.337	67.093
530.819	72.3331		530.819	77.6492		530.819	65.8964		530.819	62.2115		530.819	67.1357
531.301	72.4194		531.301	77.7679		531.301	65.9839		531.301	62.2859		531.301	67.19
531.783	72.4753		531.783	77.8628		531.783	66.0601		531.783	62.3265		531.783	67.2387
532.265	72.5021		532.265	77.9214		532.265	66.1218		532.265	62.3345		532.265	67.2791
532.747	72.5154		532.747	77.9477		532.747	66.1769		532.747	62.3255		532.747	67.3218
533.23	72.5336		533.23	77.9561		533.23	66.2358		533.23	62.3194		533.23	67.3793
533.712	72.5661		533.712	77.9597		533.712	66.3005		533.712	62.3274		533.712	67.4546
534.194	72.6062		534.194	77.9628		534.194	66.359		534.194	62.3449		534.194	67.5351
534.676	72.6348		534.676	77.9596		534.676	66.3899		534.676	62.3548		534.676	67.5975
535.158	72.6312		535.158	77.9414		535.158	66.3736		535.158	62.3384		535.158	67.6208
535.64	72.5858		535.64	77.9047		535.64	66.304		535.64	62.2886		535.64	67.5992
536.122	72.506		536.122	77.8575		536.122	66.1953		536.122	62.2161		536.122	67.5482
536.604	72.4134		536.604	77.8171		536.604	66.0768		536.604	62.1453		536.604	67.4984
537.087	72.332		537.087	77.8018		537.087	65.9803		537.087	62.1016		537.087	67.4809
537.569	72.2758		537.569	77.8201		537.569	65.9252		537.569	62.0966		537.569	67.5112
538.051	72.2412		538.051	77.8644		538.051	65.9101		538.051	62.1215		538.051	67.5809
538.533	72.2109		538.533	77.9128		538.533	65.9157		538.533	62.1508		538.533	67.6624
539.015	72.1646		539.015	77.9391		539.015	65.9164		539.015	62.1562		539.015	67.7222
539.497	72.0917		539.497	77.9239		539.497	65.8944		539.497	62.1206		539.497	67.7378
539.979	71.9982		539.979	77.8633		539.979	65.8487		539.979	62.0468		539.979	67.7061
540.461	71.9045		540.461	77.7695		540.461	65.7934		540.461	61.9547		540.461	67.6432
540.943	71.8344		540.943	77.6645		540.943	65.7482		540.943	61.8694		540.943	67.5733
541.426	71.8026		541.426	77.5692		541.426	65.7254		541.426	61.807		541.426	67.5143
541.908	71.8064		541.908	77.4947		541.908	65.7214		541.908	61.7652		541.908	67.4689
542.39	71.8277		542.39	77.4404		542.39	65.7178		542.39	61.7261		542.39	67.4251
542.872	71.8429		542.872	77.3984		542.872	65.6917		542.872	61.6672		542.872	67.3656
543.354	71.835		543.354	77.3616		543.354	65.6275		543.354	61.5757		543.354	67.2805
543.836	71.8022		543.836	77.3298		543.836	65.5265		543.836	61.4566		543.836	67.175
544.318	71.7566		544.318	77.3104		544.318	65.4057		544.318	61.3317		544.318	67.0684
544.801	71.7172		544.801	77.3131		544.801	65.2903		544.801	61.229		544.801	66.9848
545.283	71.6982		545.283	77.3423		545.283	65.2006		545.283	61.1681		545.283	66.9398
545.765	71.7015		545.765	77.3918		545.765	65.1424		545.765	61.1503		545.765	66.9317
546.247	71.7164		546.247	77.4458		546.247	65.106		546.247	61.1587		546.247	66.9423
546.729	71.7274		546.729	77.4857		546.729	65.0728		546.729	61.1687		546.729	66.9469
547.211	71.7235		547.211	77.4985		547.211	65.0276		547.211	61.162		547.211	66.927
547.693	71.7046		547.693	77.483		547.693	64.9664		547.693	61.1348		547.693	66.879
548.175	71.6798		548.175	77.4483		548.175	64.8972		548.175	61.0973		548.175	66.8134
548.658	71.6596		548.658	77.4079		548.658	64.8334		548.658	61.0639		548.658	66.7459
549.14	71.6481		549.14	77.3714		549.14	64.7847		549.14	61.0426		549.14	66.6873
549.622	71.6385		549.622	77.3396		549.622	64.7514		549.622	61.0274		549.622	66.6361
550.104	71.6171		550.104	77.305		550.104	64.7248		550.104	61.0018		550.104	66.5816
550.586	71.5714		550.586	77.258		550.586	64.6947		550.586	60.9487		550.586	66.5118
551.068	71.5001		551.068	77.194		551.068	64.657		551.068	60.8618		551.068	66.4245
551.55	71.4151		551.55	77.1176		551.55	64.6181		551.55	60.7508		551.55	66.3312
552.032	71.3374		552.032	77.0403		552.032	64.5909		552.032	60.6378		552.032	66.2536
552.514	71.2866		552.514	76.9747		552.514	64.5868		552.514	60.5459		552.514	66.2129
552.997	71.2709		552.997	76.9263		552.997	64.6067		552.997	60.4875		552.997	66.2178
553.479	71.2822		553.479	76.8906		553.479	64.6381		553.479	60.4579		553.479	66.2592
553.961	71.3008		553.961	76.8548		553.961	64.6593		553.961	60.4387		553.961	66.3131
554.443	71.3062		554.443	76.8059		554.443	64.6502		554.443	60.4094		554.443	66.3519
554.925	71.2887		554.925	76.7389		554.925	64.603		554.925	60.3599		554.925	66.3577
555.407	71.2554		555.407	76.662		555.407	64.5275		555.407	60.2972		555.407	66.3304
555.889	71.2267		555.889	76.5945		555.889	64.4477		555.889	60.2422		555.889	66.2863
556.371	71.226		556.371	76.5586		556.371	64.3908		556.371	60.2192		556.371	66.2492
556.854	71.2675		556.854	76.5696		556.854	64.3757		556.854	60.2425		556.854	66.2382
557.336	71.3496		557.336	76.6301		557.336	64.4061		557.336	60.3096		557.336	66.2597
557.818	71.4572		557.818	76.7299		557.818	64.4727		557.818	60.4046		557.818	66.308
558.3	71.5708		558.3	76.8528		558.3	64.562		558.3	60.5083		558.3	66.3721
558.782	71.6785		558.782	76.9847		558.782	64.666		558.782	60.6105		558.782	66.4455
559.264	71.7818		559.264	77.1194		559.264	64.7877		559.264	60.7158		559.264	66.5313
559.746	71.8947		559.746	77.2583		559.746	64.9376		559.746	60.8407		559.746	66.6408
560.229	72.0353		560.229	77.4055		560.229	65.1256		560.229	61.0029		560.229	66.7855
560.711	72.215		560.711	77.5616		560.711	65.3512		560.711	61.2101		560.711	66.9687
561.193	72.4311		561.193	77.7193		561.193	65.5998		561.193	61.4527		561.193	67.1806
561.675	72.6684		561.675	77.8655		561.675	65.8466		561.675	61.7081		561.675	67.4022
562.157	72.9055		562.157	77.9864		562.157	66.0675		562.157	61.951		562.157	67.6135
562.639	73.1245		562.639	78.0744		562.639	66.2489		562.639	62.1648		562.639	67.8025
563.121	73.3171		563.121	78.132		563.121	66.3936		563.121	62.3481		563.121	67.9698
563.603	73.4846		563.603	78.1699		563.603	66.5171		563.603	62.5126		563.603	68.1252
564.085	73.6329		564.085	78.2017		564.085	66.6388		564.085	62.6735		564.085	68.2798
564.568	73.7657		564.568	78.2363		564.568	66.7702		564.568	62.8391		564.568	68.4368
565.05	73.8807		565.05	78.2741		565.05	66.909		565.05	63.0048		565.05	68.5878
565.532	73.9709		565.532	78.3079		565.532	67.0409		565.532	63.1559		565.532	68.7164
566.014	74.0304		566.014	78.3285		566.014	67.1478		566.014	63.2763		566.014	68.8073
566.496	74.061		566.496	78.3318		566.496	67.2182		566.496	63.3586		566.496	68.8556
566.978	74.0752		566.978	78.323		566.978	67.2543		566.978	63.4094		566.978	68.8715
567.46	74.093		567.46	78.315		567.46	67.271		567.46	63.4461		567.46	68.8764
567.942	74.1336		567.942	78.3228		567.942	67.2888		567.942	63.4875		567.942	68.8935
568.425	74.2064		568.425	78.3555		568.425	67.3235		568.425	63.5425		568.425	68.9364
568.907	74.3059		568.907	78.4115		568.907	67.3792		568.907	63.6048		568.907	69.0028
569.389	74.4151		569.389	78.4796		569.389	67.4484		569.389	63.6563		569.389	69.0775
569.871	74.5138		569.871	78.5456		569.871	67.5187		569.871	63.6786		569.871	69.142
570.353	74.5887		570.353	78.5995		570.353	67.5814		570.353	63.6649		570.353	69.1859
570.835	74.6386		570.835	78.6405		570.835	67.6371		570.835	63.6252		570.835	69.213
571.317	74.6736		571.317	78.6753		571.317	67.6942		571.317	63.5827		571.317	69.2393
571.799	74.7073		571.799	78.7134		571.799	67.7628		571.799	63.5627		571.799	69.2834
572.282	74.749		572.282	78.7598		572.282	67.8464		572.282	63.5795		572.282	69.3564
572.764	74.7983		572.764	78.8113		572.764	67.9381		572.764	63.6292		572.764	69.455
573.246	74.8458		573.246	78.8573		573.246	68.0223		573.246	63.6923		573.246	69.5633
573.728	74.8793		573.728	78.8858		573.728	68.0822		573.728	63.7434		573.728	69.6602
574.21	74.891		574.21	78.8897		574.21	68.1072		574.21	63.7641		574.21	69.7297
574.692	74.8825		574.692	78.8714		574.692	68.0989		574.692	63.7512		574.692	69.7677
575.174	74.8648		575.174	78.8431		575.174	68.0707		575.174	63.7183		575.174	69.7828
575.656	74.8527		575.656	78.8211		575.656	68.0415		575.656	63.688		575.656	69.7907
576.139	74.8576		576.139	78.8179		576.139	68.026		576.139	63.68		576.139	69.8047
576.621	74.881		576.621	78.8358		576.621	68.0287		576.621	63.7004		576.621	69.8284
577.103	74.9155		577.103	78.8662		577.103	68.0424		577.103	63.7406		577.103	69.8548
577.585	74.9502		577.585	78.8951		577.585	68.0551		577.585	63.7839		577.585	69.8717
578.067	74.9779		578.067	78.9102		578.067	68.0574		578.067	63.8159		578.067	69.8704
578.549	74.9982		578.549	78.9063		578.549	68.0477		578.549	63.8314		578.549	69.851
579.031	75.0173		579.031	78.8867		579.031	68.0323		579.031	63.8352		579.031	69.8224
579.513	75.0427		579.513	78.8598		579.513	68.0205		579.513	63.8371		579.513	69.7978
579.996	75.0771		579.996	78.8346		579.996	68.0186		579.996	63.8439		579.996	69.7876
580.478	75.1159		580.478	78.8161		580.478	68.0263		580.478	63.8547		580.478	69.7941
580.96	75.1488		580.96	78.8042		580.96	68.0373		580.96	63.8611		580.96	69.8114
581.442	75.1662		581.442	78.7964		581.442	68.0444		581.442	63.8535		581.442	69.83
581.924	75.165		581.924	78.7912		581.924	68.0457		581.924	63.8285		581.924	69.8433
582.406	75.1519		582.406	78.7906		582.406	68.0465		582.406	63.7928		582.406	69.8517
582.888	75.1399		582.888	78.7996		582.888	68.057		582.888	63.7607		582.888	69.8617
583.37	75.1417		583.37	78.8222		583.37	68.0852		583.37	63.747		583.37	69.8807
583.853	75.1632		583.853	78.8576		583.853	68.131		583.853	63.7586		583.853	69.9117
584.335	75.1999		584.335	78.8984		584.335	68.1838		584.335	63.7904		584.335	69.9499
584.817	75.2395		584.817	78.9329		584.817	68.2255		584.817	63.8276		584.817	69.9849
585.299	75.2687		585.299	78.9504		585.299	68.2394		585.299	63.8542		585.299	70.0069
585.781	75.2805		585.781	78.9469		585.781	68.2182		585.781	63.8614		585.781	70.0125
586.263	75.2786		586.263	78.9274		586.263	68.1687		586.263	63.8531		586.263	70.0078
586.745	75.2752		586.745	78.9042		586.745	68.1087		586.745	63.8434		586.745	70.0057
587.227	75.2842		587.227	78.8907		587.227	68.0598		587.227	63.8482		587.227	70.0186
587.71	75.314		587.71	78.8948		587.71	68.0371		587.71	63.8763		587.71	70.0514
588.192	75.3624		588.192	78.9153		588.192	68.0443		588.192	63.924		588.192	70.098
588.674	75.4184		588.674	78.9428		588.674	68.0734		588.674	63.9767		588.674	70.1438
589.156	75.4677		589.156	78.9653		589.156	68.1109		589.156	64.0172		589.156	70.1731
589.638	75.5003		589.638	78.9743		589.638	68.1456		589.638	64.0345		589.638	70.177
590.12	75.5147		590.12	78.9696		590.12	68.1742		590.12	64.0303		590.12	70.1579
590.602	75.5186		590.602	78.9593		590.602	68.2017		590.602	64.0181		590.602	70.1293
591.084	75.5233		591.084	78.9555		591.084	68.2375		591.084	64.016		591.084	70.1091
591.567	75.5377		591.567	78.9678		591.567	68.2882		591.567	64.0369		591.567	70.1111
592.049	75.5626		592.049	78.9974		592.049	68.3536		592.049	64.0811		592.049	70.1383
592.531	75.5915		592.531	79.0369		592.531	68.4262		592.531	64.1366		592.531	70.1831
593.013	75.6154		593.013	79.0742		593.013	68.4958		593.013	64.1862		593.013	70.2324
593.495	75.6293		593.495	79.0992		593.495	68.5563		593.495	64.2183		593.495	70.2762
593.977	75.6358		593.977	79.1084		593.977	68.6081		593.977	64.2324		593.977	70.3122
594.459	75.6448		594.459	79.1062		594.459	68.6576		594.459	64.2396		594.459	70.3461
594.941	75.668		594.941	79.1015		594.941	68.712		594.941	64.2559		594.941	70.387
595.424	75.7131		595.424	79.1031		595.424	68.7743		595.424	64.2936		595.424	70.4414
595.906	75.7797		595.906	79.1153		595.906	68.8406		595.906	64.3548		595.906	70.509
596.388	75.8596		596.388	79.1361		596.388	68.9016		596.388	64.4308		596.388	70.5828
596.87	75.9411		596.87	79.1598		596.87	68.9478		596.87	64.5064		596.87	70.6532
597.352	76.0149		597.352	79.1798		597.352	68.9745		597.352	64.5677		597.352	70.7133
597.834	76.0776		597.834	79.1922		597.834	68.9846		597.834	64.6077		597.834	70.7621
598.316	76.1321		598.316	79.1966		598.316	68.9869		598.316	64.6278		598.316	70.8042
598.798	76.1839		598.798	79.1952		598.798	68.9916		598.798	64.6351		598.798	70.8459
599.281	76.2367		599.281	79.1905		599.281	69.0044		599.281	64.637		599.281	70.8906
599.763	76.2891		599.763	79.1839		599.763	69.024		599.763	64.6372		599.763	70.9361
600.245	76.3349		600.245	79.1758		600.245	69.0435		600.245	64.6356		600.245	70.976
600.727	76.3672		600.727	79.1678		600.727	69.0558		600.727	64.6307		600.727	71.0034
601.209	76.3823		601.209	79.1639		601.209	69.0581		601.209	64.6239		601.209	71.0158
601.691	76.3824		601.691	79.1708		601.691	69.0547		601.691	64.6212		601.691	71.017
602.173	76.3745		602.173	79.1952		602.173	69.0541		602.173	64.6303		602.173	71.0151
602.655	76.3665		602.655	79.2403		602.655	69.0641		602.655	64.6564		602.655	71.0175
603.138	76.3632		603.138	79.3023		603.138	69.0866		603.138	64.6976		603.138	71.0273
603.62	76.3642		603.62	79.3705		603.62	69.1158		603.62	64.7435		603.62	71.0408
604.102	76.3652		604.102	79.4302		604.102	69.1406		604.102	64.7792		604.102	71.0507
604.584	76.3616		604.584	79.4682		604.584	69.1512		604.584	64.792		604.584	71.0505
605.066	76.3529		605.066	79.4783		605.066	69.144		605.066	64.7785		605.066	71.0401
605.548	76.3441		605.548	79.4636		605.548	69.1249		605.548	64.7465		605.548	71.0263
606.03	76.3438		606.03	79.435		606.03	69.1066		606.03	64.7125		606.03	71.0207
606.512	76.3603		606.512	79.4065		606.512	69.1024		606.512	64.694		606.512	71.0338
606.995	76.3968		606.995	79.3891		606.995	69.1202		606.995	64.7017		606.995	71.0694
607.477	76.4501		607.477	79.388		607.477	69.1594		607.477	64.7353		607.477	71.1226
607.959	76.5122		607.959	79.4021		607.959	69.2121		607.959	64.7854		607.959	71.1828
608.441	76.575		608.441	79.4273		608.441	69.269		608.441	64.8398		608.441	71.2395
608.923	76.6351		608.923	79.4602		608.923	69.3244		608.923	64.8902		608.923	71.2876
609.405	76.6948		609.405	79.5009		609.405	69.3797		609.405	64.9369		609.405	71.3306
609.887	76.761		609.887	79.552		609.887	69.4416		609.887	64.9872		609.887	71.3775
610.369	76.8402		610.369	79.6163		610.369	69.5174		610.369	65.0497		610.369	71.4376
610.852	76.9337		610.852	79.6927		610.852	69.6095		610.852	65.1287		610.852	71.5143
611.334	77.0359		611.334	79.7752		611.334	69.7132		611.334	65.2204		611.334	71.603
611.816	77.1369		611.816	79.8542		611.816	69.8185		611.816	65.3143		611.816	71.6928
612.298	77.2265		612.298	79.9207		612.298	69.9151		612.298	65.3997		612.298	71.7728
612.78	77.3		612.78	79.9697		612.78	69.9979		612.78	65.4707		612.78	71.8372
613.262	77.3599		613.262	80.0027		613.262	70.0689		613.262	65.5305		613.262	71.8886
613.744	77.4143		613.744	80.026		613.744	70.1355		613.744	65.5883		613.744	71.9359
614.226	77.4721		614.226	80.0474		614.226	70.2053		614.226	65.6541		614.226	71.9891
614.709	77.5381		614.709	80.0717		614.709	70.281		614.709	65.7325		614.709	72.0536
615.191	77.6106		615.191	80.0986		615.191	70.3581		615.191	65.8195		615.191	72.1273
615.673	77.6832		615.673	80.1239		615.673	70.4274		615.673	65.9048		615.673	72.2028
616.155	77.7492		616.155	80.143		616.155	70.4808		616.155	65.9781		616.155	72.2721
616.637	77.8067		616.637	80.1552		616.637	70.5173		616.637	66.0366		616.637	72.3325
617.119	77.8614		617.119	80.1662		617.119	70.5461		617.119	66.0887		617.119	72.39
617.601	77.9246		617.601	80.186		617.601	70.5834		617.601	66.1513		617.601	72.4565
618.083	78.0075		618.083	80.2247		618.083	70.6463		618.083	66.2421		618.083	72.5441
618.566	78.1162		618.566	80.2876		618.566	70.7452		618.566	66.3717		618.566	72.6589
619.048	78.248		619.048	80.3726		619.048	70.8796		619.048	66.5376		619.048	72.7975
619.53	78.3931		619.53	80.4713		619.53	71.0393		619.53	66.7259		619.53	72.9487
620.012	78.5395		620.012	80.573		620.012	71.2102		620.012	66.9171		620.012	73.0991
620.494	78.6782		620.494	80.6696		620.494	71.38		620.494	67.0941		620.494	73.2388
620.976	78.8065		620.976	80.7581		620.976	71.543		620.976	67.2479		620.976	73.3651
621.458	78.9277		621.458	80.8409		621.458	71.6996		621.458	67.3786		621.458	73.4816
621.94	79.0481		621.94	80.9227		621.94	71.8531		621.94	67.4928		621.94	73.5946
622.423	79.1716		622.423	81.0066		622.423	72.0051		622.423	67.5977		622.423	73.7078
622.905	79.2977		622.905	81.0914		622.905	72.1525		622.905	67.6973		622.905	73.8194
623.387	79.4206		623.387	81.172		623.387	72.2879		623.387	67.7915		623.387	73.923
623.869	79.5325		623.869	81.2416		623.869	72.4027		623.869	67.8785		623.869	74.0119
624.351	79.6278		624.351	81.2958		624.351	72.4924		624.351	67.9588		624.351	74.0831
624.833	79.7059		624.833	81.3354		624.833	72.5588		624.833	68.0368		624.833	74.1408
625.315	79.7712		625.315	81.3656		625.315	72.6099		625.315	68.1204		625.315	74.1947
625.797	79.8306		625.797	81.3942		625.797	72.656		625.797	68.2161		625.797	74.2556
626.279	79.8899		626.279	81.4274		626.279	72.7053		626.279	68.3249		626.279	74.3298
626.762	79.9513		626.762	81.4668		626.762	72.7605		626.762	68.4409		626.762	74.4161
627.244	80.0135		627.244	81.5102		627.244	72.8194		627.244	68.5529		627.244	74.5067
627.726	80.0741		627.726	81.5534		627.726	72.8776		627.726	68.6501		627.726	74.5917
628.208	80.1323		628.208	81.5933		628.208	72.9331		628.208	68.7275		628.208	74.6643
628.69	80.1904		628.69	81.6305		628.69	72.988		628.69	68.7879		628.69	74.7237
629.172	80.2532		629.172	81.6687		629.172	73.0477		629.172	68.8409		629.172	74.7755
629.654	80.3252		629.654	81.7126		629.654	73.118		629.654	68.8978		629.654	74.8276
630.136	80.4082		630.136	81.7652		630.136	73.2014		630.136	68.9661		630.136	74.8865
630.619	80.4999		630.619	81.826		630.619	73.2951		630.619	69.0469		630.619	74.9542
631.101	80.5955		631.101	81.8908		631.101	73.3926		631.101	69.1352		631.101	75.0281
631.583	80.6903		631.583	81.9552		631.583	73.4871		631.583	69.2243		631.583	75.1043
632.065	80.783		632.065	82.0159		632.065	73.5749		632.065	69.3109		632.065	75.1809
632.547	80.8761		632.547	82.0736		632.547	73.6577		632.547	69.3969		632.547	75.2597
633.029	80.9741		633.029	82.1317		633.029	73.7408		633.029	69.489		633.029	75.3456
633.511	81.0802		633.511	82.1941		633.511	73.8301		633.511	69.5929		633.511	75.4433
633.994	81.1927		633.994	82.2629		633.994	73.9277		633.994	69.7097		633.994	75.5532
634.476	81.3044		634.476	82.3364		634.476	74.0303		634.476	69.8327		634.476	75.67
634.958	81.4049		634.958	82.4099		634.958	74.1308		634.958	69.95		634.958	75.7844
635.44	81.4852		635.44	82.4784		635.44	74.2218		635.44	70.0502		635.44	75.8865
635.922	81.5422		635.922	82.5388		635.922	74.2994		635.922	70.1278		635.922	75.9711
636.404	81.5801		636.404	82.5919		636.404	74.3654		636.404	70.1868		636.404	76.0388
636.886	81.6093		636.886	82.6408		636.886	74.4255		636.886	70.2387		636.886	76.0955
637.368	81.6412		637.368	82.6892		637.368	74.4855		637.368	70.297		637.368	76.1488
637.851	81.6837		637.851	82.7387		637.851	74.5478		637.851	70.3711		637.851	76.2035
638.333	81.739		638.333	82.7877		638.333	74.6104		638.333	70.4619		638.333	76.2603
638.815	81.8036		638.815	82.8329		638.815	74.6681		638.815	70.5633		638.815	76.3166
639.297	81.8721		639.297	82.872		639.297	74.7169		639.297	70.666		639.297	76.3702
639.779	81.9405		639.779	82.9058		639.779	74.7572		639.779	70.7628		639.779	76.4218
640.261	82.0084		640.261	82.9385		640.261	74.7952		640.261	70.852		640.261	76.4761
640.743	82.0778		640.743	82.9761		640.743	74.84		640.743	70.9372		640.743	76.5396
641.225	82.1507		641.225	83.0223		641.225	74.8991		641.225	71.0231		641.225	76.6161
641.707	82.2254		641.707	83.0759		641.707	74.974		641.707	71.1108		641.707	76.7028
642.19	82.296		642.19	83.1302		642.19	75.0589		642.19	71.1954		642.19	76.79
642.672	82.354		642.672	83.1751		642.672	75.1433		642.672	71.2675		642.672	76.8643
643.154	82.3928		643.154	83.2024		643.154	75.2167		643.154	71.3179		643.154	76.9146
643.636	82.411		643.636	83.2092		643.636	75.2742		643.636	71.3427		643.636	76.9375
644.118	82.4148		644.118	83.2004		644.118	75.3182		644.118	71.3463		644.118	76.9397
644.6	82.4157		644.6	83.1864		644.6	75.357		644.6	71.3399		644.6	76.9353
645.082	82.426		645.082	83.1788		645.082	75.3997		645.082	71.3363		645.082	76.9399
645.564	82.453		645.564	83.1852		645.564	75.4503		645.564	71.3441		645.564	76.9633
646.047	82.4967		646.047	83.2063		646.047	75.5056		646.047	71.364		646.047	77.0057
646.529	82.5499		646.529	83.2361		646.529	75.5559		646.529	71.3894		646.529	77.0586
647.011	82.6025		647.011	83.2657		647.011	75.5899		647.011	71.4117		647.011	77.1093
647.493	82.6455		647.493	83.2876		647.493	75.6		647.493	71.4252		647.493	77.1472
647.975	82.6754		647.975	83.2985		647.975	75.5861		647.975	71.4309		647.975	77.1684
648.457	82.6937		648.457	83.3		648.457	75.5548		648.457	71.4355		648.457	77.1762
648.939	82.7043		648.939	83.2964		648.939	75.5163		648.939	71.4466		648.939	77.1777
649.421	82.7105		649.421	83.2906		649.421	75.4793		649.421	71.4671		649.421	77.179
649.904	82.7117		649.904	83.2825		649.904	75.4472		649.904	71.4918		649.904	77.181
650.386	82.7044		650.386	83.2693		650.386	75.4188		650.386	71.5091		650.386	77.1796
650.868	82.6844		650.868	83.248		650.868	75.3907		650.868	71.5067		650.868	77.1688
651.35	82.6505		651.35	83.2183		651.35	75.3614		651.35	71.4775		651.35	77.1445
651.832	82.6058		651.832	83.1841		651.832	75.3324		651.832	71.4232		651.832	77.1077
652.314	82.5567		652.314	83.1515		652.314	75.3072		652.314	71.3535		652.314	77.0639
652.796	82.5092		652.796	83.126		652.796	75.2875		652.796	71.2803		652.796	77.0193
653.278	82.466		653.278	83.1081		653.278	75.2705		653.278	71.2113		653.278	76.977
653.761	82.4244		653.761	83.093		653.761	75.2481		653.761	71.1461		653.761	76.9347
654.243	82.3781		654.243	83.0716		654.243	75.2104		654.243	71.077		654.243	76.8862
654.725	82.3214		654.725	83.0354		654.725	75.1505		654.725	70.9946		654.725	76.8251
655.207	82.2533		655.207	82.9808		655.207	75.0693		655.207	70.8936		655.207	76.7494
655.689	82.1788		655.689	82.9114		655.689	74.9761		655.689	70.7772		655.689	76.6636
656.171	82.1074		656.171	82.8366		656.171	74.885		656.171	70.6565		656.171	76.5773
656.653	82.0485		656.653	82.7672		656.653	74.8083		656.653	70.5446		656.653	76.5004
657.135	82.0063		657.135	82.7106		657.135	74.7503		657.135	70.4506		657.135	76.4381
657.618	81.9784		657.618	82.6683		657.618	74.706		657.618	70.3756		657.618	76.3889
658.1	81.9569		658.1	82.6364		658.1	74.6636		658.1	70.3131		658.1	76.3457
658.582	81.9336		658.582	82.6093		658.582	74.6116		658.582	70.2544		658.582	76.3011
659.064	81.9045		659.064	82.5833		659.064	74.5454		659.064	70.1942		659.064	76.2515
659.546	81.8723		659.546	82.559		659.546	74.4702		659.546	70.1348		659.546	76.1999
660.028	81.8451		660.028	82.5404		660.028	74.3988		660.028	70.0848		660.028	76.154
660.51	81.8319		660.51	82.5313		660.51	74.3448		660.51	70.0541		660.51	76.1219
660.992	81.8377		660.992	82.5328		660.992	74.316		660.992	70.0481		660.992	76.107
661.475	81.8612		661.475	82.5422		661.475	74.3124		661.475	70.065		661.475	76.1073
661.957	81.8967		661.957	82.5556		661.957	74.3273		661.957	70.0975		661.957	76.117
662.439	81.9377		662.439	82.5726		662.439	74.3544		662.439	70.1381		662.439	76.1322
662.921	81.9822		662.921	82.5986		662.921	74.3923		662.921	70.1845		662.921	76.1547
663.403	82.0332		663.403	82.6448		663.403	74.4474		663.403	70.2419		663.403	76.1928
663.885	82.0981		663.885	82.7238		663.885	74.5301		663.885	70.3205		663.885	76.2578
664.367	82.1834		664.367	82.8436		664.367	74.6493		664.367	70.4295		664.367	76.3577
664.849	82.2909		664.849	83.0028		664.849	74.8064		664.849	70.5709		664.849	76.4927
665.332	82.4151		665.332	83.1888		665.332	74.9923		665.332	70.7366		665.332	76.6528
665.814	82.5427		665.814	83.3773		665.814	75.1871		665.814	70.9072		665.814	76.8182
666.296	82.6538		666.296	83.5326		666.296	75.3603		666.296	71.053		666.296	76.9607
666.778	82.7247		666.778	83.6116		666.778	75.4744		666.778	71.1389		666.778	77.0485
667.26	82.7374		667.26	83.5769		667.26	75.4964		667.26	71.1372		667.26	77.058
667.742	82.6952		667.742	83.4264		667.742	75.4217		667.742	71.0521		667.742	76.9944
668.224	82.6343		668.224	83.2195		668.224	75.2961		668.224	70.9381		668.224	76.9065
668.706	82.6068		668.706	83.0537		668.706	75.1979		668.706	70.8746		668.706	76.8633
669.189	82.6441		669.189	82.9983		669.189	75.1837		669.189	70.9104		669.189	76.9052
669.671	82.743		669.671	83.059		669.671	75.2599		669.671	71.0407		669.671	77.026
670.153	82.8816		670.153	83.2008		670.153	75.4007		670.153	71.2316		670.153	77.1952
670.635	83.0391		670.635	83.3831		670.635	75.5766		670.635	71.4494		670.635	77.3837
671.117	83.2031		671.117	83.5764		671.117	75.7679		671.117	71.673		671.117	77.5735
671.599	83.369		671.599	83.7635		671.599	75.9655		671.599	71.8932		671.599	77.7579
672.081	83.5363		672.081	83.9369		672.081	76.167		672.081	72.109		672.081	77.9368
672.563	83.7061		672.563	84.0947		672.563	76.373		672.563	72.323		672.563	78.1138
673.046	83.8779		673.046	84.2378		673.046	76.5831		673.046	72.5376		673.046	78.2925
673.528	84.0491		673.528	84.3672		673.528	76.7946		673.528	72.753		673.528	78.4748
674.01	84.2155		674.01	84.4841		674.01	77.0028		674.01	72.9669		674.01	78.6607
674.492	84.3734		674.492	84.5889		674.492	77.2029		674.492	73.1758		674.492	78.8491
674.974	84.5213		674.974	84.6827		674.974	77.392		674.974	73.3765		674.974	79.0391
675.456	84.6603		675.456	84.7676		675.456	77.5699		675.456	73.5674		675.456	79.2299
675.938	84.7929		675.938	84.847		675.938	77.7378		675.938	73.7481		675.938	79.4201
676.42	84.9223		676.42	84.9247		676.42	77.8974		676.42	73.9188		676.42	79.6064
676.903	85.0502		676.903	85.0034		676.903	78.0494		676.903	74.0791		676.903	79.784
677.385	85.1769		677.385	85.0844		677.385	78.1933		677.385	74.2288		677.385	79.9467
677.867	85.3016		677.867	85.1671		677.867	78.3282		677.867	74.3677		677.867	80.0895
678.349	85.4229		678.349	85.2499		678.349	78.454		678.349	74.4971		678.349	80.2104
678.831	85.5397		678.831	85.3312		678.831	78.5717		678.831	74.6195		678.831	80.3113
679.313	85.6505		679.313	85.4099		679.313	78.6828		679.313	74.7378		679.313	80.397
679.795	85.7536		679.795	85.4852		679.795	78.7888		679.795	74.8537		679.795	80.4734
680.277	85.846		680.277	85.5563		680.277	78.8894		680.277	74.967		680.277	80.5456
680.76	85.9244		680.76	85.6223		680.76	78.983		680.76	75.0747		680.76	80.616
681.242	85.9865		681.242	85.6819		681.242	79.0673		681.242	75.1731		681.242	80.6848
681.724	86.0324		681.724	85.7349		681.724	79.1412		681.724	75.2591		681.724	80.7512
682.206	86.0654		682.206	85.7821		682.206	79.2056		682.206	75.3326		682.206	80.8149
682.688	86.0916		682.688	85.8259		682.688	79.264		682.688	75.3964		682.688	80.8773
683.17	86.1182		683.17	85.8691		683.17	79.3202		683.17	75.4555		683.17	80.9407
683.652	86.1509		683.652	85.914		683.652	79.3767		683.652	75.5143		683.652	81.0067
684.134	86.1924		684.134	85.9605		684.134	79.4328		684.134	75.5747		684.134	81.075
684.617	86.2412		684.617	86.0061		684.617	79.4847		684.617	75.635		684.617	81.1423
685.099	86.2926		685.099	86.0461		685.099	79.5267		685.099	75.6915		685.099	81.2035
685.581	86.3417		685.581	86.0763		685.581	79.5553		685.581	75.7401		685.581	81.2533
686.063	86.385		686.063	86.0944		686.063	79.5705		686.063	75.779		686.063	81.2893
686.545	86.4221		686.545	86.1013		686.545	79.5773		686.545	75.8096		686.545	81.3119
687.027	86.4552		687.027	86.1013		687.027	79.584		687.027	75.8358		687.027	81.3248
687.509	86.4871		687.509	86.0998		687.509	79.5986		687.509	75.8614		687.509	81.3328
687.991	86.5196		687.991	86.1016		687.991	79.6259		687.991	75.8883		687.991	81.3394
688.474	86.5521		688.474	86.1089		688.474	79.6655		688.474	75.9153		688.474	81.3465
688.956	86.582		688.956	86.1208		688.956	79.7116		688.956	75.9388		688.956	81.3534
689.438	86.6062		689.438	86.1349		689.438	79.7567		689.438	75.9554		689.438	81.3593
689.92	86.6235		689.92	86.1486		689.92	79.7943		689.92	75.9646		689.92	81.3646
690.402	86.6349		690.402	86.1614		690.402	79.8221		690.402	75.9696		690.402	81.3718
690.884	86.644		690.884	86.1749		690.884	79.8414		690.884	75.9766		690.884	81.3854
691.366	86.6548		691.366	86.1921		691.366	79.8563		691.366	75.9919		691.366	81.4096
691.848	86.6706		691.848	86.2157		691.848	79.8705		691.848	76.0196		691.848	81.4465
692.331	86.6923		692.331	86.2461		692.331	79.886		692.331	76.0596		692.331	81.4948
692.813	86.7187		692.813	86.2815		692.813	79.9027		692.813	76.1081		692.813	81.5506
693.295	86.7477		693.295	86.3183		693.295	79.9192		693.295	76.1603		693.295	81.6091
693.777	86.7776		693.777	86.3531		693.777	79.9351		693.777	76.2123		693.777	81.6664
694.259	86.808		694.259	86.3839		694.259	79.9514		694.259	76.2628		694.259	81.7214
694.741	86.8392		694.741	86.4108		694.741	79.9708		694.741	76.3132		694.741	81.7748
695.223	86.8719		695.223	86.4356		695.223	79.9956		695.223	76.3652		695.223	81.8279
695.705	86.9055		695.705	86.4602		695.705	80.0267		695.705	76.419		695.705	81.8807
696.188	86.9381		696.188	86.486		696.188	80.062		696.188	76.4718		696.188	81.9309
696.67	86.9674		696.67	86.5127		696.67	80.0981		696.67	76.5195		696.67	81.9745
697.152	86.9919		697.152	86.5393		697.152	80.1317		697.152	76.5579		697.152	82.0079
697.634	87.0123		697.634	86.5644		697.634	80.1621		697.634	76.5862		697.634	82.0299
698.116	87.0315		698.116	86.5873		698.116	80.1916		698.116	76.6071		698.116	82.0427
698.598	87.0538		698.598	86.6084		698.598	80.225		698.598	76.6268		698.598	82.0514
699.08	87.0823		699.08	86.6286		699.08	80.2666		699.08	76.6517		699.08	82.0626
699.562	87.1179		699.562	86.6487		699.562	80.3182		699.562	76.6859		699.562	82.0813
700.045	87.1586		700.045	86.6692		700.045	80.3779		700.045	76.7298		700.045	82.1102
700.527	87.2008		700.527	86.6899		700.527	80.441		700.527	76.7803		700.527	82.1489
701.009	87.2406		701.009	86.7113		701.009	80.5023		701.009	76.8331		701.009	82.1953
701.491	87.2766		701.491	86.7343		701.491	80.5591		701.491	76.8856		701.491	82.2476
701.973	87.3098		701.973	86.7609		701.973	80.6121		701.973	76.9384		701.973	82.3048
702.455	87.3432		702.455	86.7932		702.455	80.6651		702.455	76.9947		702.455	82.3673
702.937	87.38		702.937	86.8324		702.937	80.7229		702.937	77.0582		702.937	82.4354
703.419	87.4215		703.419	86.8775		703.419	80.7882		703.419	77.1304		703.419	82.5081
703.902	87.467		703.902	86.9256		703.902	80.8602		703.902	77.2093		703.902	82.5828
704.384	87.5139		704.384	86.9727		704.384	80.9353		704.384	77.2894		704.384	82.6561
704.866	87.56		704.866	87.0156		704.866	81.0086		704.866	77.3645		704.866	82.7253
705.348	87.6052		705.348	87.0534		705.348	81.0771		705.348	77.4303		705.348	82.7897
705.83	87.6513		705.83	87.0879		705.83	81.141		705.83	77.4864		705.83	82.8514
706.312	87.7019		706.312	87.123		706.312	81.2038		706.312	77.5364		706.312	82.9139
706.794	87.7591		706.794	87.1623		706.794	81.2699		706.794	77.5856		706.794	82.9799
707.276	87.8229		707.276	87.2078		707.276	81.3426		707.276	77.6392		707.276	83.0502
707.759	87.8897		707.759	87.2584		707.759	81.4218		707.759	77.6996		707.759	83.1223
708.241	87.954		708.241	87.3109		708.241	81.5043		708.241	77.7666		708.241	83.1924
708.723	88.0113		708.723	87.3617		708.723	81.5858		708.723	77.8386		708.723	83.2566
709.205	88.0597		709.205	87.409		709.205	81.6626		709.205	77.9141		709.205	83.3138
709.687	88.1017		709.687	87.4532		709.687	81.7341		709.687	77.9932		709.687	83.3661
710.169	88.143		710.169	87.4977		710.169	81.8024		710.169	78.0774		710.169	83.418
710.651	88.1902		710.651	87.5462		710.651	81.871		710.651	78.168		710.651	83.4745
711.133	88.2476		711.133	87.6011		711.133	81.9427		711.133	78.2646		711.133	83.5381
711.615	88.3164		711.615	87.6621		711.615	82.0184		711.615	78.3642		711.615	83.6086
712.098	88.3938		712.098	87.7264		712.098	82.0966		712.098	78.4625		712.098	83.683
712.58	88.4753		712.58	87.7897		712.58	82.1751		712.58	78.5553		712.58	83.7577
713.062	88.5565		713.062	87.8487		713.062	82.2524		713.062	78.6415		713.062	83.8311
713.544	88.6352		713.544	87.9022		713.544	82.3292		713.544	78.7232		713.544	83.9043
714.026	88.7114		714.026	87.9516		714.026	82.4084		714.026	78.8058		714.026	83.981
714.508	88.7861		714.508	88.0001		714.508	82.4936		714.508	78.8949		714.508	84.0656
714.99	88.86		714.99	88.0505		714.99	82.587		714.99	78.9943		714.99	84.1604
715.472	88.9328		715.472	88.1045		715.472	82.6886		715.472	79.104		715.472	84.265
715.955	89.0033		715.955	88.1621		715.955	82.7958		715.955	79.2208		715.955	84.3754
716.437	89.0705		716.437	88.2223		716.437	82.9051		716.437	79.3402		716.437	84.4868
716.919	89.1351		716.919	88.2844		716.919	83.0135		716.919	79.4583		716.919	84.5947
717.401	89.1997		717.401	88.3489		717.401	83.1198		717.401	79.5743		717.401	84.6974
717.883	89.2685		717.883	88.4174		717.883	83.2247		717.883	79.6896		717.883	84.7957
718.365	89.3452		718.365	88.4922		718.365	83.3294		718.365	79.807		718.365	84.8918
718.847	89.4314		718.847	88.5743		718.847	83.4346		718.847	79.9288		718.847	84.9878
719.33	89.5258		719.33	88.6632		719.33	83.5394		719.33	80.0554		719.33	85.0846
719.812	89.6244		719.812	88.7565		719.812	83.6422		719.812	80.1854		719.812	85.1818
720.294	89.723		720.294	88.8509		720.294	83.7415		720.294	80.3166		720.294	85.2785
720.776	89.8185		720.776	88.944		720.776	83.8374		720.776	80.448		720.776	85.3744
721.258	89.9109		721.258	89.0349		721.258	83.9325		721.258	80.58		721.258	85.4707
721.74	90.0022		721.74	89.1242		721.74	84.0309		721.74	80.7141		721.74	85.5696
722.222	90.0948		722.222	89.2131		722.222	84.1363		722.222	80.8514		722.222	85.6732
722.704	90.1901		722.704	89.3022		722.704	84.2503		722.704	80.9912		722.704	85.7817
723.187	90.2871		723.187	89.3906		723.187	84.3716		723.187	81.1302		723.187	85.8939
723.669	90.3832		723.669	89.4763		723.669	84.4966		723.669	81.2642		723.669	86.0068
724.151	90.4753		724.151	89.5572		724.151	84.6211		724.151	81.3896		724.151	86.1175
724.633	90.5616		724.633	89.6323		724.633	84.742		724.633	81.5054		724.633	86.2243
725.115	90.6427		725.115	89.7025		725.115	84.8589		725.115	81.614		725.115	86.3276
725.597	90.721		725.597	89.7701		725.597	84.9736		725.597	81.7201		725.597	86.4291
726.079	90.7993		726.079	89.838		726.079	85.0887		726.079	81.8289		726.079	86.5309
726.561	90.8794		726.561	89.9083		726.561	85.206		726.561	81.9438		726.561	86.6339
727.043	90.9612		727.043	89.9813		727.043	85.3253		727.043	82.0651		727.043	86.7373
727.526	91.0426		727.526	90.0553		727.526	85.4443		727.526	82.1905		727.526	86.8394
728.008	91.1216		728.008	90.1282		728.008	85.5601		728.008	82.3169		728.008	86.9379
728.49	91.1969		728.49	90.1979		728.49	85.6704		728.49	82.4417		728.49	87.0323
728.972	91.2691		728.972	90.2642		728.972	85.7745		728.972	82.5642		728.972	87.123
729.454	91.3399		729.454	90.3276		729.454	85.8735		729.454	82.6847		729.454	87.2116
729.936	91.4106		729.936	90.3894		729.936	85.9688		729.936	82.8037		729.936	87.2992
730.418	91.4807		730.418	90.45		730.418	86.0611		730.418	82.9198		730.418	87.3855
730.9	91.5477		730.9	90.5087		730.9	86.1496		730.9	83.0298		730.9	87.4686
731.383	91.6075		731.383	90.5639		731.383	86.2324		731.383	83.1297		731.383	87.5456
731.865	91.6569		731.865	90.6143		731.865	86.3073		731.865	83.217		731.865	87.6147
732.347	91.6953		732.347	90.6599		732.347	86.3738		732.347	83.2918		732.347	87.6762
732.829	91.7257		732.829	90.7029		732.829	86.4331		732.829	83.3581		732.829	87.7331
733.311	91.7538		733.311	90.7472		733.311	86.4884		733.311	83.4219		733.311	87.7899
733.793	91.786		733.793	90.7964		733.793	86.5431		733.793	83.4891		733.793	87.8508
734.275	91.8265		734.275	90.8527		734.275	86.5998		734.275	83.5625		734.275	87.9176
734.758	91.8761		734.758	90.9152		734.758	86.6586		734.758	83.641		734.758	87.9894
735.24	91.932		735.24	90.9802		735.24	86.7177		735.24	83.7198		735.24	88.0622
735.722	91.9891		735.722	91.0427		735.722	86.7745		735.722	83.7932		735.722	88.1318
736.204	92.0433		736.204	91.098		736.204	86.8271		736.204	83.8571		736.204	88.1947
736.686	92.0923		736.686	91.1435		736.686	86.8751		736.686	83.9107		736.686	88.2502
737.168	92.1366		737.168	91.1796		737.168	86.9201		737.168	83.9569		737.168	88.2999
737.65	92.1785		737.65	91.2087		737.65	86.9641		737.65	84.0004		737.65	88.3466
738.132	92.2202		738.132	91.2342		738.132	87.0089		738.132	84.0451		738.132	88.3931
738.615	92.2622		738.615	91.2588		738.615	87.0545		738.615	84.0923		738.615	88.4404
739.097	92.303		739.097	91.2838		739.097	87.0998		739.097	84.141		739.097	88.4882
739.579	92.3401		739.579	91.3094		739.579	87.143		739.579	84.1885		739.579	88.535
740.061	92.3716		740.061	91.3352		740.061	87.1831		740.061	84.2327		740.061	88.58
740.543	92.3975		740.543	91.3616		740.543	87.2208		740.543	84.2739		740.543	88.6231
741.025	92.4199		741.025	91.3896		741.025	87.2584		741.025	84.315		741.025	88.6652
741.507	92.4423		741.507	91.4206		741.507	87.2985		741.507	84.3597		741.507	88.7074
741.989	92.4675		741.989	91.4557		741.989	87.3431		741.989	84.4108		741.989	88.7496
742.471	92.4964		742.471	91.4945		742.471	87.3923		742.471	84.4683		742.471	88.7905
742.954	92.5279		742.954	91.5354		742.954	87.4445		742.954	84.5294		742.954	88.8277
743.436	92.559		743.436	91.5758		743.436	87.4971		743.436	84.5892		743.436	88.8591
743.918	92.5875		743.918	91.6134		743.918	87.5478		743.918	84.6433		743.918	88.8838
744.4	92.6124		744.4	91.6471		744.4	87.5955		744.4	84.6894		744.4	88.9032
744.882	92.635		744.882	91.6774		744.882	87.6406		744.882	84.7285		744.882	88.9202
745.364	92.6582		745.364	91.7058		745.364	87.6842		745.364	84.7635		745.364	88.9386
745.846	92.6848		745.846	91.7344		745.846	87.7273		745.846	84.7985		745.846	88.9617
746.328	92.7165		746.328	91.7647		746.328	87.7704		746.328	84.8363		746.328	88.9911
746.811	92.753		746.811	91.797		746.811	87.8129		746.811	84.878		746.811	89.0271
747.293	92.7924		747.293	91.831		747.293	87.8543		747.293	84.9229		747.293	89.0691
747.775	92.8324		747.775	91.8661		747.775	87.8941		747.775	84.9698		747.775	89.1159
748.257	92.8712		748.257	91.9015		748.257	87.9331		748.257	85.0175		748.257	89.1671
748.739	92.9084		748.739	91.9369		748.739	87.9726		748.739	85.0657		748.739	89.2217
749.221	92.9439		749.221	91.9719		749.221	88.0135		749.221	85.1147		749.221	89.2781
749.703	92.9778		749.703	92.0053		749.703	88.0561		749.703	85.1644		749.703	89.3336
750.186	93.0095		750.186	92.0353		750.186	88.0992		750.186	85.214		750.186	89.3843
750.668	93.0376		750.668	92.0598		750.668	88.1408		750.668	85.262		750.668	89.427
751.15	93.061		751.15	92.0772		751.15	88.1792		751.15	85.307		751.15	89.4596
751.632	93.0796		751.632	92.0873		751.632	88.2136		751.632	85.3483		751.632	89.4831
752.114	93.095		752.114	92.0918		752.114	88.245		752.114	85.3865		752.114	89.501
752.596	93.1103		752.596	92.0941		752.596	88.2752		752.596	85.423		752.596	89.5184
753.078	93.1289		753.078	92.0981		753.078	88.3065		753.078	85.4595		753.078	89.5399
753.56	93.1533		753.56	92.1071		753.56	88.3399		753.56	85.4967		753.56	89.5683
754.043	93.1834		754.043	92.1228		754.043	88.3751		754.043	85.5336		754.043	89.6034
754.525	93.217		754.525	92.1451		754.525	88.4109		754.525	85.5687		754.525	89.643
755.007	93.2506		755.007	92.1724		755.007	88.4461		755.007	85.6002		755.007	89.6841
755.489	93.2808		755.489	92.2031		755.489	88.4804		755.489	85.6277		755.489	89.7248
755.971	93.3062		755.971	92.2359		755.971	88.5148		755.971	85.6524		755.971	89.7651
756.453	93.3278		756.453	92.2704		756.453	88.5515		756.453	85.6772		756.453	89.8064
756.935	93.3482		756.935	92.3069		756.935	88.5923		756.935	85.7051		756.935	89.8505
757.417	93.3703		757.417	92.3451		757.417	88.6377		757.417	85.7379		757.417	89.8978
757.899	93.3961		757.899	92.3841		757.899	88.6864		757.899	85.7758		757.899	89.947
758.382	93.4257		758.382	92.4223		758.382	88.7355		758.382	85.8172		758.382	89.995
758.864	93.4572		758.864	92.4579		758.864	88.7822		758.864	85.8602		758.864	90.0388
759.346	93.4883		759.346	92.49		759.346	88.8246		759.346	85.9037		759.346	90.0766
759.828	93.5169		759.828	92.5191		759.828	88.8622		759.828	85.9482		759.828	90.1086
760.31	93.5423		760.31	92.5463		760.31	88.8963		760.31	85.9952		760.31	90.137
760.792	93.5647		760.792	92.5735		760.792	88.9284		760.792	86.046		760.792	90.1645
761.274	93.5853		761.274	92.6017		761.274	88.9597		761.274	86.1008		761.274	90.1933
761.756	93.6052		761.756	92.6306		761.756	88.9902		761.756	86.1574		761.756	90.2237
762.239	93.6249		762.239	92.6588		762.239	89.019		762.239	86.2123		762.239	90.2548
762.721	93.6444		762.721	92.6846		762.721	89.0456		762.721	86.2622		762.721	90.2854
763.203	93.6636		763.203	92.7069		763.203	89.0704		763.203	86.3051		763.203	90.3146
763.685	93.6828		763.685	92.7263		763.685	89.095		763.685	86.3417		763.685	90.3431
764.167	93.7024		764.167	92.7446		764.167	89.1217		764.167	86.3747		764.167	90.3724
764.649	93.7233		764.649	92.7644		764.649	89.1521		764.649	86.4077		764.649	90.4039
765.131	93.7455		765.131	92.7872		765.131	89.1863		765.131	86.4429		765.131	90.4374
765.614	93.7685		765.614	92.8131		765.614	89.222		765.614	86.4805		765.614	90.4713
766.096	93.7909		766.096	92.84		766.096	89.2558		766.096	86.5184		766.096	90.5025
766.578	93.8112		766.578	92.8649		766.578	89.2845		766.578	86.5537		766.578	90.5279
767.06	93.828		767.06	92.8851		767.06	89.3062		767.06	86.5838		767.06	90.5462
767.542	93.841		767.542	92.8991		767.542	89.3217		767.542	86.6084		767.542	90.5583
768.024	93.8509		768.024	92.9079		768.024	89.3337		768.024	86.6287		768.024	90.5672
768.506	93.8586		768.506	92.9139		768.506	89.3457		768.506	86.6473		768.506	90.5766
768.988	93.8652		768.988	92.9203		768.988	89.3599		768.988	86.6659		768.988	90.5894
769.471	93.8709		769.471	92.9294		769.471	89.3771		769.471	86.6846		769.471	90.6065
769.953	93.8755		769.953	92.9423		769.953	89.3959		769.953	86.7018		769.953	90.6272
770.435	93.8788		770.435	92.9585		770.435	89.4146		770.435	86.7148		770.435	90.6495
770.917	93.8813		770.917	92.9764		770.917	89.4318		770.917	86.7218		770.917	90.6717
771.399	93.8841		771.399	92.9947		771.399	89.4478		771.399	86.7226		771.399	90.6934
771.881	93.8891		771.881	93.0121		771.881	89.464		771.881	86.7196		771.881	90.7152
772.363	93.8979		772.363	93.0282		772.363	89.4823		772.363	86.7164		772.363	90.7376
772.845	93.9113		772.845	93.0425		772.845	89.5032		772.845	86.7171		772.845	90.7608
773.327	93.9283		773.327	93.0548		773.327	89.526		773.327	86.7243		773.327	90.7834
773.81	93.9471		773.81	93.0647		773.81	89.5481		773.81	86.7391		773.81	90.8033
774.292	93.9654		774.292	93.072		774.292	89.5671		774.292	86.7613		774.292	90.8185
774.774	93.9818		774.774	93.0775		774.774	89.5819		774.774	86.7897		774.774	90.8286
775.256	93.996		775.256	93.0827		775.256	89.5937		775.256	86.8238		775.256	90.8349
775.738	94.0088		775.738	93.0898		775.738	89.6056		775.738	86.8626		775.738	90.8406
776.22	94.022		776.22	93.101		776.22	89.6215		776.22	86.9051		776.22	90.8489
776.702	94.0366		776.702	93.1172		776.702	89.6441		776.702	86.9493		776.702	90.8621
777.184	94.053		777.184	93.1378		777.184	89.6739		777.184	86.9917		777.184	90.8804
777.667	94.071		777.667	93.1603		777.667	89.7088		777.667	87.0286		777.667	90.9023
778.149	94.0899		778.149	93.1817		778.149	89.7454		778.149	87.0568		778.149	90.9261
778.631	94.1099		778.631	93.1996		778.631	89.7805		778.631	87.0755		778.631	90.9505
779.113	94.1316		779.113	93.213		779.113	89.8118		779.113	87.0861		779.113	90.9759
779.595	94.1562		779.595	93.2229		779.595	89.839		779.595	87.0926		779.595	91.0036
780.077	94.1839		780.077	93.2313		780.077	89.8629		780.077	87.0995		780.077	91.0349
780.559	94.2135		780.559	93.2403		780.559	89.8841		780.559	87.1098		780.559	91.0692
781.041	94.2417		781.041	93.2508		781.041	89.9023		781.041	87.124		781.041	91.104
781.524	94.2644		781.524	93.2624		781.524	89.916		781.524	87.1401		781.524	91.135
782.006	94.2777		782.006	93.2731		782.006	89.9239		782.006	87.1541		782.006	91.1578
782.488	94.2799		782.488	93.281		782.488	89.9253		782.488	87.1625		782.488	91.1705
782.97	94.2723		782.97	93.2851		782.97	89.9216		782.97	87.1639		782.97	91.1739
783.452	94.2589		783.452	93.2858		783.452	89.9159		783.452	87.1589		783.452	91.1721
783.934	94.2452		783.934	93.2848		783.934	89.912		783.934	87.1504		783.934	91.1706
784.416	94.2361		784.416	93.284		784.416	89.9127		784.416	87.1417		784.416	91.174
784.898	94.2344		784.898	93.2851		784.898	89.9191		784.898	87.1353		784.898	91.1843
785.381	94.2404		785.381	93.2881		785.381	89.9293		785.381	87.1324		785.381	91.2003
785.863	94.2519		785.863	93.2923		785.863	89.94		785.863	87.1324		785.863	91.2184
786.345	94.2662		786.345	93.2963		786.345	89.948		786.345	87.1345		786.345	91.2348
786.827	94.2809		786.827	93.2991		786.827	89.9513		786.827	87.1377		786.827	91.2468
787.309	94.2947		787.309	93.3007		787.309	89.95		787.309	87.142		787.309	91.2545
787.791	94.3076		787.791	93.3019		787.791	89.9462		787.791	87.1471		787.791	91.2598
788.273	94.3196		788.273	93.3039		788.273	89.9423		788.273	87.1525		788.273	91.2653
788.755	94.3305		788.755	93.3071		788.755	89.9402		788.755	87.1566		788.755	91.2728
789.237	94.3393		789.237	93.3114		789.237	89.9405		789.237	87.1572		789.237	91.2822
789.72	94.3444		789.72	93.3155		789.72	89.9425		789.72	87.1523		789.72	91.292
790.202	94.3448		790.202	93.3185		790.202	89.9448		790.202	87.1411		790.202	91.2995
790.684	94.3403		790.684	93.3198		790.684	89.9468		790.684	87.1248		790.684	91.3028
791.166	94.332		791.166	93.3201		791.166	89.9487		791.166	87.1063		791.166	91.3013
791.648	94.3218		791.648	93.3208		791.648	89.9513		791.648	87.0891		791.648	91.2959
792.13	94.3116		792.13	93.3236		792.13	89.9556		792.13	87.076		792.13	91.2885
792.612	94.303		792.612	93.3295		792.612	89.962		792.612	87.068		792.612	91.2812
793.095	94.2969		793.095	93.3382		793.095	89.97		793.095	87.0637		793.095	91.2751
793.577	94.2937		793.577	93.3484		793.577	89.9784		793.577	87.0606		793.577	91.2709
794.059	94.2937		794.059	93.3583		794.059	89.986		794.059	87.0562		794.059	91.2686
794.541	94.2975		794.541	93.366		794.541	89.9921		794.541	87.0487		794.541	91.2681
795.023	94.3055		795.023	93.3707		795.023	89.9968		795.023	87.038		795.023	91.2689
795.505	94.3171		795.505	93.3723		795.505	90.0002		795.505	87.0244		795.505	91.2707
795.987	94.33		795.987	93.3711		795.987	90.0019		795.987	87.0082		795.987	91.2725
796.469	94.3406		796.469	93.3675		796.469	90.0009		796.469	86.9886		796.469	91.2728
796.952	94.3447		796.952	93.3614		796.952	89.9953		796.952	86.9642		796.952	91.2697
797.434	94.3388		797.434	93.3527		797.434	89.9836		797.434	86.9331		797.434	91.262
797.916	94.3218		797.916	93.3411		797.916	89.9656		797.916	86.8949		797.916	91.2493
798.398	94.2959		798.398	93.3271		798.398	89.9429		798.398	86.8508		798.398	91.2329
798.88	94.266		798.88	93.3122		798.88	89.9186		798.88	86.8043		798.88	91.2151
799.362	94.2376		799.362	93.2983		799.362	89.8969		799.362	86.7595		799.362	91.1983
799.844	94.2153		799.844	93.2876		799.844	89.8812		799.844	86.7201		799.844	91.1847
800.326	94.201		800.326	93.2811		800.326	89.8728		800.326	86.6876		800.326	91.1748
800.808	94.1933		800.808	93.2789		800.808	89.871		800.808	86.661		800.808	91.1684
801.291	94.1885		801.291	93.2792		801.291	89.8733		801.291	86.6376		801.291	91.1642
801.773	94.1826		801.773	93.2795		801.773	89.8763		801.773	86.6144		801.773	91.1612
802.255	94.1731		802.255	93.2772		802.255	89.8773		802.255	86.5888		802.255	91.1587
802.737	94.1594		802.737	93.2701		802.737	89.8744		802.737	86.5603		802.737	91.1561
803.219	94.1432		803.219	93.2571		803.219	89.8671		803.219	86.5297		803.219	91.1527
803.701	94.1271		803.701	93.2383		803.701	89.8553		803.701	86.4986		803.701	91.1469
804.183	94.1133		804.183	93.2148		804.183	89.8395		804.183	86.4689		804.183	91.1366
804.665	94.1025		804.665	93.1885		804.665	89.8204		804.665	86.4419		804.665	91.1197
805.148	94.0943		805.148	93.1617		805.148	89.7991		805.148	86.419		805.148	91.0951
805.63	94.0875		805.63	93.1369		805.63	89.7776		805.63	86.4016		805.63	91.0641
806.112	94.0813		806.112	93.1167		806.112	89.7585		806.112	86.3912		806.112	91.03
806.594	94.0753		806.594	93.1027		806.594	89.7447		806.594	86.3894		806.594	90.9978
807.076	94.0697		807.076	93.0954		807.076	89.7381		807.076	86.3963		807.076	90.972
807.558	94.0647		807.558	93.0937		807.558	89.7392		807.558	86.4107		807.558	90.9557
808.04	94.0598		808.04	93.0953		808.04	89.746		808.04	86.4293		808.04	90.9493
808.523	94.0543		808.523	93.0971		808.523	89.7553		808.523	86.4479		808.523	90.9514
809.005	94.0472		809.005	93.0963		809.005	89.7635		809.005	86.4626		809.005	90.9592
809.487	94.0383		809.487	93.0917		809.487	89.7684		809.487	86.4719		809.487	90.971
809.969	94.0287		809.969	93.084		809.969	89.7696		809.969	86.4767		809.969	90.9863
810.451	94.0205		810.451	93.0754		810.451	89.7689		810.451	86.4803		810.451	91.0058
810.933	94.0162		810.933	93.0692		810.933	89.7689		810.933	86.4871		810.933	91.0304
811.415	94.0176		811.415	93.0679		811.415	89.772		811.415	86.5004		811.415	91.0597
811.897	94.025		811.897	93.0727		811.897	89.7793		811.897	86.5214		811.897	91.0915
812.38	94.0371		812.38	93.0827		812.38	89.7904		812.38	86.5492		812.38	91.1221
812.862	94.0519		812.862	93.096		812.862	89.8044		812.862	86.5813		812.862	91.148
813.344	94.0678		813.344	93.11		813.344	89.8206		813.344	86.6155		813.344	91.1669
813.826	94.0842		813.826	93.1233		813.826	89.8392		813.826	86.6505		813.826	91.1795
814.308	94.102		814.308	93.1354		814.308	89.8614		814.308	86.6867		814.308	91.1885
814.79	94.1225		814.79	93.1474		814.79	89.8881		814.79	86.7251		814.79	91.198
815.272	94.1467		815.272	93.1612		815.272	89.9194		815.272	86.7668		815.272	91.2116
815.754	94.1746		815.754	93.1785		815.754	89.9536		815.754	86.8119		815.754	91.2309
816.236	94.2044		816.236	93.2004		816.236	89.9876		816.236	86.8596		816.236	91.2557
816.719	94.2339		816.719	93.227		816.719	90.0183		816.719	86.9087		816.719	91.2846
817.201	94.261		817.201	93.2576		817.201	90.0438		817.201	86.9587		817.201	91.316
817.683	94.2851		817.683	93.2913		817.683	90.0647		817.683	87.0096		817.683	91.3495
818.165	94.3068		818.165	93.3267		818.165	90.0841		818.165	87.0624		818.165	91.386
818.647	94.3278		818.647	93.3628		818.647	90.1061		818.647	87.1178		818.647	91.4269
819.129	94.3498		819.129	93.399		819.129	90.1346		819.129	87.1755		819.129	91.4729
819.611	94.3739		819.611	93.4349		819.611	90.1715		819.611	87.2344		819.611	91.5238
820.093	94.4004		820.093	93.4709		820.093	90.2167		820.093	87.2924		820.093	91.5779
820.576	94.4289		820.576	93.5078		820.576	90.268		820.576	87.3483		820.576	91.6333
821.058	94.4592		821.058	93.5466		821.058	90.3227		821.058	87.4021		821.058	91.6887
821.54	94.492		821.54	93.5885		821.54	90.3786		821.54	87.456		821.54	91.7439
822.022	94.5282		822.022	93.6336		822.022	90.435		822.022	87.5129		822.022	91.7995
822.504	94.5687		822.504	93.6809		822.504	90.4918		822.504	87.5755		822.504	91.8563
822.986	94.6132		822.986	93.7284		822.986	90.5494		822.986	87.6448		822.986	91.9141
823.468	94.66		823.468	93.7729		823.468	90.6079		823.468	87.7194		823.468	91.9716
823.951	94.7063		823.951	93.812		823.951	90.6667		823.951	87.7961		823.951	92.0269
824.433	94.7494		824.433	93.8448		824.433	90.7251		824.433	87.872		824.433	92.0791
824.915	94.7876		824.915	93.8728		824.915	90.7828		824.915	87.9451		824.915	92.1284
825.397	94.8218		825.397	93.8994		825.397	90.8405		825.397	88.016		825.397	92.1777
825.879	94.8547		825.879	93.9296		825.879	90.8996		825.879	88.0867		825.879	92.231
826.361	94.8903		826.361	93.9677		826.361	90.9619		826.361	88.1601		826.361	92.2918
826.843	94.9319		826.843	94.016		826.843	91.0287		826.843	88.238		826.843	92.3617
827.325	94.9807		827.325	94.0746		827.325	91.1		827.325	88.3201		827.325	92.4387
827.808	95.0357		827.808	94.1408		827.808	91.1745		827.808	88.4045		827.808	92.5185
828.29	95.0942		828.29	94.2108		828.29	91.2502		828.29	88.4889		828.29	92.5959
828.772	95.1527		828.772	94.281		828.772	91.3254		828.772	88.5716		828.772	92.6671
829.254	95.2086		829.254	94.3487		829.254	91.3992		829.254	88.6533		829.254	92.7311
829.736	95.2607		829.736	94.4129		829.736	91.4713		829.736	88.7358		829.736	92.7901
830.218	95.3096		830.218	94.4735		830.218	91.5421		830.218	88.8216		830.218	92.8483
830.7	95.356		830.7	94.5312		830.7	91.6118		830.7	88.9122		830.7	92.9096
831.182	95.401		831.182	94.5863		831.182	91.6798		831.182	89.0069		831.182	92.9763
831.664	95.4446		831.664	94.6391		831.664	91.7452		831.664	89.1031		831.664	93.048
832.147	95.4864		832.147	94.6901		832.147	91.8072		832.147	89.1977		832.147	93.1224
832.629	95.5261		832.629	94.7401		832.629	91.8659		832.629	89.288		832.629	93.1963
833.111	95.5638		833.111	94.7904		833.111	91.9224		833.111	89.3732		833.111	93.2677
833.593	95.6005		833.593	94.8425		833.593	91.9787		833.593	89.4546		833.593	93.3355
834.075	95.6377		834.075	94.8974		834.075	92.0368		834.075	89.5343		834.075	93.4004
834.557	95.6766		834.557	94.9547		834.557	92.0974		834.557	89.6144		834.557	93.4631
835.039	95.7177		835.039	95.0123		835.039	92.1596		835.039	89.6952		835.039	93.5236
835.521	95.76		835.521	95.0673		835.521	92.2212		835.521	89.7753		835.521	93.5809
836.004	95.8017		836.004	95.1167		836.004	92.2793		836.004	89.8523		836.004	93.6331
836.486	95.8409		836.486	95.1586		836.486	92.3316		836.486	89.9235		836.486	93.6787
836.968	95.8759		836.968	95.1932		836.968	92.3775		836.968	89.9875		836.968	93.7173
837.45	95.9062		837.45	95.2224		837.45	92.4183		837.45	90.0445		837.45	93.7502
837.932	95.9322		837.932	95.2496		837.932	92.4562		837.932	90.0957		837.932	93.7799
838.414	95.9548		838.414	95.2777		838.414	92.4939		838.414	90.1432		838.414	93.8093
838.896	95.9752		838.896	95.3088		838.896	92.5331		838.896	90.1886		838.896	93.8406
839.379	95.9942		839.379	95.3431		839.379	92.5744		839.379	90.2329		839.379	93.8747
839.861	96.0127		839.861	95.3798		839.861	92.6171		839.861	90.2766		839.861	93.9114
840.343	96.0315		840.343	95.417		840.343	92.6604		840.343	90.3204		840.343	93.9497
840.825	96.0514		840.825	95.4532		840.825	92.7035		840.825	90.3648		840.825	93.9888
841.307	96.073		841.307	95.4875		841.307	92.7461		841.307	90.4107		841.307	94.0282
841.789	96.0964		841.789	95.5198		841.789	92.7883		841.789	90.4583		841.789	94.0676
842.271	96.121		842.271	95.5504		842.271	92.8296		842.271	90.5072		842.271	94.1065
842.753	96.1453		842.753	95.5801		842.753	92.8694		842.753	90.5556		842.753	94.1441
843.236	96.1676		843.236	95.6092		843.236	92.9066		843.236	90.6015		843.236	94.1791
843.718	96.1872		843.718	95.6387		843.718	92.9403		843.718	90.6431		843.718	94.2107
844.2	96.204		844.2	95.6693		844.2	92.9701		844.2	90.6798		844.2	94.2389
844.682	96.2199		844.682	95.7018		844.682	92.9969		844.682	90.7125		844.682	94.2651
845.164	96.2372		845.164	95.737		845.164	93.0224		845.164	90.7433		845.164	94.2911
845.646	96.2576		845.646	95.7743		845.646	93.0479		845.646	90.7741		845.646	94.3186
846.128	96.2816		846.128	95.812		846.128	93.0738		846.128	90.8057		846.128	94.348
846.61	96.307		846.61	95.8472		846.61	93.0987		846.61	90.8373		846.61	94.3776
847.092	96.3301		847.092	95.8759		847.092	93.1198		847.092	90.8665		847.092	94.4041
847.575	96.3464		847.575	95.8948		847.575	93.1335		847.575	90.8908		847.575	94.4236
848.057	96.3523		848.057	95.9016		848.057	93.137		848.057	90.9081		848.057	94.4332
848.539	96.3466		848.539	95.8964		848.539	93.1297		848.539	90.9182		848.539	94.4321
849.021	96.3308		849.021	95.8815		849.021	93.1132		849.021	90.9225		849.021	94.4219
849.503	96.3083		849.503	95.8606		849.503	93.0913		849.503	90.923		849.503	94.4058
849.985	96.2835		849.985	95.8381		849.985	93.0688		849.985	90.9217		849.985	94.3877
850.467	96.2603		850.467	95.8176		850.467	93.0501		850.467	90.9195		850.467	94.3704
850.949	96.2415		850.949	95.8016		850.949	93.038		850.949	90.9162		850.949	94.3554
851.432	96.2282		851.432	95.7917		851.432	93.0341		851.432	90.911		851.432	94.3432
851.914	96.2207		851.914	95.7882		851.914	93.0383		851.914	90.9038		851.914	94.3338
852.396	96.2186		852.396	95.7913		852.396	93.0497		852.396	90.8949		852.396	94.328
852.878	96.2215		852.878	95.8003		852.878	93.0669		852.878	90.8859		852.878	94.3269
853.36	96.2284		853.36	95.8143		853.36	93.0882		853.36	90.8782		853.36	94.3322
853.842	96.2378		853.842	95.831		853.842	93.1114		853.842	90.8724		853.842	94.344
854.324	96.247		854.324	95.8474		854.324	93.1337		854.324	90.8675		854.324	94.3607
854.807	96.2529		854.807	95.86		854.807	93.1519		854.807	90.8613		854.807	94.3787
855.289	96.2525		855.289	95.8661		855.289	93.1633		855.289	90.8512		855.289	94.3931
855.771	96.2442		855.771	95.8643		855.771	93.1665		855.771	90.8358		855.771	94.3997
856.253	96.2281		856.253	95.8557		856.253	93.1617		856.253	90.8152		856.253	94.3961
856.735	96.2063		856.735	95.8431		856.735	93.1509		856.735	90.7913		856.735	94.3832
857.217	96.182		857.217	95.8304		857.217	93.1373		857.217	90.7669		857.217	94.3641
857.699	96.1585		857.699	95.8205		857.699	93.1239		857.699	90.7442		857.699	94.3434
858.181	96.1377		858.181	95.8151		858.181	93.1131		858.181	90.7242		858.181	94.3254
858.663	96.1204		858.663	95.8131		858.663	93.1057		858.663	90.7059		858.663	94.3129
859.146	96.1054		859.146	95.8119		859.146	93.1009		859.146	90.6876		859.146	94.3064
859.628	96.0912		859.628	95.8087		859.628	93.0976		859.628	90.6675		859.628	94.3046
860.11	96.0765		860.11	95.8012		860.11	93.0944		860.11	90.645		860.11	94.3056
860.592	96.0606		860.592	95.7887		860.592	93.0905		860.592	90.6206		860.592	94.307
861.074	96.0437		861.074	95.7726		861.074	93.0854		861.074	90.5957		861.074	94.3071
861.556	96.0258		861.556	95.755		861.556	93.0786		861.556	90.5715		861.556	94.304
862.038	96.0073		862.038	95.7383		862.038	93.0694		862.038	90.5482		862.038	94.2966
862.52	95.9879		862.52	95.7241		862.52	93.057		862.52	90.525		862.52	94.2837
863.003	95.9676		863.003	95.7131		863.003	93.0406		863.003	90.5006		863.003	94.2647
863.485	95.9465		863.485	95.7049		863.485	93.0202		863.485	90.4741		863.485	94.2401
863.967	95.9257		863.967	95.699		863.967	92.997		863.967	90.4454		863.967	94.2114
864.449	95.9063		864.449	95.6943		864.449	92.9731		864.449	90.4151		864.449	94.1812
864.931	95.8891		864.931	95.6898		864.931	92.9507		864.931	90.3842		864.931	94.1521
865.413	95.874		865.413	95.6843		865.413	92.9315		865.413	90.3523		865.413	94.1256
865.895	95.8591		865.895	95.6761		865.895	92.9156		865.895	90.3182		865.895	94.1017
866.377	95.8418		866.377	95.6633		866.377	92.9014		866.377	90.2793		866.377	94.0783
866.86	95.8194		866.86	95.6446		866.86	92.8866		866.86	90.2334		866.86	94.0525
867.342	95.7905		867.342	95.6195		867.342	92.8687		867.342	90.18		867.342	94.0221
867.824	95.7557		867.824	95.5892		867.824	92.8466		867.824	90.1205		867.824	93.9863
868.306	95.7175		868.306	95.5562		868.306	92.8203		868.306	90.0586		868.306	93.9464
868.788	95.6792		868.788	95.5233		868.788	92.7912		868.788	89.9988		868.788	93.9052
869.27	95.6439		869.27	95.493		869.27	92.7608		869.27	89.9442		869.27	93.8655
869.752	95.6125		869.752	95.4661		869.752	92.7297		869.752	89.8959		869.752	93.8291
870.234	95.584		870.234	95.4414		870.234	92.6971		870.234	89.8521		870.234	93.7956
870.717	95.5557		870.717	95.4165		870.717	92.6616		870.717	89.8094		870.717	93.763
871.199	95.5247		871.199	95.3886		871.199	92.6211		871.199	89.7643		871.199	93.7287
871.681	95.4889		871.681	95.3555		871.681	92.5747		871.681	89.7145		871.681	93.691
872.163	95.4476		872.163	95.317		872.163	92.5233		872.163	89.6599		872.163	93.6496
872.645	95.4017		872.645	95.2743		872.645	92.4688		872.645	89.6021		872.645	93.6058
873.127	95.3525		873.127	95.2297		873.127	92.414		873.127	89.5427		873.127	93.5616
873.609	95.3007		873.609	95.1852		873.609	92.3615		873.609	89.4829		873.609	93.5185
874.091	95.2466		874.091	95.1425		874.091	92.3123		874.091	89.4226		874.091	93.4764
874.573	95.1901		874.573	95.102		874.573	92.266		874.573	89.3607		874.573	93.4342
875.056	95.1314		875.056	95.0635		875.056	92.2213		875.056	89.2968		875.056	93.3897
875.538	95.0714		875.538	95.0265		875.538	92.1766		875.538	89.2312		875.538	93.3413
876.02	95.0124		876.02	94.9907		876.02	92.1308		876.02	89.1657		876.02	93.2887
876.502	94.957		876.502	94.9559		876.502	92.0835		876.502	89.1026		876.502	93.2327
876.984	94.9066		876.984	94.9212		876.984	92.0345		876.984	89.0433		876.984	93.1749
877.466	94.8611		877.466	94.8856		877.466	91.9838		877.466	88.9877		877.466	93.1163
877.948	94.8182		877.948	94.8472		877.948	91.931		877.948	88.9335		877.948	93.0572
878.431	94.7743		878.431	94.8039		878.431	91.875		878.431	88.8773		878.431	92.9965
878.913	94.7258		878.913	94.7541		878.913	91.8149		878.913	88.8157		878.913	92.9329
879.395	94.6703		879.395	94.6976		879.395	91.7502		879.395	88.747		879.395	92.8653
879.877	94.6076		879.877	94.6355		879.877	91.6815		879.877	88.6712		879.877	92.7936
880.359	94.5396		880.359	94.5699		880.359	91.6097		880.359	88.5898		880.359	92.719
880.841	94.4688		880.841	94.5031		880.841	91.5362		880.841	88.5041		880.841	92.643
881.323	94.3975		881.323	94.4367		881.323	91.462		881.323	88.4145		881.323	92.5667
881.805	94.3268		881.805	94.3707		881.805	91.3871		881.805	88.3197		881.805	92.49
882.288	94.2568		882.288	94.3043		882.288	91.3106		882.288	88.2174		882.288	92.4116
882.77	94.1868		882.77	94.2363		882.77	91.2313		882.77	88.1054		882.77	92.3294
883.252	94.1163		883.252	94.166		883.252	91.148		883.252	87.9829		883.252	92.2417
883.734	94.0454		883.734	94.0936		883.734	91.0601		883.734	87.8513		883.734	92.1476
884.216	93.9749		884.216	94.0203		884.216	90.9677		884.216	87.7132		884.216	92.0474
884.698	93.9051		884.698	93.9474		884.698	90.871		884.698	87.5717		884.698	91.9423
885.18	93.8355		885.18	93.8752		885.18	90.7706		885.18	87.4291		885.18	91.8334
885.662	93.7649		885.662	93.803		885.662	90.6666		885.662	87.2863		885.662	91.7217
886.144	93.6914		886.144	93.7289		886.144	90.5589		886.144	87.1433		886.144	91.6078
886.627	93.6135		886.627	93.6504		886.627	90.4478		886.627	86.9999		886.627	91.4922
887.109	93.5309		887.109	93.5659		887.109	90.3341		887.109	86.8569		887.109	91.3761
887.591	93.445		887.591	93.475		887.591	90.2193		887.591	86.7158		887.591	91.2613
888.073	93.3587		888.073	93.3789		888.073	90.1051		888.073	86.5789		888.073	91.15
888.555	93.275		888.555	93.28		888.555	89.9934		888.555	86.4473		888.555	91.0444
889.037	93.196		889.037	93.181		889.037	89.8853		889.037	86.3208		889.037	90.9454
889.519	93.1229		889.519	93.0841		889.519	89.7811		889.519	86.1973		889.519	90.8524
890.001	93.0551		890.001	92.991		890.001	89.6806		890.001	86.0743		890.001	90.7639
890.484	92.9917		890.484	92.9026		890.484	89.5831		890.484	85.9497		890.484	90.6776
890.966	92.9321		890.966	92.8193		890.966	89.4883		890.966	85.8236		890.966	90.5919
891.448	92.8761		891.448	92.7417		891.448	89.3963		891.448	85.6979		891.448	90.5064
891.93	92.8243		891.93	92.67		891.93	89.3072		891.93	85.5759		891.93	90.4217
892.412	92.7771		892.412	92.6041		892.412	89.2213		892.412	85.4604		892.412	90.3395
892.894	92.7348		892.894	92.5436		892.894	89.1389		892.894	85.3529		892.894	90.2613
893.376	92.6967		893.376	92.4874		893.376	89.0602		893.376	85.2531		893.376	90.1883
893.859	92.662		893.859	92.4343		893.859	88.9862		893.859	85.1594		893.859	90.1217
894.341	92.6301		894.341	92.384		894.341	88.919		894.341	85.0708		894.341	90.0622
894.823	92.6011		894.823	92.3367		894.823	88.8613		894.823	84.9878		894.823	90.0107
895.305	92.5756		895.305	92.2939		895.305	88.8161		895.305	84.9125		895.305	89.9681
895.787	92.5544		895.787	92.257		895.787	88.7853		895.787	84.848		895.787	89.9351
896.269	92.5381		896.269	92.2272		896.269	88.7691		896.269	84.7965		896.269	89.9115
896.751	92.5262		896.751	92.2045		896.751	88.7651		896.751	84.7583		896.751	89.8961
897.233	92.5176		897.233	92.1881		897.233	88.769		897.233	84.7315		897.233	89.887
897.716	92.5111		897.716	92.1762		897.716	88.7762		897.716	84.7127		897.716	89.8823
898.198	92.506		898.198	92.1673		898.198	88.783		898.198	84.6989		898.198	89.8808
898.68	92.5026		898.68	92.1604		898.68	88.7873		898.68	84.688		898.68	89.8824
899.162	92.502		899.162	92.1555		899.162	88.7893		899.162	84.6801		899.162	89.8881
899.644	92.5052		899.644	92.153		899.644	88.7904		899.644	84.6759		899.644	89.8993
900.126	92.5126		900.126	92.1534		900.126	88.7922		900.126	84.6763		900.126	89.9165
900.608	92.5235		900.608	92.1572		900.608	88.7961		900.608	84.6809		900.608	89.9395
901.09	92.5367		901.09	92.1642		901.09	88.8027		901.09	84.6887		901.09	89.9668
901.572	92.5509		901.572	92.1747		901.572	88.8121		901.572	84.6983		901.572	89.9967
902.055	92.5659		902.055	92.1896		902.055	88.825		902.055	84.7093		902.055	90.0281
902.537	92.5826		902.537	92.21		902.537	88.8423		902.537	84.7227		902.537	90.0606
903.019	92.6029		903.019	92.2378		903.019	88.8653		903.019	84.7411		903.019	90.0951
903.501	92.628		903.501	92.2738		903.501	88.8947		903.501	84.7667		903.501	90.1321
903.983	92.6582		903.983	92.3175		903.983	88.9304		903.983	84.8004		903.983	90.1717
904.465	92.6919		904.465	92.3667		904.465	88.9709		904.465	84.8408		904.465	90.213
904.947	92.7263		904.947	92.418		904.947	89.0139		904.947	84.8845		904.947	90.2541
905.429	92.7587		905.429	92.4679		905.429	89.0573		905.429	84.9277		905.429	90.2932
905.912	92.7872		905.912	92.5139		905.912	89.0999		905.912	84.9675		905.912	90.3293
906.394	92.8121		906.394	92.5551		906.394	89.1416		906.394	85.0036		906.394	90.3629
906.876	92.8352		906.876	92.5925		906.876	89.1832		906.876	85.0376		906.876	90.3957
907.358	92.8585		907.358	92.6279		907.358	89.2252		907.358	85.0721		907.358	90.4296
907.84	92.8833		907.84	92.6628		907.84	89.2671		907.84	85.1084		907.84	90.466
908.322	92.9096		908.322	92.6977		908.322	89.3071		908.322	85.1457		908.322	90.5052
908.804	92.9356		908.804	92.7318		908.804	89.3428		908.804	85.1809		908.804	90.5458
909.287	92.9592		909.287	92.7639		909.287	89.3723		909.287	85.2103		909.287	90.586
909.769	92.9788		909.769	92.7924		909.769	89.3952		909.769	85.2309		909.769	90.624
910.251	92.9941		910.251	92.817		910.251	89.4128		910.251	85.2422		910.251	90.6589
910.733	93.0061		910.733	92.8381		910.733	89.4279		910.733	85.2462		910.733	90.6902
911.215	93.0158		911.215	92.8566		911.215	89.443		911.215	85.2463		911.215	90.7181
911.697	93.0239		911.697	92.8728		911.697	89.4594		911.697	85.2457		911.697	90.7421
912.179	93.0293		912.179	92.8868		912.179	89.4762		912.179	85.2456		912.179	90.7613
912.661	93.0305		912.661	92.8975		912.661	89.4916		912.661	85.2452		912.661	90.7746
913.144	93.0259		913.144	92.9041		913.144	89.5028		913.144	85.2425		913.144	90.7814
913.626	93.0152		913.626	92.9062		913.626	89.5088		913.626	85.2358		913.626	90.7822
914.108	93		914.108	92.9048		914.108	89.5099		914.108	85.2248		914.108	90.7791
914.59	92.9832		914.59	92.9018		914.59	89.5082		914.59	85.2115		914.59	90.7747
915.072	92.9681		915.072	92.8989		915.072	89.5059		915.072	85.1987		915.072	90.7714
915.554	92.9561		915.554	92.8972		915.554	89.5044		915.554	85.1884		915.554	90.77
916.036	92.9466		916.036	92.8961		916.036	89.5029		916.036	85.1804		916.036	90.7696
916.518	92.9362		916.518	92.8934		916.518	89.4989		916.518	85.1721		916.518	90.7673
917	92.9213		917	92.8864		917	89.4895		917	85.1593		917	90.7604
917.483	92.8986		917.483	92.8734		917.483	89.4725		917.483	85.1381		917.483	90.747
917.965	92.8674		917.965	92.8541		917.965	89.4481		917.965	85.1068		917.965	90.7272
918.447	92.8295		918.447	92.8306		918.447	89.4188		918.447	85.0661		918.447	90.7028
918.929	92.7885		918.929	92.8062		918.929	89.3881		918.929	85.0192		918.929	90.6766
919.411	92.7477		919.411	92.7841		919.411	89.359		919.411	84.9698		919.411	90.651
919.893	92.7096		919.893	92.7662		919.893	89.3328		919.893	84.9206		919.893	90.6265
920.375	92.6746		920.375	92.7521		920.375	89.3084		920.375	84.8726		920.375	90.6021
920.857	92.6413		920.857	92.7398		920.857	89.2833		920.857	84.8251		920.857	90.5758
921.34	92.6081		921.34	92.7263		921.34	89.2543		921.34	84.7762		921.34	90.5453
921.822	92.5736		921.822	92.7091		921.822	89.2194		921.822	84.7248		921.822	90.5096
922.304	92.5375		922.304	92.6868		922.304	89.1779		922.304	84.6708		922.304	90.4687
922.786	92.4997		922.786	92.6595		922.786	89.1307		922.786	84.6148		922.786	90.4236
923.268	92.4602		923.268	92.6285		923.268	89.0793		923.268	84.5577		923.268	90.3753
923.75	92.4181		923.75	92.5954		923.75	89.0248		923.75	84.5001		923.75	90.3243
924.232	92.3719		924.232	92.5613		924.232	88.9674		924.232	84.4413		924.232	90.2701
924.715	92.3202		924.715	92.5269		924.715	88.907		924.715	84.3803		924.715	90.2126
925.197	92.2626		925.197	92.492		925.197	88.8435		925.197	84.3161		925.197	90.1519
925.679	92.2006		925.679	92.4563		925.679	88.7775		925.679	84.2489		925.679	90.089
926.161	92.1367		926.161	92.4194		926.161	88.7101		926.161	84.1793		926.161	90.026
926.643	92.0738		926.643	92.3807		926.643	88.6426		926.643	84.1088		926.643	89.9645
927.125	92.0139		927.125	92.3396		927.125	88.5756		927.125	84.0379		927.125	89.905
927.607	91.9567		927.607	92.2951		927.607	88.5089		927.607	83.9666		927.607	89.8464
928.089	91.9003		928.089	92.2466		928.089	88.4409		928.089	83.8938		928.089	89.7865
928.572	91.8421		928.572	92.1941		928.572	88.3702		928.572	83.8186		928.572	89.7229
929.054	91.78		929.054	92.1382		929.054	88.2959		929.054	83.7411		929.054	89.6545
929.536	91.7144		929.536	92.0809		929.536	88.2189		929.536	83.6626		929.536	89.5818
930.018	91.6472		930.018	92.0242		930.018	88.141		930.018	83.5854		930.018	89.5075
930.5	91.5817		930.5	91.9699		930.5	88.0647		930.5	83.511		930.5	89.4346
930.982	91.5203		930.982	91.9185		930.982	87.9914		930.982	83.4394		930.982	89.3654
931.464	91.4637		931.464	91.8689		931.464	87.921		931.464	83.3683		931.464	89.3003
931.946	91.4105		931.946	91.8187		931.946	87.8519		931.946	83.2938		931.946	89.238
932.428	91.358		932.428	91.7655		932.428	87.7817		932.428	83.2126		932.428	89.176
932.911	91.3039		932.911	91.7082		932.911	87.7083		932.911	83.1234		932.911	89.1124
933.393	91.247		933.393	91.647		933.393	87.6316		933.393	83.028		933.393	89.0465
933.875	91.1881		933.875	91.5836		933.875	87.5526		933.875	82.9309		933.875	88.9793
934.357	91.1289		934.357	91.5203		934.357	87.4735		934.357	82.8375		934.357	88.9124
934.839	91.0704		934.839	91.4588		934.839	87.3961		934.839	82.7512		934.839	88.8469
935.321	91.0127		935.321	91.3993		935.321	87.3209		935.321	82.6724		935.321	88.7825
935.803	90.9541		935.803	91.3404		935.803	87.2468		935.803	82.5982		935.803	88.7175
936.285	90.8922		936.285	91.2805		936.285	87.1723		936.285	82.5236		936.285	88.6497
936.768	90.8256		936.768	91.2183		936.768	87.0958		936.768	82.4444		936.768	88.5777
937.25	90.755		937.25	91.1541		937.25	87.0173		937.25	82.3587		937.25	88.502
937.732	90.6826		937.732	91.0899		937.732	86.9377		937.732	82.2677		937.732	88.4247
938.214	90.612		938.214	91.028		938.214	86.8584		938.214	82.1744		938.214	88.3485
938.696	90.5456		938.696	90.9704		938.696	86.78		938.696	82.082		938.696	88.2754
939.178	90.4838		939.178	90.9172		939.178	86.702		939.178	81.9917		939.178	88.2058
939.66	90.4244		939.66	90.8666		939.66	86.6223		939.66	81.9025		939.66	88.1379
940.143	90.3637		940.143	90.8159		940.143	86.5385		940.143	81.8116		940.143	88.0693
940.625	90.2981		940.625	90.7625		940.625	86.4491		940.625	81.7165		940.625	87.9979
941.107	90.2263		941.107	90.7054		941.107	86.3549		941.107	81.6162		941.107	87.9233
941.589	90.1492		941.589	90.6452		941.589	86.2582		941.589	81.512		941.589	87.8469
942.071	90.0699		942.071	90.5835		942.071	86.1626		942.071	81.4065		942.071	87.7706
942.553	89.9919		942.553	90.5219		942.553	86.0707		942.553	81.3021		942.553	87.6956
943.035	89.9174		943.035	90.4609		943.035	85.9834		943.035	81.1995		943.035	87.6215
943.517	89.8466		943.517	90.3992		943.517	85.8994		943.517	81.0976		943.517	87.5459
944	89.778		944	90.3347		944	85.8159		944	80.9935		944	87.4658
944.482	89.7097		944.482	90.2655		944.482	85.7301		944.482	80.8851		944.482	87.379
944.964	89.6406		944.964	90.1908		944.964	85.6403		944.964	80.7714		944.964	87.2852
945.446	89.5703		945.446	90.1118		945.446	85.546		945.446	80.6535		945.446	87.1863
945.928	89.4997		945.928	90.0308		945.928	85.4481		945.928	80.5335		945.928	87.0856
946.41	89.4291		946.41	89.9502		946.41	85.3471		946.41	80.4127		946.41	86.9855
946.892	89.3575		946.892	89.8712		946.892	85.2425		946.892	80.2906		946.892	86.8865
947.374	89.2824		947.374	89.7933		947.374	85.1328		947.374	80.1646		947.374	86.7867
947.856	89.2007		947.856	89.7147		947.856	85.0161		947.856	80.0312		947.856	86.6829
948.339	89.11		948.339	89.6328		948.339	84.8916		948.339	79.8878		948.339	86.5722
948.821	89.0099		948.821	89.5462		948.821	84.76		948.821	79.7339		948.821	86.4537
949.303	88.9024		949.303	89.4541		949.303	84.6235		949.303	79.5718		949.303	86.3283
949.785	88.7908		949.785	89.3572		949.785	84.4853		949.785	79.4049		949.785	86.1988
950.267	88.6784		950.267	89.2563		950.267	84.3476		950.267	79.2364		950.267	86.0675
950.749	88.567		950.749	89.1517		950.749	84.2108		950.749	79.0672		950.749	85.9352
951.231	88.4561		951.231	89.043		951.231	84.0731		951.231	78.8956		951.231	85.8006
951.713	88.3438		951.713	88.9295		951.713	83.932		951.713	78.7184		951.713	85.6611
952.196	88.228		952.196	88.8105		952.196	83.7852		952.196	78.5329		952.196	85.5143
952.678	88.1079		952.678	88.6869		952.678	83.6319		952.678	78.3384		952.678	85.3598
953.16	87.9843		953.16	88.5603		953.16	83.4734		953.16	78.1367		953.16	85.1993
953.642	87.8594		953.642	88.4332		953.642	83.3118		953.642	77.9309		953.642	85.0358
954.124	87.7351		954.124	88.3073		954.124	83.1488		954.124	77.724		954.124	84.8724
954.606	87.6119		954.606	88.1829		954.606	82.9844		954.606	77.517		954.606	84.7102
955.088	87.4887		955.088	88.0585		955.088	82.817		955.088	77.3081		955.088	84.5479
955.57	87.3628		955.57	87.9317		955.57	82.644		955.57	77.0939		955.57	84.3826
956.053	87.232		956.053	87.7999		956.053	82.4632		956.053	76.8715		956.053	84.2111
956.535	87.0956		956.535	87.6623		956.535	82.2744		956.535	76.6398		956.535	84.0323
957.017	86.9548		957.017	87.5192		957.017	82.0795		957.017	76.4001		957.017	83.8471
957.499	86.8123		957.499	87.3722		957.499	81.8812		957.499	76.1555		957.499	83.6586
957.981	86.671		957.981	87.2232		957.981	81.682		957.981	75.9088		957.981	83.47
958.463	86.5323		958.463	87.0729		958.463	81.4827		958.463	75.661		958.463	83.2835
958.945	86.3958		958.945	86.9205		958.945	81.2821		958.945	75.411		958.945	83.0988
959.427	86.2599		959.427	86.7648		959.427	81.0783		959.427	75.1564		959.427	82.9143
959.909	86.1228		959.909	86.6047		959.909	80.8699		959.909	74.8951		959.909	82.7273
960.392	85.9844		960.392	86.4404		960.392	80.6572		960.392	74.6273		960.392	82.5368
960.874	85.8458		960.874	86.2733		960.874	80.4427		960.874	74.3552		960.874	82.343
961.356	85.7095		961.356	86.1061		961.356	80.2294		961.356	74.0823		961.356	82.148
961.838	85.5774		961.838	85.9407		961.838	80.0196		961.838	73.8113		961.838	81.9537
962.32	85.4497		962.32	85.7777		962.32	79.8133		962.32	73.5425		962.32	81.761
962.802	85.3244		962.802	85.616		962.802	79.608		962.802	73.2734		962.802	81.5692
963.284	85.1983		963.284	85.4533		963.284	79.4002		963.284	73.0006		963.284	81.3759
963.766	85.0684		963.766	85.2874		963.766	79.1869		963.766	72.7213		963.766	81.1789
964.249	84.9333		964.249	85.1173		964.249	78.9671		964.249	72.4352		964.249	80.9767
964.731	84.7939		964.731	84.9439		964.731	78.7427		964.731	72.1449		964.731	80.7698
965.213	84.6526		965.213	84.7689		965.213	78.5167		965.213	71.8545		965.213	80.5594
965.695	84.5122		965.695	84.594		965.695	78.2919		965.695	71.5671		965.695	80.3471
966.177	84.3739		966.177	84.4196		966.177	78.0692		966.177	71.2832		966.177	80.1334
966.659	84.2375		966.659	84.2446		966.659	77.8471		966.659	71.0001		966.659	79.9179
967.141	84.1009		967.141	84.0667		967.141	77.6227		967.141	70.7136		967.141	79.6993
967.624	83.9622		967.624	83.8841		967.624	77.3932		967.624	70.4202		967.624	79.4774
968.106	83.8204		968.106	83.6963		968.106	77.1577		968.106	70.1191		968.106	79.2529
968.588	83.6757		968.588	83.5043		968.588	76.9174		968.588	69.8126		968.588	79.0282
969.07	83.5292		969.07	83.31		969.07	76.6745		969.07	69.5045		969.07	78.8054
969.552	83.3816		969.552	83.1152		969.552	76.431		969.552	69.1986		969.552	78.5854
970.034	83.2327		970.034	82.9205		970.034	76.187		970.034	68.8956		970.034	78.3668
970.516	83.0808		970.516	82.7249		970.516	75.9408		970.516	68.5935		970.516	78.1463
970.998	82.9244		970.998	82.5267		970.998	75.69		970.998	68.2886		970.998	77.9199
971.481	82.7633		971.481	82.3247		971.481	75.4333		971.481	67.9782		971.481	77.6856
971.963	82.5992		971.963	82.1193		971.963	75.1718		971.963	67.6621		971.963	77.4438
972.445	82.436		972.445	81.9124		972.445	74.9087		972.445	67.3435		972.445	77.1978
972.927	82.2779		972.927	81.7069		972.927	74.6482		972.927	67.027		972.927	76.952
973.409	82.128		973.409	81.5047		973.409	74.3929		973.409	66.7163		973.409	76.7097
973.891	81.9863		973.891	81.3063		973.891	74.1427		973.891	66.4125		973.891	76.4714
974.373	81.8501		974.373	81.1102		974.373	73.8949		974.373	66.1134		974.373	76.2347
974.855	81.7151		974.855	80.914		974.855	73.6457		974.855	65.8156		974.855	75.9958
975.337	81.578		975.337	80.7161		975.337	73.3925		975.337	65.5167		975.337	75.7518
975.82	81.4378		975.82	80.517		975.82	73.1362		975.82	65.2177		975.82	75.5027
976.302	81.2963		976.302	80.319		976.302	72.8806		976.302	64.9229		976.302	75.2516
976.784	81.1576		976.784	80.1255		976.784	72.6311		976.784	64.6384		976.784	75.0036
977.266	81.0254		977.266	79.9394		977.266	72.3923		977.266	64.3689		977.266	74.7632
977.748	80.9018		977.748	79.7615		977.748	72.1657		977.748	64.1158		977.748	74.5331
978.23	80.7868		978.23	79.591		978.23	71.9494		978.23	63.8767		978.23	74.313
978.712	80.6788		978.712	79.4261		978.712	71.7402		978.712	63.6477		978.712	74.1015
979.194	80.5768		979.194	79.266		979.194	71.5356		979.194	63.4257		979.194	73.8978
979.677	80.4816		979.677	79.1125		979.677	71.3366		979.677	63.2113		979.677	73.7037
980.159	80.3963		980.159	78.9694		980.159	71.1478		980.159	63.0093		980.159	73.5238
980.641	80.3252		980.641	78.8419		980.641	70.9761		980.641	62.8266		980.641	73.364
981.123	80.2719		981.123	78.7342		981.123	70.8282		981.123	62.6691		981.123	73.2292
981.605	80.2378		981.605	78.6484		981.605	70.7078		981.605	62.5399		981.605	73.1216
982.087	80.2217		982.087	78.5834		982.087	70.6153		982.087	62.438		982.087	73.0398
982.569	80.2203		982.569	78.5366		982.569	70.5485		982.569	62.3599		982.569	72.9807
983.052	80.2306		983.052	78.5052		983.052	70.5046		983.052	62.3028		983.052	72.9409
983.534	80.2508		983.534	78.4878		983.534	70.4824		983.534	62.2658		983.534	72.9189
984.016	80.281		984.016	78.4844		984.016	70.4821		984.016	62.2504		984.016	72.9152
984.498	80.3221		984.498	78.4956		984.498	70.5045		984.498	62.259		984.498	72.9307
984.98	80.3743		984.98	78.5208		984.98	70.5491		984.98	62.2921		984.98	72.9652
985.462	80.4361		985.462	78.5574		985.462	70.6121		985.462	62.3462		985.462	73.0154
985.944	80.5039		985.944	78.6006		985.944	70.6869		985.944	62.4145		985.944	73.0755
986.426	80.5733		986.426	78.6449		986.426	70.7656		986.426	62.4887		986.426	73.1385
986.909	80.641		986.909	78.6856		986.909	70.8417		986.909	62.5618		986.909	73.1992
987.391	80.7052		987.391	78.7205		987.391	70.9116		987.391	62.6307		987.391	73.2553
987.873	80.7667		987.873	78.7498		987.873	70.975		987.873	62.6954		987.873	73.308
988.355	80.827		988.355	78.7752		988.355	71.0341		988.355	62.7578		988.355	73.3599
988.837	80.887		988.837	78.7977		988.837	71.0906		988.837	62.8185		988.837	73.4131
989.319	80.9457		989.319	78.817		989.319	71.1445		989.319	62.8748		989.319	73.4668
989.801	81.0002		989.801	78.8308		989.801	71.1933		989.801	62.9211		989.801	73.5171
990.283	81.0469		990.283	78.8361		990.283	71.2335		990.283	62.9514		990.283	73.559
990.765	81.083		990.765	78.8307		990.765	71.2619		990.765	62.9616		990.765	73.5881
991.248	81.1085		991.248	78.8147		991.248	71.2778		991.248	62.9522		991.248	73.6028
991.73	81.1251		991.73	78.7903		991.73	71.2827		991.73	62.9283		991.73	73.6049
992.212	81.1362		992.212	78.7608		992.212	71.2795		992.212	62.8968		992.212	73.5982
992.694	81.1446		992.694	78.7292		992.694	71.2705		992.694	62.8637		992.694	73.5864
993.176	81.1516		993.176	78.697		993.176	71.2563		993.176	62.8314		993.176	73.5716
993.658	81.1566		993.658	78.6635		993.658	71.2355		993.658	62.798		993.658	73.5534
994.14	81.1578		994.14	78.6275		994.14	71.206		994.14	62.7594		994.14	73.5301
994.622	81.1544		994.622	78.5883		994.622	71.1669		994.622	62.7123		994.622	73.5006
995.105	81.1469		995.105	78.5468		995.105	71.1199		995.105	62.6566		995.105	73.4656
995.587	81.1376		995.587	78.5054		995.587	71.069		995.587	62.5957		995.587	73.4281
996.069	81.1292		996.069	78.4671		996.069	71.0189		996.069	62.5351		996.069	73.392
996.551	81.1234		996.551	78.4335		996.551	70.9733		996.551	62.4796		996.551	73.3601
997.033	81.1199		997.033	78.4043		997.033	70.9334		997.033	62.4312		997.033	73.3332
997.515	81.1165		997.515	78.3772		997.515	70.898		997.515	62.3883		997.515	73.3093
997.997	81.1109		997.997	78.3494		997.997	70.8645		997.997	62.3478		997.997	73.2858
998.48	81.1021		998.48	78.3194		998.48	70.8319		998.48	62.3078		998.48	73.261
998.962	81.0913		998.962	78.2884		998.962	70.8011		998.962	62.269		998.962	73.2358
999.444	81.0822		999.444	78.2596		999.444	70.7754		999.444	62.2352		999.444	73.2134
999.926	81.0787		999.926	78.2369		999.926	70.7584		999.926	62.2114		999.926	73.1981
1000.41	81.0834		1000.41	78.2231		1000.41	70.7522		1000.41	62.2007		1000.41	73.1924
1000.89	81.0956		1000.89	78.2183		1000.89	70.7552		1000.89	62.2024		1000.89	73.1961
1001.37	81.1116		1001.37	78.2198		1001.37	70.7635		1001.37	62.2119		1001.37	73.2055
1001.85	81.1267		1001.85	78.2237		1001.85	70.7718		1001.85	62.2224		1001.85	73.2156
1002.34	81.137		1002.34	78.2268		1002.34	70.7764		1002.34	62.2287		1002.34	73.2222
1002.82	81.1415		1002.82	78.2281		1002.82	70.7765		1002.82	62.2286		1002.82	73.2238
1003.3	81.1419		1003.3	78.2288		1003.3	70.7745		1003.3	62.2245		1003.3	73.222
1003.78	81.1423		1003.78	78.2312		1003.78	70.7744		1003.78	62.2205		1003.78	73.22
1004.26	81.1458		1004.26	78.237		1004.26	70.7792		1004.26	62.2206		1004.26	73.2206
1004.75	81.1537		1004.75	78.2457		1004.75	70.7892		1004.75	62.2258		1004.75	73.2243
1005.23	81.1648		1005.23	78.2549		1005.23	70.8022		1005.23	62.234		1005.23	73.2292
1005.71	81.1763		1005.71	78.2617		1005.71	70.8149		1005.71	62.2411		1005.71	73.232
1006.19	81.1854		1006.19	78.2638		1006.19	70.8247		1006.19	62.2441		1006.19	73.2301
1006.68	81.1915		1006.68	78.2614		1006.68	70.8315		1006.68	62.2426		1006.68	73.2235
1007.16	81.1956		1007.16	78.2566		1007.16	70.8375		1007.16	62.239		1007.16	73.2144
1007.64	81.2004		1007.64	78.2525		1007.64	70.8454		1007.64	62.2365		1007.64	73.2066
1008.12	81.2078		1008.12	78.2512		1008.12	70.8566		1008.12	62.2374		1008.12	73.2027
1008.6	81.2184		1008.6	78.2521		1008.6	70.8695		1008.6	62.2405		1008.6	73.2028
1009.09	81.2306		1009.09	78.2524		1009.09	70.8799		1009.09	62.2417		1009.09	73.2044
1009.57	81.2419		1009.57	78.2485		1009.57	70.8828		1009.57	62.2357		1009.57	73.2036
1010.05	81.2508		1010.05	78.2374		1010.05	70.8748		1010.05	62.2191		1010.05	73.1974
1010.53	81.2572		1010.53	78.2187		1010.53	70.8562		1010.53	62.1917		1010.53	73.1854
1011.01	81.2633		1011.01	78.1944		1011.01	70.8302		1011.01	62.1574		1011.01	73.1696
1011.5	81.2716		1011.5	78.1679		1011.5	70.8019		1011.5	62.121		1011.5	73.1536
1011.98	81.2836		1011.98	78.1418		1011.98	70.7753		1011.98	62.0865		1011.98	73.1401
1012.46	81.2987		1012.46	78.1165		1012.46	70.7517		1012.46	62.0544		1012.46	73.1293
1012.94	81.314		1012.94	78.0906		1012.94	70.7295		1012.94	62.0222		1012.94	73.119
1013.42	81.3261		1013.42	78.0615		1013.42	70.7056		1013.42	61.9862		1013.42	73.1057
1013.91	81.3327		1013.91	78.0277		1013.91	70.678		1013.91	61.9441		1013.91	73.0871
1014.39	81.3338		1014.39	77.9897		1014.39	70.6467		1014.39	61.8973		1014.39	73.0631
1014.87	81.3321		1014.87	77.9505		1014.87	70.6144		1014.87	61.8506		1014.87	73.0364
1015.35	81.3307		1015.35	77.9136		1015.35	70.5843		1015.35	61.8096		1015.35	73.0108
1015.84	81.3317		1015.84	77.8818		1015.84	70.5583		1015.84	61.778		1015.84	72.9888
1016.32	81.3344		1016.32	77.8552		1016.32	70.5354		1016.32	61.7555		1016.32	72.9706
1016.8	81.3358		1016.8	77.8316		1016.8	70.5119		1016.8	61.7375		1016.8	72.9533
1017.28	81.3321		1017.28	77.8078		1017.28	70.4835		1017.28	61.7179		1017.28	72.933
1017.76	81.3208		1017.76	77.7812		1017.76	70.4475		1017.76	61.6921		1017.76	72.9067
1018.25	81.3023		1018.25	77.7517		1018.25	70.4046		1018.25	61.6594		1018.25	72.8745
1018.73	81.2802		1018.73	77.7213		1018.73	70.3587		1018.73	61.6226		1018.73	72.8391
1019.21	81.2594		1019.21	77.6928		1019.21	70.3145		1019.21	61.5865		1019.21	72.8049
1019.69	81.2434		1019.69	77.6678		1019.69	70.2749		1019.69	61.5541		1019.69	72.7749
1020.17	81.2329		1020.17	77.6452		1020.17	70.2395		1020.17	61.5247		1020.17	72.7495
1020.66	81.2249		1020.66	77.6217		1020.66	70.204		1020.66	61.494		1020.66	72.7259
1021.14	81.2148		1021.14	77.593		1021.14	70.163		1021.14	61.4558		1021.14	72.6998
1021.62	81.1986		1021.62	77.5565		1021.62	70.1127		1021.62	61.4062		1021.62	72.6676
1022.1	81.1751		1022.1	77.5125		1022.1	70.0526		1022.1	61.3452		1022.1	72.6286
1022.59	81.1463		1022.59	77.4644		1022.59	69.9862		1022.59	61.2777		1022.59	72.585
1023.07	81.1168		1023.07	77.4176		1023.07	69.9191		1023.07	61.2107		1023.07	72.5411
1023.55	81.091		1023.55	77.3761		1023.55	69.8558		1023.55	61.1502		1023.55	72.5002
1024.03	81.0712		1024.03	77.3416		1024.03	69.7974		1024.03	61.0983		1024.03	72.4634
1024.51	81.0568		1024.51	77.3124		1024.51	69.7417		1024.51	61.0526		1024.51	72.4291
1025	81.0448		1025	77.2851		1025	69.6847		1025	61.0082		1025	72.3938
1025.48	81.0324		1025.48	77.2564		1025.48	69.623		1025.48	60.9608		1025.48	72.3551
1025.96	81.0185		1025.96	77.2251		1025.96	69.5563		1025.96	60.9091		1025.96	72.3128
1026.44	81.0046		1026.44	77.1927		1026.44	69.488		1026.44	60.8557		1026.44	72.2696
1026.92	80.9943		1026.92	77.1623		1026.92	69.4236		1026.92	60.8055		1026.92	72.2295
1027.41	80.9909		1027.41	77.1365		1027.41	69.3679		1027.41	60.7627		1027.41	72.1961
1027.89	80.9963		1027.89	77.1163		1027.89	69.3229		1027.89	60.7286		1027.89	72.1705
1028.37	81.0097		1028.37	77.1005		1028.37	69.2876		1028.37	60.7012		1028.37	72.1514
1028.85	81.0289		1028.85	77.0869		1028.85	69.2591		1028.85	60.6775		1028.85	72.1364
1029.34	81.0516		1029.34	77.0741		1029.34	69.2353		1029.34	60.6556		1029.34	72.1243
1029.82	81.0775		1029.82	77.0627		1029.82	69.2169		1029.82	60.6373		1029.82	72.1166
1030.3	81.1088		1030.3	77.0561		1030.3	69.2078		1030.3	60.628		1030.3	72.1178
1030.78	81.1492		1030.78	77.0587		1030.78	69.2134		1030.78	60.6344		1030.78	72.1333
1031.26	81.2025		1031.26	77.0741		1031.26	69.2383		1031.26	60.662		1031.26	72.1676
1031.75	81.2706		1031.75	77.1039		1031.75	69.2843		1031.75	60.7122		1031.75	72.2223
1032.23	81.3529		1032.23	77.1467		1032.23	69.3496		1032.23	60.7826		1032.23	72.2952
1032.71	81.447		1032.71	77.2002		1032.71	69.4312		1032.71	60.8684		1032.71	72.3828
1033.19	81.5501		1033.19	77.2621		1033.19	69.5261		1033.19	60.9659		1033.19	72.4816
1033.67	81.6602		1033.67	77.3319		1033.67	69.634		1033.67	61.0743		1033.67	72.5904
1034.16	81.7768		1034.16	77.4105		1034.16	69.7568		1034.16	61.1957		1034.16	72.7105
1034.64	81.9		1034.64	77.4995		1034.64	69.8976		1034.64	61.3333		1034.64	72.8439
1035.12	82.0296		1035.12	77.5989		1035.12	70.0576		1035.12	61.4885		1035.12	72.9917
1035.6	82.1635		1035.6	77.7061		1035.6	70.2347		1035.6	61.6583		1035.6	73.1518
1036.09	82.2982		1036.09	77.8163		1036.09	70.4233		1036.09	61.8365		1036.09	73.3195
1036.57	82.4297		1036.57	77.9242		1036.57	70.6159		1036.57	62.0147		1036.57	73.4884
1037.05	82.5544		1037.05	78.0255		1037.05	70.8059		1037.05	62.1863		1037.05	73.6531
1037.53	82.6712		1037.53	78.1189		1037.53	70.9891		1037.53	62.3484		1037.53	73.8104
1038.01	82.7801		1038.01	78.2054		1038.01	71.1637		1038.01	62.5014		1038.01	73.9597
1038.5	82.8822		1038.5	78.287		1038.5	71.3295		1038.5	62.6473		1038.5	74.1011
1038.98	82.9774		1038.98	78.3642		1038.98	71.4851		1038.98	62.7866		1038.98	74.2339
1039.46	83.0629		1039.46	78.4351		1039.46	71.6265		1039.46	62.9162		1039.46	74.3546
1039.94	83.1342		1039.94	78.4951		1039.94	71.7472		1039.94	63.0297		1039.94	74.4572
1040.42	83.1857		1040.42	78.5387		1040.42	71.8403		1040.42	63.1194		1040.42	74.5355
1040.91	83.2131		1040.91	78.5622		1040.91	71.9005		1040.91	63.1798		1040.91	74.5845
1041.39	83.2152		1041.39	78.5652		1041.39	71.9265		1041.39	63.2096		1041.39	74.6033
1041.87	83.1942		1041.87	78.5508		1041.87	71.921		1041.87	63.2119		1041.87	74.5948
1042.35	83.1545		1042.35	78.5241		1042.35	71.8897		1042.35	63.1924		1042.35	74.5643
1042.84	83.1012		1042.84	78.4899		1042.84	71.838		1042.84	63.1561		1042.84	74.5172
1043.32	83.038		1043.32	78.4508		1043.32	71.7695		1043.32	63.1051		1043.32	74.457
1043.8	82.9667		1043.8	78.4064		1043.8	71.6851		1043.8	63.0383		1043.8	74.3843
1044.28	82.8872		1044.28	78.3546		1044.28	71.5842		1044.28	62.9533		1044.28	74.2982
1044.76	82.8		1044.76	78.2937		1044.76	71.4667		1044.76	62.8493		1044.76	74.1979
1045.24	82.7066		1045.24	78.2242		1045.24	71.3351		1045.24	62.7293		1045.24	74.0851
1045.73	82.6106		1045.73	78.1493		1045.73	71.1944		1045.73	62.6001		1045.73	73.9638
1046.21	82.5165		1046.21	78.0738		1046.21	71.051		1046.21	62.4703		1046.21	73.8399
1046.69	82.4285		1046.69	78.0021		1046.69	70.9107		1046.69	62.3469		1046.69	73.7188
1047.17	82.3486		1047.17	77.936		1047.17	70.7762		1047.17	62.2327		1047.17	73.6037
1047.66	82.2764		1047.66	77.8748		1047.66	70.6473		1047.66	62.1266		1047.66	73.495
1048.14	82.21		1048.14	77.8157		1048.14	70.522		1048.14	62.0246		1048.14	73.3918
1048.62	82.1478		1048.62	77.7562		1048.62	70.3988		1048.62	61.9239		1048.62	73.2931
1049.1	82.0898		1049.1	77.6959		1049.1	70.2784		1049.1	61.825		1049.1	73.2002
1049.59	82.0385		1049.59	77.6369		1049.59	70.1648		1049.59	61.7324		1049.59	73.1164
1050.07	81.9976		1050.07	77.5832		1050.07	70.0633		1050.07	61.6527		1050.07	73.0462
1050.55	81.9708		1050.55	77.5389		1050.55	69.9787		1050.55	61.5915		1050.55	72.9929
1051.03	81.9597		1051.03	77.506		1051.03	69.9132		1051.03	61.551		1051.03	72.9571
1051.51	81.9634		1051.51	77.4846		1051.51	69.8658		1051.51	61.5291		1051.51	72.9369
1051.99	81.9794		1051.99	77.4731		1051.99	69.8341		1051.99	61.5217		1051.99	72.9285
1052.48	82.005		1052.48	77.4699		1052.48	69.8157		1052.48	61.5253		1052.48	72.9291
1052.96	82.0388		1052.96	77.4751		1052.96	69.8108		1052.96	61.5396		1052.96	72.9383
1053.44	82.0811		1053.44	77.4906		1053.44	69.8214		1053.44	61.5676		1053.44	72.9584
1053.92	82.1335		1053.92	77.5191		1053.92	69.851		1053.92	61.6143		1053.92	72.9928
1054.41	82.1973		1054.41	77.5622		1054.41	69.9015		1054.41	61.6833		1054.41	73.0444
1054.89	82.2724		1054.89	77.6197		1054.89	69.9726		1054.89	61.775		1054.89	73.1133
1055.37	82.3573		1055.37	77.6892		1055.37	70.0611		1055.37	61.8862		1055.37	73.1975
1055.85	82.45		1055.85	77.7676		1055.85	70.1635		1055.85	62.0125		1055.85	73.2934
1056.33	82.5493		1056.33	77.8534		1056.33	70.2776		1056.33	62.1509		1056.33	73.399
1056.82	82.6561		1056.82	77.9474		1056.82	70.4047		1056.82	62.3024		1056.82	73.5148
1057.3	82.7731		1057.3	78.0533		1057.3	70.5491		1057.3	62.4718		1057.3	73.6445
1057.78	82.9036		1057.78	78.1758		1057.78	70.7165		1057.78	62.6659		1057.78	73.7931
1058.26	83.05		1058.26	78.3186		1058.26	70.911		1058.26	62.89		1058.26	73.9647
1058.74	83.2121		1058.74	78.4827		1058.74	71.1335		1058.74	63.1457		1058.74	74.1611
1059.23	83.387		1059.23	78.6657		1059.23	71.3813		1059.23	63.4302		1059.23	74.3805
1059.71	83.5708		1059.71	78.8636		1059.71	71.6499		1059.71	63.7382		1059.71	74.6197
1060.19	83.76		1060.19	79.0721		1060.19	71.935		1060.19	64.0645		1060.19	74.8752
1060.67	83.953		1060.67	79.289		1060.67	72.2347		1060.67	64.4063		1060.67	75.1452
1061.16	84.1506		1061.16	79.5138		1061.16	72.5495		1061.16	64.7631		1061.16	75.4296
1061.64	84.355		1061.64	79.7472		1061.64	72.8806		1061.64	65.1355		1061.64	75.7289
1062.12	84.5676		1062.12	79.9893		1062.12	73.2278		1062.12	65.5225		1062.12	76.0424
1062.6	84.7879		1062.6	80.2382		1062.6	73.5881		1062.6	65.9196		1062.6	76.3669
1063.08	85.013		1063.08	80.4896		1063.08	73.9554		1063.08	66.3198		1063.08	76.697
1063.57	85.2386		1063.57	80.7386		1063.57	74.3222		1063.57	66.7149		1063.57	77.0264
1064.05	85.4604		1064.05	80.9806		1064.05	74.6822		1064.05	67.0983		1064.05	77.3498
1064.53	85.6758		1064.53	81.2134		1064.53	75.0318		1064.53	67.4672		1064.53	77.6644
1065.01	85.8845		1065.01	81.4368		1065.01	75.3707		1065.01	67.8227		1065.01	77.9704
1065.49	86.0875		1065.49	81.6525		1065.49	75.7004		1065.49	68.1675		1065.49	78.269
1065.98	86.2861		1065.98	81.8616		1065.98	76.0227		1065.98	68.5041		1065.98	78.5614
1066.46	86.4804		1066.46	82.0642		1066.46	76.3372		1066.46	68.8324		1066.46	78.847
1066.94	86.6692		1066.94	82.2587		1066.94	76.6416		1066.94	69.1497		1066.94	79.1234
1067.42	86.8499		1067.42	82.4428		1067.42	76.9326		1067.42	69.4521		1067.42	79.3873
1067.9	87.0203		1067.9	82.6147		1067.9	77.207		1067.9	69.7368		1067.9	79.6365
1068.39	87.1797		1068.39	82.7746		1068.39	77.4639		1068.39	70.0033		1068.39	79.8706
1068.87	87.3289		1068.87	82.9245		1068.87	77.7044		1068.87	70.2541		1068.87	80.0914
1069.35	87.4701		1069.35	83.0672		1069.35	77.9314		1069.35	70.4926		1069.35	80.3016
1069.83	87.6054		1069.83	83.2053		1069.83	78.1476		1069.83	70.7216		1069.83	80.5039
1070.32	87.7361		1070.32	83.3399		1070.32	78.3544		1070.32	70.9412		1070.32	80.6991
1070.8	87.8623		1070.8	83.4702		1070.8	78.5518		1070.8	71.1495		1070.8	80.8867
1071.28	87.983		1071.28	83.5949		1071.28	78.739		1071.28	71.3437		1071.28	81.0653
1071.76	88.0976		1071.76	83.7127		1071.76	78.9155		1071.76	71.5226		1071.76	81.2346
1072.24	88.2066		1072.24	83.8243		1072.24	79.0823		1072.24	71.6881		1072.24	81.3958
1072.73	88.3118		1072.73	83.9318		1072.73	79.242		1072.73	71.8449		1072.73	81.5518
1073.21	88.4158		1073.21	84.0382		1073.21	79.3976		1073.21	71.999		1073.21	81.7061
1073.69	88.5208		1073.69	84.1457		1073.69	79.5517		1073.69	72.1557		1073.69	81.8613
1074.17	88.6278		1074.17	84.2551		1074.17	79.7054		1074.17	72.3175		1074.17	82.0183
1074.65	88.7364		1074.65	84.3652		1074.65	79.8584		1074.65	72.4843		1074.65	82.1758
1075.14	88.845		1075.14	84.4743		1075.14	80.0101		1075.14	72.6545		1075.14	82.3324
1075.62	88.9529		1075.62	84.5808		1075.62	80.1607		1075.62	72.827		1075.62	82.4871
1076.1	89.06		1076.1	84.685		1076.1	80.3122		1076.1	73.0026		1076.1	82.6411
1076.58	89.168		1076.58	84.7889		1076.58	80.4675		1076.58	73.1838		1076.58	82.7973
1077.07	89.2786		1077.07	84.8949		1077.07	80.6293		1077.07	73.3729		1077.07	82.9585
1077.55	89.3932		1077.55	85.0047		1077.55	80.7984		1077.55	73.5703		1077.55	83.1264
1078.03	89.5111		1078.03	85.1179		1078.03	80.9725		1078.03	73.7729		1078.03	83.2996
1078.51	89.6296		1078.51	85.2318		1078.51	81.1467		1078.51	73.9745		1078.51	83.4737
1078.99	89.7447		1078.99	85.3424		1078.99	81.315		1078.99	74.168		1078.99	83.643
1079.48	89.8527		1079.48	85.4458		1079.48	81.4722		1079.48	74.3475		1079.48	83.8021
1079.96	89.9509		1079.96	85.5396		1079.96	81.6156		1079.96	74.5103		1079.96	83.9478
1080.44	90.0389		1080.44	85.6232		1080.44	81.7449		1080.44	74.6575		1080.44	84.0795
1080.92	90.1174		1080.92	85.6975		1080.92	81.8616		1080.92	74.7915		1080.92	84.1985
1081.4	90.1877		1081.4	85.7636		1081.4	81.9668		1081.4	74.9147		1081.4	84.3068
1081.89	90.2502		1081.89	85.8217		1081.89	82.0607		1081.89	75.0273		1081.89	84.4048
1082.37	90.3042		1082.37	85.871		1082.37	82.1416		1082.37	75.1271		1082.37	84.4916
1082.85	90.3484		1082.85	85.9101		1082.85	82.2072		1082.85	75.2105		1082.85	84.5646
1083.33	90.3813		1083.33	85.9379		1083.33	82.2558		1083.33	75.2752		1083.33	84.6215
1083.82	90.4028		1083.82	85.9547		1083.82	82.2873		1083.82	75.3209		1083.82	84.661
1084.3	90.4142		1084.3	85.9624		1084.3	82.304		1084.3	75.3504		1084.3	84.6839
1084.78	90.4179		1084.78	85.9633		1084.78	82.3093		1084.78	75.3674		1084.78	84.6926
1085.26	90.4163		1085.26	85.9596		1085.26	82.3061		1085.26	75.3752		1085.26	84.6899
1085.74	90.4109		1085.74	85.952		1085.74	82.2963		1085.74	75.3751		1085.74	84.6782
1086.23	90.4017		1086.23	85.9398		1086.23	82.2797		1086.23	75.3658		1086.23	84.6589
1086.71	90.3874		1086.71	85.9214		1086.71	82.255		1086.71	75.3452		1086.71	84.6323
1087.19	90.3667		1087.19	85.896		1087.19	82.2208		1087.19	75.3119		1087.19	84.5987
1087.67	90.3393		1087.67	85.8637		1087.67	82.1772		1087.67	75.2672		1087.67	84.5589
1088.15	90.3063		1088.15	85.8264		1088.15	82.1255		1088.15	75.215		1088.15	84.5142
1088.64	90.2699		1088.64	85.7866		1088.64	82.0678		1088.64	75.16		1088.64	84.4663
1089.12	90.2321		1089.12	85.7462		1089.12	82.0055		1089.12	75.1058		1089.12	84.4159
1089.6	90.1943		1089.6	85.7056		1089.6	81.9391		1089.6	75.0532		1089.6	84.3624
1090.08	90.156		1090.08	85.6633		1090.08	81.8669		1090.08	74.9993		1090.08	84.304
1090.57	90.1154		1090.57	85.6171		1090.57	81.787		1090.57	74.9399		1090.57	84.2381
1091.05	90.0705		1091.05	85.5648		1091.05	81.6979		1091.05	74.8708		1091.05	84.1629
1091.53	90.0201		1091.53	85.5058		1091.53	81.6001		1091.53	74.7902		1091.53	84.0784
1092.01	89.9641		1092.01	85.441		1092.01	81.4955		1092.01	74.6992		1092.01	83.9862
1092.49	89.9035		1092.49	85.3722		1092.49	81.3873		1092.49	74.6009		1092.49	83.8892
1092.98	89.8399		1092.98	85.3009		1092.98	81.278		1092.98	74.4982		1092.98	83.7898
1093.46	89.774		1093.46	85.2275		1093.46	81.1684		1093.46	74.3924		1093.46	83.6891
1093.94	89.7055		1093.94	85.1512		1093.94	81.0573		1093.94	74.2824		1093.94	83.5867
1094.42	89.6333		1094.42	85.0709		1094.42	80.9427		1094.42	74.1663		1094.42	83.4811
1094.9	89.5562		1094.9	84.9861		1094.9	80.8229		1094.9	74.0429		1094.9	83.3713
1095.39	89.4743		1095.39	84.8982		1095.39	80.698		1095.39	73.9131		1095.39	83.2574
1095.87	89.389		1095.87	84.8103		1095.87	80.5699		1095.87	73.7805		1095.87	83.1409
1096.35	89.3028		1096.35	84.7258		1096.35	80.4413		1096.35	73.6495		1096.35	83.0243
1096.83	89.2184		1096.83	84.6472		1096.83	80.3148		1096.83	73.5238		1096.83	82.9095
1097.32	89.1379		1097.32	84.575		1097.32	80.1915		1097.32	73.4043		1097.32	82.7969
1097.8	89.062		1097.8	84.5074		1097.8	80.0709		1097.8	73.2892		1097.8	82.686
1098.28	88.9906		1098.28	84.4419		1098.28	79.9517		1098.28	73.1755		1098.28	82.5754
1098.76	88.9229		1098.76	84.3769		1098.76	79.8336		1098.76	73.0613		1098.76	82.4645
1099.24	88.8592		1099.24	84.3125		1099.24	79.7177		1099.24	72.9476		1099.24	82.3545
1099.73	88.8002		1099.73	84.2513		1099.73	79.6069		1099.73	72.8382		1099.73	82.2482
1100.21	88.7474		1100.21	84.1971		1100.21	79.5047		1100.21	72.7384		1100.21	82.1492
1100.69	88.7019		1100.69	84.1528		1100.69	79.4136		1100.69	72.6529		1100.69	82.0602
1101.17	88.664		1101.17	84.1196		1101.17	79.3339		1101.17	72.5833		1101.17	81.9825
1101.65	88.6328		1101.65	84.0962		1101.65	79.264		1101.65	72.5281		1101.65	81.9152
1102.14	88.607		1102.14	84.08		1102.14	79.2018		1102.14	72.484		1102.14	81.8569
1102.62	88.5857		1102.62	84.0684		1102.62	79.1456		1102.62	72.4478		1102.62	81.8069
1103.1	88.5688		1103.1	84.0607		1103.1	79.0961		1103.1	72.4186		1103.1	81.7655
1103.58	88.5575		1103.58	84.0578		1103.58	79.0558		1103.58	72.3979		1103.58	81.7347
1104.07	88.5535		1104.07	84.0619		1104.07	79.0275		1104.07	72.3886		1104.07	81.7166
1104.55	88.5575		1104.55	84.0745		1104.55	79.0129		1104.55	72.3925		1104.55	81.7119
1105.03	88.5688		1105.03	84.0957		1105.03	79.0115		1105.03	72.4091		1105.03	81.719
1105.51	88.5851		1105.51	84.1234		1105.51	79.0204		1105.51	72.4353		1105.51	81.7345
1105.99	88.6037		1105.99	84.1548		1105.99	79.0361		1105.99	72.467		1105.99	81.7545
1106.47	88.6227		1106.47	84.1872		1106.47	79.0566		1106.47	72.5015		1106.47	81.7764
1106.96	88.6419		1106.96	84.2204		1106.96	79.0821		1106.96	72.5391		1106.96	81.8006
1107.44	88.6634		1107.44	84.256		1107.44	79.1156		1107.44	72.5836		1107.44	81.8299
1107.92	88.6907		1107.92	84.2972		1107.92	79.1609		1107.92	72.6404		1107.92	81.8684
1108.4	88.7275		1108.4	84.3469		1108.4	79.221		1108.4	72.7143		1108.4	81.92
1108.89	88.7763		1108.89	84.4069		1108.89	79.2966		1108.89	72.8079		1108.89	81.9862
1109.37	88.8386		1109.37	84.4774		1109.37	79.3869		1109.37	72.9211		1109.37	82.0672
1109.85	88.9145		1109.85	84.558		1109.85	79.4903		1109.85	73.0529		1109.85	82.1618
1110.33	89.0041		1110.33	84.649		1110.33	79.6071		1110.33	73.2027		1110.33	82.2701
1110.81	89.1082		1110.81	84.7526		1110.81	79.7403		1110.81	73.373		1110.81	82.3942
1111.3	89.2283		1111.3	84.8724		1111.3	79.8955		1111.3	73.568		1111.3	82.5381
1111.78	89.3658		1111.78	85.0125		1111.78	80.0787		1111.78	73.793		1111.78	82.7064
1112.26	89.521		1112.26	85.1758		1112.26	80.2936		1112.26	74.051		1112.26	82.9022
1112.74	89.6924		1112.74	85.362		1112.74	80.5403		1112.74	74.3415		1112.74	83.1257
1113.22	89.8766		1113.22	85.5679		1113.22	80.8144		1113.22	74.6601		1113.22	83.3737
1113.71	90.069		1113.71	85.7883		1113.71	81.109		1113.71	75.0001		1113.71	83.6412
1114.19	90.2656		1114.19	86.0175		1114.19	81.4166		1114.19	75.3544		1114.19	83.9224
1114.67	90.4637		1114.67	86.2513		1114.67	81.7314		1114.67	75.7179		1114.67	84.2128
1115.15	90.662		1115.15	86.4872		1115.15	82.0502		1115.15	76.0868		1115.15	84.5091
1115.64	90.8604		1115.64	86.7242		1115.64	82.3709		1115.64	76.4583		1115.64	84.8086
1116.12	91.0586		1116.12	86.961		1116.12	82.6916		1116.12	76.8282		1116.12	85.1082
1116.6	91.2552		1116.6	87.1956		1116.6	83.0091		1116.6	77.1906		1116.6	85.4033
1117.08	91.4474		1117.08	87.4243		1117.08	83.3183		1117.08	77.5379		1117.08	85.6881
1117.56	91.6316		1117.56	87.6428		1117.56	83.6136		1117.56	77.8632		1117.56	85.9572
1118.05	91.8048		1118.05	87.8473		1118.05	83.8904		1118.05	78.1623		1118.05	86.2066
1118.53	91.9654		1118.53	88.0359		1118.53	84.1465		1118.53	78.4354		1118.53	86.4355
1119.01	92.1137		1119.01	88.2087		1119.01	84.3823		1119.01	78.6866		1119.01	86.6463
1119.49	92.2516		1119.49	88.3681		1119.49	84.6009		1119.49	78.9226		1119.49	86.8433
1119.97	92.3817		1119.97	88.5174		1119.97	84.806		1119.97	79.1501		1119.97	87.0316
1120.46	92.5067		1120.46	88.6603		1120.46	85.001		1120.46	79.3735		1120.46	87.2151
1120.94	92.6282		1120.94	88.7992		1120.94	85.1882		1120.94	79.5946		1120.94	87.3959
1121.42	92.7475		1121.42	88.9366		1121.42	85.3694		1121.42	79.8133		1121.42	87.575
1121.9	92.8655		1121.9	89.0743		1121.9	85.5462		1121.9	80.0296		1121.9	87.7528
1122.38	92.9836		1122.38	89.2144		1122.38	85.7214		1122.38	80.2451		1122.38	87.9301
1122.87	93.1039		1122.87	89.3591		1122.87	85.8985		1122.87	80.4635		1122.87	88.109
1123.35	93.2282		1123.35	89.5102		1123.35	86.0815		1123.35	80.6893		1123.35	88.2918
1123.83	93.3583		1123.83	89.6687		1123.83	86.2733		1123.83	80.9258		1123.83	88.4806
1124.31	93.495		1124.31	89.8341		1124.31	86.4754		1124.31	81.1746		1124.31	88.6764
1124.8	93.6376		1124.8	90.0049		1124.8	86.6874		1124.8	81.434		1124.8	88.8787
1125.28	93.7851		1125.28	90.1792		1125.28	86.9075		1125.28	81.7008		1125.28	89.0861
1125.76	93.9357		1125.76	90.3557		1125.76	87.1339		1125.76	81.9715		1125.76	89.2972
1126.24	94.0884		1126.24	90.5341		1126.24	87.3649		1126.24	82.2438		1126.24	89.5109
1126.72	94.2421		1126.72	90.7147		1126.72	87.5994		1126.72	82.5173		1126.72	89.7269
1127.21	94.396		1127.21	90.8976		1127.21	87.8363		1127.21	82.7921		1127.21	89.9446
1127.69	94.5486		1127.69	91.0817		1127.69	88.0735		1127.69	83.0676		1127.69	90.1629
1128.17	94.6978		1128.17	91.2641		1128.17	88.3077		1128.17	83.3414		1128.17	90.3793
1128.65	94.8408		1128.65	91.4412		1128.65	88.5346		1128.65	83.6093		1128.65	90.5903
1129.13	94.9752		1129.13	91.6092		1129.13	88.7503		1129.13	83.8662		1129.13	90.7922
1129.62	95.0995		1129.62	91.7659		1129.62	88.9524		1129.62	84.1081		1129.62	90.9823
1130.1	95.2138		1130.1	91.9114		1130.1	89.1408		1130.1	84.3333		1130.1	91.1598
1130.58	95.3201		1130.58	92.048		1130.58	89.3177		1130.58	84.543		1130.58	91.3258
1131.06	95.4214		1131.06	92.1793		1131.06	89.4863		1131.06	84.7407		1131.06	91.4826
1131.55	95.5206		1131.55	92.3084		1131.55	89.6497		1131.55	84.9302		1131.55	91.633
1132.03	95.6198		1132.03	92.4369		1132.03	89.8097		1132.03	85.1145		1132.03	91.7791
1132.51	95.7195		1132.51	92.5642		1132.51	89.9662		1132.51	85.2945		1132.51	91.9217
1132.99	95.8191		1132.99	92.6883		1132.99	90.1181		1132.99	85.4693		1132.99	92.061
1133.47	95.917		1133.47	92.8068		1133.47	90.264		1133.47	85.6375		1133.47	92.1966
1133.96	96.0118		1133.96	92.918		1133.96	90.4034		1133.96	85.7977		1133.96	92.3281
1134.44	96.1023		1134.44	93.0216		1134.44	90.5362		1134.44	85.9496		1134.44	92.4553
1134.92	96.1875		1134.92	93.1182		1134.92	90.6631		1134.92	86.0932		1134.92	92.5776
1135.4	96.2665		1135.4	93.2084		1135.4	90.7841		1135.4	86.2282		1135.4	92.6936
1135.88	96.3376		1135.88	93.2922		1135.88	90.8978		1135.88	86.3533		1135.88	92.8011
1136.37	96.3992		1136.37	93.3683		1136.37	91.0018		1136.37	86.466		1136.37	92.8969
1136.85	96.449		1136.85	93.4343		1136.85	91.0926		1136.85	86.563		1136.85	92.9778
1137.33	96.4857		1137.33	93.4882		1137.33	91.1677		1137.33	86.6418		1137.33	93.0416
1137.81	96.5091		1137.81	93.5287		1137.81	91.2255		1137.81	86.701		1137.81	93.0878
1138.3	96.5199		1138.3	93.5559		1138.3	91.2665		1138.3	86.741		1138.3	93.1176
1138.78	96.5201		1138.78	93.5711		1138.78	91.2919		1138.78	86.7634		1138.78	93.1329
1139.26	96.5114		1139.26	93.5756		1139.26	91.3031		1139.26	86.7695		1139.26	93.1357
1139.74	96.4955		1139.74	93.5703		1139.74	91.3006		1139.74	86.7598		1139.74	93.1267
1140.22	96.4726		1140.22	93.555		1140.22	91.2835		1140.22	86.7335		1140.22	93.1051
1140.71	96.4426		1140.71	93.5286		1140.71	91.2501		1140.71	86.6893		1140.71	93.0694
1141.19	96.405		1141.19	93.4904		1141.19	91.199		1141.19	86.6263		1141.19	93.0177
1141.67	96.3598		1141.67	93.4399		1141.67	91.1302		1141.67	86.545		1141.67	92.9496
1142.15	96.3075		1142.15	93.3784		1142.15	91.0456		1142.15	86.4482		1142.15	92.8661
1142.63	96.2494		1142.63	93.3081		1142.63	90.9488		1142.63	86.3398		1142.63	92.7699
1143.12	96.187		1143.12	93.2314		1143.12	90.8442		1143.12	86.2239		1143.12	92.6644
1143.6	96.1212		1143.6	93.1506		1143.6	90.7357		1143.6	86.1037		1143.6	92.5529
1144.08	96.052		1144.08	93.067		1144.08	90.6256		1144.08	85.9807		1144.08	92.4378
1144.56	95.9792		1144.56	92.981		1144.56	90.5153		1144.56	85.8555		1144.56	92.3203
1145.05	95.9028		1145.05	92.8931		1145.05	90.4049		1145.05	85.7284		1145.05	92.2014
1145.53	95.8234		1145.53	92.8042		1145.53	90.2948		1145.53	85.6005		1145.53	92.0821
1146.01	95.7426		1146.01	92.7163		1146.01	90.1857		1146.01	85.4742		1146.01	91.9638
1146.49	95.6625		1146.49	92.6313		1146.49	90.0789		1146.49	85.3523		1146.49	91.848
1146.97	95.5852		1146.97	92.5512		1146.97	89.9752		1146.97	85.2368		1146.97	91.736
1147.46	95.5116		1147.46	92.4761		1147.46	89.8746		1147.46	85.1281		1147.46	91.6281
1147.94	95.4413		1147.94	92.405		1147.94	89.7757		1147.94	85.0241		1147.94	91.5232
1148.42	95.3729		1148.42	92.3353		1148.42	89.6768		1148.42	84.9217		1148.42	91.4199
1148.9	95.3049		1148.9	92.2644		1148.9	89.5758		1148.9	84.8176		1148.9	91.3164
1149.38	95.2362		1149.38	92.1905		1149.38	89.4724		1149.38	84.7101		1149.38	91.2122
1149.87	95.1667		1149.87	92.1134		1149.87	89.367		1149.87	84.5993		1149.87	91.1075
1150.35	95.0971		1150.35	92.0338		1150.35	89.2613		1150.35	84.4866		1150.35	91.0036
1150.83	95.0281		1150.83	91.953		1150.83	89.1569		1150.83	84.3735		1150.83	90.9011
1151.31	94.9601		1151.31	91.8716		1151.31	89.054		1151.31	84.2605		1151.31	90.8001
1151.8	94.8924		1151.8	91.7893		1151.8	88.9516		1151.8	84.1463		1151.8	90.699
1152.28	94.8241		1152.28	91.7049		1152.28	88.8476		1152.28	84.0285		1152.28	90.5961
1152.76	94.7543		1152.76	91.6176		1152.76	88.74		1152.76	83.9053		1152.76	90.4898
1153.24	94.6834		1153.24	91.5273		1153.24	88.6283		1153.24	83.7764		1153.24	90.3801
1153.72	94.613		1153.72	91.4351		1153.72	88.5134		1153.72	83.6439		1153.72	90.2684
1154.21	94.5453		1154.21	91.3432		1154.21	88.3978		1154.21	83.5109		1154.21	90.1576
1154.69	94.4828		1154.69	91.2537		1154.69	88.2841		1154.69	83.3811		1154.69	90.0504
1155.17	94.4264		1155.17	91.1678		1155.17	88.1743		1155.17	83.2567		1155.17	89.9487
1155.65	94.3757		1155.65	91.0853		1155.65	88.0688		1155.65	83.1378		1155.65	89.8526
1156.13	94.3294		1156.13	91.0054		1156.13	87.967		1156.13	83.0236		1156.13	89.7613
1156.62	94.2858		1156.62	90.9276		1156.62	87.8684		1156.62	82.9129		1156.62	89.6739
1157.1	94.2442		1157.1	90.8525		1157.1	87.7737		1157.1	82.8066		1157.1	89.5904
1157.58	94.2054		1157.58	90.7827		1157.58	87.6849		1157.58	82.707		1157.58	89.5127
1158.06	94.1718		1158.06	90.7216		1158.06	87.6056		1158.06	82.6184		1158.06	89.4439
1158.55	94.1463		1158.55	90.673		1158.55	87.5399		1158.55	82.5453		1158.55	89.3874
1159.03	94.1317		1159.03	90.6398		1159.03	87.4907		1159.03	82.4911		1159.03	89.3462
1159.51	94.1297		1159.51	90.6231		1159.51	87.4601		1159.51	82.4577		1159.51	89.3222
1159.99	94.1414		1159.99	90.6233		1159.99	87.4491		1159.99	82.4464		1159.99	89.3165
1160.47	94.1675		1160.47	90.6404		1160.47	87.4588		1160.47	82.4585		1160.47	89.3303
1160.95	94.2092		1160.95	90.6754		1160.95	87.4914		1160.95	82.497		1160.95	89.3657
1161.44	94.2685		1161.44	90.7306		1161.44	87.5501		1161.44	82.5662		1161.44	89.4256
1161.92	94.3475		1161.92	90.809		1161.92	87.6389		1161.92	82.6711		1161.92	89.5134
1162.4	94.4477		1162.4	90.9132		1162.4	87.761		1162.4	82.8155		1162.4	89.6317
1162.88	94.5695		1162.88	91.0441		1162.88	87.9177		1162.88	83.0011		1162.88	89.7812
1163.37	94.7111		1163.37	91.2008		1163.37	88.1081		1163.37	83.2264		1163.37	89.9607
1163.85	94.8699		1163.85	91.3808		1163.85	88.3292		1163.85	83.4885		1163.85	90.1673
1164.33	95.043		1164.33	91.581		1164.33	88.5773		1164.33	83.7838		1164.33	90.3975
1164.81	95.2279		1164.81	91.7988		1164.81	88.8489		1164.81	84.1098		1164.81	90.6485
1165.29	95.4235		1165.29	92.0327		1165.29	89.1412		1165.29	84.4647		1165.29	90.918
1165.78	95.6293		1165.78	92.2818		1165.78	89.4521		1165.78	84.8475		1165.78	91.2045
1166.26	95.8449		1166.26	92.545		1166.26	89.7792		1166.26	85.2561		1166.26	91.5058
1166.74	96.0692		1166.74	92.8203		1166.74	90.1195		1166.74	85.6866		1166.74	91.8191
1167.22	96.2997		1167.22	93.1041		1167.22	90.469		1167.22	86.1331		1167.22	92.1404
1167.7	96.5326		1167.7	93.3921		1167.7	90.823		1167.7	86.5888		1167.7	92.4648
1168.19	96.7637		1168.19	93.6796		1168.19	91.1769		1168.19	87.0474		1168.19	92.788
1168.67	96.9892		1168.67	93.9631		1168.67	91.5267		1168.67	87.5038		1168.67	93.1062
1169.15	97.2065		1169.15	94.2399		1169.15	91.8695		1169.15	87.9545		1169.15	93.4171
1169.63	97.4144		1169.63	94.509		1169.63	92.2034		1169.63	88.3974		1169.63	93.7192
1170.12	97.613		1170.12	94.7699		1170.12	92.5269		1170.12	88.8304		1170.12	94.0116
1170.6	97.8031		1170.6	95.0222		1170.6	92.8387		1170.6	89.2514		1170.6	94.2935
1171.08	97.9854		1171.08	95.2653		1171.08	93.1377		1171.08	89.6572		1171.08	94.5638
1171.56	98.1603		1171.56	95.4979		1171.56	93.4228		1171.56	90.0452		1171.56	94.8211
1172.04	98.3276		1172.04	95.7189		1172.04	93.6934		1172.04	90.4134		1172.04	95.0644
1172.53	98.4866		1172.53	95.9271		1172.53	93.9495		1172.53	90.7612		1172.53	95.2933
1173.01	98.6367		1173.01	96.1223		1173.01	94.192		1173.01	91.0898		1173.01	95.508
1173.49	98.7772		1173.49	96.305		1173.49	94.4217		1173.49	91.401		1173.49	95.7092
1173.97	98.908		1173.97	96.4761		1173.97	94.6395		1173.97	91.6968		1173.97	95.8981
1174.45	99.0291		1174.45	96.6365		1174.45	94.846		1174.45	91.9782		1174.45	96.0758
1174.94	99.1412		1174.94	96.7871		1174.94	95.041		1174.94	92.2454		1174.94	96.2433
1175.42	99.2451		1175.42	96.9286		1175.42	95.224		1175.42	92.4977		1175.42	96.4013
1175.9	99.3418		1175.9	97.0614		1175.9	95.3947		1175.9	92.7345		1175.9	96.5505
1176.38	99.4325		1176.38	97.1863		1176.38	95.5532		1176.38	92.9558		1176.38	96.6918
1176.87	99.5182		1176.87	97.304		1176.87	95.7002		1176.87	93.1626		1176.87	96.8258
1177.35	99.5998		1177.35	97.4154		1177.35	95.8369		1177.35	93.3566		1177.35	96.953
1177.83	99.6774		1177.83	97.5211		1177.83	95.9644		1177.83	93.5392		1177.83	97.0731
1178.31	99.751		1178.31	97.6211		1178.31	96.0837		1178.31	93.7112		1178.31	97.1854
1178.79	99.8198		1178.79	97.7146		1178.79	96.1952		1178.79	93.8722		1178.79	97.2886
1179.28	99.883		1179.28	97.8005		1179.28	96.2991		1179.28	94.0212		1179.28	97.3813
1179.76	99.9401		1179.76	97.8778		1179.76	96.3951		1179.76	94.1572		1179.76	97.463
1180.24	99.9914		1180.24	97.9461		1180.24	96.4833		1180.24	94.2797		1180.24	97.5339
1180.72	100.037		1180.72	98.0061		1180.72	96.5641		1180.72	94.3897		1180.72	97.5957
1181.2	100.08		1181.2	98.0591		1181.2	96.6382		1181.2	94.4891		1181.2	97.6505
1181.69	100.119		1181.69	98.1068		1181.69	96.7065		1181.69	94.5801		1181.69	97.7007
1182.17	100.156		1182.17	98.1507		1182.17	96.7696		1182.17	94.6645		1182.17	97.7478
1182.65	100.191		1182.65	98.1912		1182.65	96.8275		1182.65	94.7428		1182.65	97.7922
1183.13	100.222		1183.13	98.2279		1183.13	96.8799		1183.13	94.8142		1183.13	97.8334
1183.62	100.25		1183.62	98.2598		1183.62	96.9259		1183.62	94.8773		1183.62	97.8699
1184.1	100.274		1184.1	98.2855		1184.1	96.9647		1184.1	94.9302		1184.1	97.9001
1184.58	100.292		1184.58	98.3042		1184.58	96.9956		1184.58	94.9719		1184.58	97.9229
1185.06	100.305		1185.06	98.3158		1185.06	97.0182		1185.06	95.002		1185.06	97.9375
1185.54	100.314		1185.54	98.3204		1185.54	97.0324		1185.54	95.0207		1185.54	97.9437
1186.03	100.317		1186.03	98.3187		1186.03	97.0381		1186.03	95.0284		1186.03	97.9417
1186.51	100.314		1186.51	98.3111		1186.51	97.0354		1186.51	95.0255		1186.51	97.9314
1186.99	100.306		1186.99	98.2978		1186.99	97.0243		1186.99	95.0118		1186.99	97.9127
1187.47	100.291		1187.47	98.279		1187.47	97.0054		1187.47	94.9873		1187.47	97.8858
1187.95	100.272		1187.95	98.255		1187.95	96.9792		1187.95	94.9523		1187.95	97.8511
1188.44	100.249		1188.44	98.2262		1188.44	96.947		1188.44	94.9077		1188.44	97.8095
1188.92	100.222		1188.92	98.1932		1188.92	96.9098		1188.92	94.8553		1188.92	97.7623
1189.4	100.195		1189.4	98.1562		1189.4	96.8687		1189.4	94.7965		1189.4	97.7106
1189.88	100.167		1189.88	98.1151		1189.88	96.8236		1189.88	94.7321		1189.88	97.6551
1190.37	100.138		1190.37	98.0689		1190.37	96.774		1190.37	94.662		1190.37	97.5955
1190.85	100.104		1190.85	98.0161		1190.85	96.7187		1190.85	94.5845		1190.85	97.5307
1191.33	100.065		1191.33	97.9554		1191.33	96.6562		1191.33	94.4977		1191.33	97.4596
1191.81	100.019		1191.81	97.886		1191.81	96.586		1191.81	94.3998		1191.81	97.3813
1192.29	99.9655		1192.29	97.8084		1192.29	96.508		1192.29	94.2901		1192.29	97.2959
1192.78	99.9059		1192.78	97.724		1192.78	96.4235		1192.78	94.1692		1192.78	97.2041
1193.26	99.8422		1193.26	97.6351		1193.26	96.3338		1193.26	94.0392		1193.26	97.1076
1193.74	99.7767		1193.74	97.5436		1193.74	96.2403		1193.74	93.9024		1193.74	97.0081
1194.22	99.7108		1194.22	97.4507		1194.22	96.1441		1194.22	93.761		1194.22	96.9065
1194.7	99.6455		1194.7	97.3566		1194.7	96.0452		1194.7	93.6166		1194.7	96.8032
1195.19	99.5806		1195.19	97.2611		1195.19	95.9433		1195.19	93.4702		1195.19	96.6981
1195.67	99.5161		1195.67	97.1636		1195.67	95.8382		1195.67	93.3223		1195.67	96.5912
1196.15	99.4518		1196.15	97.0643		1196.15	95.7302		1196.15	93.1739		1196.15	96.4826
1196.63	99.3882		1196.63	96.9641		1196.63	95.6201		1196.63	93.0259		1196.63	96.3733
1197.12	99.3258		1197.12	96.8641		1197.12	95.5093		1197.12	92.8793		1197.12	96.2646
1197.6	99.2649		1197.6	96.7658		1197.6	95.3992		1197.6	92.735		1197.6	96.1578
1198.08	99.2055		1198.08	96.6701		1198.08	95.2912		1198.08	92.5933		1198.08	96.0541
1198.56	99.1471		1198.56	96.5776		1198.56	95.1862		1198.56	92.4545		1198.56	95.954
1199.04	99.0894		1199.04	96.4884		1199.04	95.0852		1199.04	92.319		1199.04	95.8579
1199.53	99.0324		1199.53	96.403		1199.53	94.9895		1199.53	92.1881		1199.53	95.7666
1200.01	98.9769		1200.01	96.3224		1200.01	94.9002		1200.01	92.064		1200.01	95.681
1200.49	98.9245		1200.49	96.2479		1200.49	94.8185		1200.49	91.9493		1200.49	95.6025
1200.97	98.877		1200.97	96.1806		1200.97	94.7451		1200.97	91.8466		1200.97	95.532
1201.45	98.836		1201.45	96.1213		1201.45	94.6799		1201.45	91.7575		1201.45	95.4706
1201.94	98.8021		1201.94	96.0701		1201.94	94.6223		1201.94	91.6823		1201.94	95.4185
1202.42	98.7752		1202.42	96.0265		1202.42	94.5712		1202.42	91.6201		1202.42	95.3755
1202.9	98.7552		1202.9	95.9902		1202.9	94.5263		1202.9	91.5699		1202.9	95.3414
1203.38	98.7418		1203.38	95.9612		1203.38	94.4882		1203.38	91.5309		1203.38	95.3162
1203.86	98.7355		1203.86	95.9408		1203.86	94.4588		1203.86	91.5038		1203.86	95.3004
1204.35	98.7374		1204.35	95.9306		1204.35	94.4406		1204.35	91.4898		1204.35	95.2949
1204.83	98.7482		1204.83	95.9326		1204.83	94.4363		1204.83	91.491		1204.83	95.3004
1205.31	98.7684		1205.31	95.948		1205.31	94.4478		1205.31	91.5092		1205.31	95.317
1205.79	98.7974		1205.79	95.977		1205.79	94.4759		1205.79	91.5456		1205.79	95.3448
1206.28	98.8336		1206.28	96.0192		1206.28	94.5203		1206.28	91.6008		1206.28	95.3835
1206.76	98.8755		1206.76	96.0738		1206.76	94.5802		1206.76	91.6751		1206.76	95.4334
1207.24	98.9218		1207.24	96.14		1207.24	94.6545		1207.24	91.7684		1207.24	95.495
1207.72	98.9718		1207.72	96.217		1207.72	94.7422		1207.72	91.8803		1207.72	95.5692
1208.2	99.0255		1208.2	96.3042		1208.2	94.8418		1208.2	92.0094		1208.2	95.6562
1208.69	99.0832		1208.69	96.4		1208.69	94.951		1208.69	92.153		1208.69	95.755
1209.17	99.1444		1209.17	96.5018		1209.17	95.0662		1209.17	92.3063		1209.17	95.8625
1209.65	99.2079		1209.65	96.6056		1209.65	95.1828		1209.65	92.4635		1209.65	95.9742
1210.13	99.2715		1210.13	96.7071		1210.13	95.2961		1210.13	92.6179		1210.13	96.0846
1210.61	99.3327		1210.61	96.802		1210.61	95.402		1210.61	92.764		1210.61	96.1889
1211.1	99.3894		1211.1	96.8876		1211.1	95.498		1211.1	92.8978		1211.1	96.2837
1211.58	99.4407		1211.58	96.9628		1211.58	95.5832		1211.58	93.0177		1211.58	96.3674
1212.06	99.4863		1212.06	97.0284		1212.06	95.6585		1212.06	93.1238		1212.06	96.4405
1212.54	99.5267		1212.54	97.0859		1212.54	95.7251		1212.54	93.217		1212.54	96.5039
1213.03	99.5624		1213.03	97.1366		1213.03	95.7839		1213.03	93.2983		1213.03	96.5589
1213.51	99.5933		1213.51	97.1813		1213.51	95.835		1213.51	93.3679		1213.51	96.6057
1213.99	99.6187		1213.99	97.2198		1213.99	95.8778		1213.99	93.4253		1213.99	96.6438
1214.47	99.6379		1214.47	97.2511		1214.47	95.9112		1214.47	93.47		1214.47	96.6727
1214.95	99.6501		1214.95	97.2747		1214.95	95.9346		1214.95	93.5021		1214.95	96.6921
1215.43	99.6561		1215.43	97.2905		1215.43	95.9486		1215.43	93.5228		1215.43	96.7026
1215.92	99.6572		1215.92	97.2995		1215.92	95.9546		1215.92	93.5341		1215.92	96.706
1216.4	99.6554		1216.4	97.303		1216.4	95.9546		1216.4	93.5383		1216.4	96.7045
1216.88	99.6529		1216.88	97.3023		1216.88	95.9503		1216.88	93.5375		1216.88	96.7
1217.36	99.6506		1217.36	97.2978		1217.36	95.9426		1217.36	93.5327		1217.36	96.6933
1217.85	99.6485		1217.85	97.2897		1217.85	95.9316		1217.85	93.5239		1217.85	96.6844
1218.33	99.6458		1218.33	97.2774		1218.33	95.9167		1218.33	93.5109		1218.33	96.6724
1218.81	99.6413		1218.81	97.2609		1218.81	95.8979		1218.81	93.4936		1218.81	96.6565
1219.29	99.6344		1219.29	97.2408		1219.29	95.8755		1219.29	93.4725		1219.29	96.6367
1219.78	99.6254		1219.78	97.2187		1219.78	95.8509		1219.78	93.4488		1219.78	96.6138
1220.26	99.615		1220.26	97.1963		1220.26	95.8256		1220.26	93.4236		1220.26	96.5892
1220.74	99.6043		1220.74	97.1748		1220.74	95.8009		1220.74	93.3972		1220.74	96.5641
1221.22	99.5938		1221.22	97.1546		1221.22	95.7773		1221.22	93.3693		1221.22	96.5395
1221.7	99.5834		1221.7	97.1348		1221.7	95.7542		1221.7	93.3387		1221.7	96.5151
1222.18	99.5723		1222.18	97.114		1222.18	95.7301		1222.18	93.3039		1222.18	96.4901
1222.67	99.5594		1222.67	97.0908		1222.67	95.704		1222.67	93.2643		1222.67	96.4638
1223.15	99.5443		1223.15	97.0647		1223.15	95.675		1223.15	93.2204		1223.15	96.4357
1223.63	99.527		1223.63	97.0361		1223.63	95.6435		1223.63	93.1735		1223.63	96.406
1224.11	99.5085		1224.11	97.0061		1224.11	95.6099		1224.11	93.1256		1224.11	96.3753
1224.6	99.4899		1224.6	96.9759		1224.6	95.5752		1224.6	93.0782		1224.6	96.3445
1225.08	99.472		1225.08	96.946		1225.08	95.5399		1225.08	93.0318		1225.08	96.3138
1225.56	99.455		1225.56	96.9162		1225.56	95.5036		1225.56	92.986		1225.56	96.2833
1226.04	99.4385		1226.04	96.8857		1226.04	95.4662		1226.04	92.9397		1226.04	96.2526
1226.52	99.4219		1226.52	96.8539		1226.52	95.4275		1226.52	92.8923		1226.52	96.2212
1227.01	99.4047		1227.01	96.8209		1227.01	95.3876		1227.01	92.8439		1227.01	96.1891
1227.49	99.3869		1227.49	96.7875		1227.49	95.3475		1227.49	92.7952		1227.49	96.1566
1227.97	99.3686		1227.97	96.7549		1227.97	95.308		1227.97	92.7472		1227.97	96.1241
1228.45	99.3502		1228.45	96.7243		1228.45	95.2696		1228.45	92.7002		1228.45	96.0917
1228.93	99.3317		1228.93	96.696		1228.93	95.2323		1228.93	92.6541		1228.93	96.0593
1229.42	99.3128		1229.42	96.6693		1229.42	95.1951		1229.42	92.6077		1229.42	96.0263
1229.9	99.2931		1229.9	96.6433		1229.9	95.1572		1229.9	92.5599		1229.9	95.9926
1230.38	99.2724		1230.38	96.617		1230.38	95.1183		1230.38	92.5106		1230.38	95.9582
1230.86	99.2507		1230.86	96.59		1230.86	95.0788		1230.86	92.4604		1230.86	95.9242
1231.35	99.2293		1231.35	96.5631		1231.35	95.0403		1231.35	92.4112		1231.35	95.8925
1231.83	99.2092		1231.83	96.5377		1231.83	95.0046		1231.83	92.3655		1231.83	95.8649
1232.31	99.1919		1232.31	96.5156		1232.31	94.9737		1232.31	92.325		1232.31	95.8427
1232.79	99.1783		1232.79	96.4976		1232.79	94.9485		1232.79	92.2912		1232.79	95.8266
1233.27	99.169		1233.27	96.4845		1233.27	94.9294		1233.27	92.2643		1233.27	95.8161
1233.76	99.1639		1233.76	96.4761		1233.76	94.9163		1233.76	92.2443		1233.76	95.8105
1234.24	99.1631		1234.24	96.4722		1234.24	94.9089		1234.24	92.2315		1234.24	95.8089
1234.72	99.1668		1234.72	96.4729		1234.72	94.9075		1234.72	92.2265		1234.72	95.811
1235.2	99.1754		1235.2	96.4785		1235.2	94.9124		1235.2	92.2303		1235.2	95.817
1235.68	99.1887		1235.68	96.4892		1235.68	94.924		1235.68	92.2431		1235.68	95.8269
1236.17	99.2065		1236.17	96.5048		1236.17	94.9417		1236.17	92.2639		1236.17	95.8407
1236.65	99.2273		1236.65	96.5241		1236.65	94.9641		1236.65	92.2903		1236.65	95.8572
1237.13	99.249		1237.13	96.5452		1237.13	94.9889		1237.13	92.3186		1237.13	95.8749
1237.61	99.2696		1237.61	96.5656		1237.61	95.0133		1237.61	92.3451		1237.61	95.8917
1238.1	99.2871		1238.1	96.5832		1238.1	95.0351		1238.1	92.3671		1238.1	95.9063
1238.58	99.3007		1238.58	96.5968		1238.58	95.0528		1238.58	92.3833		1238.58	95.9176
1239.06	99.3105		1239.06	96.6059		1239.06	95.0659		1239.06	92.3936		1239.06	95.9256
1239.54	99.3169		1239.54	96.6108		1239.54	95.0747		1239.54	92.3992		1239.54	95.9306
1240.02	99.321		1240.02	96.612		1240.02	95.0796		1240.02	92.4008		1240.02	95.933
1240.51	99.3228		1240.51	96.6099		1240.51	95.0804		1240.51	92.3986		1240.51	95.9329
1240.99	99.3223		1240.99	96.6042		1240.99	95.0771		1240.99	92.3921		1240.99	95.9302
1241.47	99.3187		1241.47	96.5947		1241.47	95.0691		1241.47	92.3804		1241.47	95.9246
1241.95	99.3115		1241.95	96.581		1241.95	95.0564		1241.95	92.363		1241.95	95.9159
1242.43	99.3004		1242.43	96.5638		1242.43	95.0395		1242.43	92.3399		1242.43	95.9047
1242.92	99.2862		1242.92	96.5441		1242.92	95.0196		1242.92	92.3124		1242.92	95.8915
1243.4	99.27		1243.4	96.5236		1243.4	94.9981		1243.4	92.2818		1243.4	95.8773
1243.88	99.2532		1243.88	96.5038		1243.88	94.9764		1243.88	92.2497		1243.88	95.8625
1244.36	99.237		1244.36	96.4858		1244.36	94.9553		1244.36	92.217		1244.36	95.8476
1244.85	99.2222		1244.85	96.4701		1244.85	94.9352		1244.85	92.1848		1244.85	95.8328
1245.33	99.2093		1245.33	96.4569		1245.33	94.9166		1245.33	92.1538		1245.33	95.8183
1245.81	99.1985		1245.81	96.4461		1245.81	94.9004		1245.81	92.1258		1245.81	95.8054
1246.29	99.1906		1246.29	96.4381		1246.29	94.8878		1246.29	92.1028		1246.29	95.7956
1246.77	99.1863		1246.77	96.4335		1246.77	94.8805		1246.77	92.087		1246.77	95.7907
1247.26	99.1863		1247.26	96.4327		1247.26	94.8797		1247.26	92.0798		1247.26	95.7921
1247.74	99.1907		1247.74	96.4358		1247.74	94.8858		1247.74	92.0815		1247.74	95.8003
1248.22	99.1992		1248.22	96.4422		1248.22	94.8981		1248.22	92.0904		1248.22	95.8143
1248.7	99.2107		1248.7	96.451		1248.7	94.9149		1248.7	92.1045		1248.7	95.8324
1249.18	99.2242		1249.18	96.4612		1249.18	94.9343		1249.18	92.1215		1249.18	95.8528
1249.67	99.2385		1249.67	96.4722		1249.67	94.955		1249.67	92.1403		1249.67	95.8738
1250.15	99.2532		1250.15	96.4843		1250.15	94.9769		1250.15	92.1611		1250.15	95.8952
1250.63	99.2686		1250.63	96.4984		1250.63	95.0003		1250.63	92.185		1250.63	95.9169
1251.11	99.2847		1251.11	96.515		1251.11	95.0262		1251.11	92.2129		1251.11	95.9399
1251.6	99.3017		1251.6	96.5343		1251.6	95.0546		1251.6	92.2446		1251.6	95.9642
1252.08	99.3189		1252.08	96.5554		1252.08	95.0848		1252.08	92.2782		1252.08	95.9894
1252.56	99.3353		1252.56	96.5764		1252.56	95.115		1252.56	92.3108		1252.56	96.0146
1253.04	99.3497		1253.04	96.5956		1253.04	95.143		1253.04	92.3393		1253.04	96.0386
1253.52	99.3614		1253.52	96.6115		1253.52	95.1675		1253.52	92.3621		1253.52	96.0608
1254.01	99.3706		1254.01	96.6242		1254.01	95.1882		1254.01	92.3793		1254.01	96.0812
1254.49	99.3784		1254.49	96.635		1254.49	95.206		1254.49	92.3931		1254.49	96.1008
1254.97	99.3864		1254.97	96.6457		1254.97	95.2229		1254.97	92.4062		1254.97	96.1205
1255.45	99.3956		1255.45	96.6581		1255.45	95.2405		1255.45	92.4208		1255.45	96.1411
1255.93	99.4064		1255.93	96.6731		1255.93	95.2593		1255.93	92.4377		1255.93	96.1619
1256.42	99.418		1256.42	96.6901		1256.42	95.2789		1256.42	92.4556		1256.42	96.1817
1256.9	99.4289		1256.9	96.7075		1256.9	95.2974		1256.9	92.4723		1256.9	96.1986
1257.38	99.4373		1257.38	96.7231		1257.38	95.3128		1257.38	92.4855		1257.38	96.211
1257.86	99.442		1257.86	96.7352		1257.86	95.3238		1257.86	92.4938		1257.86	96.218
1258.34	99.4429		1258.34	96.7428		1258.34	95.3302		1258.34	92.4972		1258.34	96.2199
1258.83	99.441		1258.83	96.7462		1258.83	95.3331		1258.83	92.4973		1258.83	96.2181
1259.31	99.4379		1259.31	96.7465		1259.31	95.3348		1259.31	92.4962		1259.31	96.2147
1259.79	99.4355		1259.79	96.7453		1259.79	95.3378		1259.79	92.496		1259.79	96.2121
1260.27	99.4354		1260.27	96.7444		1260.27	95.3444		1260.27	92.4983		1260.27	96.2125
1260.76	99.4389		1260.76	96.7455		1260.76	95.3557		1260.76	92.5043		1260.76	96.2174
1261.24	99.4464		1261.24	96.7498		1261.24	95.3721		1261.24	92.5144		1261.24	96.2279
1261.72	99.4577		1261.72	96.7579		1261.72	95.3927		1261.72	92.5289		1261.72	96.2439
1262.2	99.4723		1262.2	96.7698		1262.2	95.4161		1262.2	92.5476		1262.2	96.2648
1262.68	99.489		1262.68	96.7849		1262.68	95.4402		1262.68	92.5696		1262.68	96.289
1263.17	99.5064		1263.17	96.802		1263.17	95.4631		1263.17	92.5935		1263.17	96.3142
1263.65	99.5231		1263.65	96.8193		1263.65	95.4831		1263.65	92.6172		1263.65	96.3381
1264.13	99.5379		1264.13	96.8351		1264.13	95.4992		1264.13	92.6387		1264.13	96.3589
1264.61	99.55		1264.61	96.8484		1264.61	95.5112		1264.61	92.6565		1264.61	96.3757
1265.09	99.5596		1265.09	96.8592		1265.09	95.5203		1265.09	92.6707		1265.09	96.3892
1265.58	99.5679		1265.58	96.8684		1265.58	95.5281		1265.58	92.6826		1265.58	96.4011
1266.06	99.576		1266.06	96.8776		1266.06	95.5363		1266.06	92.6942		1266.06	96.4133
1266.54	99.5849		1266.54	96.8879		1266.54	95.5461		1266.54	92.707		1266.54	96.4273
1267.02	99.5949		1267.02	96.8998		1267.02	95.5575		1267.02	92.7213		1267.02	96.4429
1267.51	99.6051		1267.51	96.9127		1267.51	95.5695		1267.51	92.7357		1267.51	96.459
1267.99	99.6142		1267.99	96.925		1267.99	95.5801		1267.99	92.7478		1267.99	96.4733
1268.47	99.6205		1268.47	96.9347		1268.47	95.5876		1268.47	92.7547		1268.47	96.4837
1268.95	99.6233		1268.95	96.9405		1268.95	95.5907		1268.95	92.7546		1268.95	96.4892
1269.43	99.6227		1269.43	96.9417		1269.43	95.5893		1269.43	92.7474		1269.43	96.4899
1269.91	99.6199		1269.91	96.9389		1269.91	95.5843		1269.91	92.7348		1269.91	96.4871
1270.4	99.6165		1270.4	96.9335		1270.4	95.5772		1270.4	92.7192		1270.4	96.4831
1270.88	99.6139		1270.88	96.9269		1270.88	95.5695		1270.88	92.7035		1270.88	96.4796
1271.36	99.6128		1271.36	96.9205		1271.36	95.5624		1271.36	92.6895		1271.36	96.4778
1271.84	99.6133		1271.84	96.9155		1271.84	95.5565		1271.84	92.6785		1271.84	96.478
1272.33	99.6146		1272.33	96.9126		1272.33	95.5519		1272.33	92.6709		1272.33	96.4801
1272.81	99.6164		1272.81	96.9129		1272.81	95.5491		1272.81	92.6671		1272.81	96.4842
1273.29	99.6189		1273.29	96.9169		1273.29	95.5483		1273.29	92.6679		1273.29	96.4903
1273.77	99.6225		1273.77	96.9251		1273.77	95.5502		1273.77	92.6738		1273.77	96.4987
1274.26	99.628		1274.26	96.9375		1274.26	95.5548		1274.26	92.685		1274.26	96.5093
1274.74	99.6357		1274.74	96.9532		1274.74	95.5619		1274.74	92.7007		1274.74	96.5218
1275.22	99.6451		1275.22	96.9704		1275.22	95.5707		1275.22	92.7191		1275.22	96.5349
1275.7	99.6551		1275.7	96.9872		1275.7	95.5799		1275.7	92.7375		1275.7	96.5473
1276.18	99.6642		1276.18	97.0017		1276.18	95.5884		1276.18	92.7539		1276.18	96.5579
1276.66	99.671		1276.66	97.0131		1276.66	95.5958		1276.66	92.7668		1276.66	96.5662
1277.15	99.6752		1277.15	97.0217		1277.15	95.6022		1277.15	92.7766		1277.15	96.5729
1277.63	99.6771		1277.63	97.0289		1277.63	95.6083		1277.63	92.7847		1277.63	96.5791
1278.11	99.6778		1278.11	97.0364		1278.11	95.6151		1278.11	92.7935		1278.11	96.5861
1278.59	99.6786		1278.59	97.0459		1278.59	95.6235		1278.59	92.8047		1278.59	96.5949
1279.08	99.6809		1279.08	97.0589		1279.08	95.6344		1279.08	92.8197		1279.08	96.606
1279.56	99.6858		1279.56	97.0763		1279.56	95.6487		1279.56	92.8394		1279.56	96.6199
1280.04	99.6944		1280.04	97.0989		1280.04	95.6675		1280.04	92.8648		1280.04	96.6375
1280.52	99.7079		1280.52	97.1277		1280.52	95.6927		1280.52	92.8975		1280.52	96.6603
1281	99.7276		1281	97.1637		1281	95.7264		1281	92.9397		1281	96.6904
1281.49	99.7547		1281.49	97.2079		1281.49	95.7701		1281.49	92.9938		1281.49	96.7301
1281.97	99.7898		1281.97	97.2602		1281.97	95.8244		1281.97	93.0615		1281.97	96.7805
1282.45	99.8325		1282.45	97.3196		1282.45	95.8883		1282.45	93.1424		1282.45	96.841
1282.93	99.8811		1282.93	97.3835		1282.93	95.9592		1282.93	93.2344		1282.93	96.9096
1283.41	99.9331		1283.41	97.4493		1283.41	96.0337		1283.41	93.3333		1283.41	96.9826
1283.9	99.9855		1283.9	97.5137		1283.9	96.1082		1283.9	93.4343		1283.9	97.0563
1284.38	100.036		1284.38	97.5745		1284.38	96.1799		1284.38	93.533		1284.38	97.1273
1284.86	100.082		1284.86	97.6305		1284.86	96.247		1284.86	93.626		1284.86	97.1933
1285.34	100.124		1285.34	97.6813		1285.34	96.3088		1285.34	93.7113		1285.34	97.253
1285.83	100.161		1285.83	97.7268		1285.83	96.3648		1285.83	93.7879		1285.83	97.306
1286.31	100.193		1286.31	97.7672		1286.31	96.4146		1286.31	93.8552		1286.31	97.3518
1286.79	100.221		1286.79	97.8023		1286.79	96.4576		1286.79	93.9127		1286.79	97.39
1287.27	100.244		1287.27	97.832		1287.27	96.4933		1287.27	93.9605		1287.27	97.4205
1287.75	100.263		1287.75	97.8566		1287.75	96.5216		1287.75	93.999		1287.75	97.4436
1288.24	100.277		1288.24	97.8771		1288.24	96.5435		1288.24	94.0297		1288.24	97.4607
1288.72	100.288		1288.72	97.8952		1288.72	96.561		1288.72	94.0549		1288.72	97.4739
1289.2	100.297		1289.2	97.9127		1289.2	96.5763		1289.2	94.0775		1289.2	97.4858
1289.68	100.306		1289.68	97.9306		1289.68	96.5915		1289.68	94.0996		1289.68	97.4984
1290.16	100.314		1290.16	97.9492		1290.16	96.6077		1290.16	94.1223		1290.16	97.5124
1290.65	100.322		1290.65	97.9673		1290.65	96.6246		1290.65	94.1451		1290.65	97.5274
1291.13	100.33		1291.13	97.9833		1291.13	96.6413		1291.13	94.1669		1291.13	97.5423
1291.61	100.337		1291.61	97.9957		1291.61	96.6569		1291.61	94.1863		1291.61	97.5559
1292.09	100.343		1292.09	98.004		1292.09	96.6706		1292.09	94.2026		1292.09	97.5673
1292.58	100.348		1292.58	98.0086		1292.58	96.6825		1292.58	94.2162		1292.58	97.5766
1293.06	100.354		1293.06	98.0102		1293.06	96.6928		1293.06	94.2275		1293.06	97.5843
1293.54	100.36		1293.54	98.0097		1293.54	96.7014		1293.54	94.2365		1293.54	97.59
1294.02	100.365		1294.02	98.0069		1294.02	96.7074		1294.02	94.2421		1294.02	97.5925
1294.5	100.368		1294.5	98.0003		1294.5	96.7086		1294.5	94.2414		1294.5	97.5894
1294.99	100.366		1294.99	97.9881		1294.99	96.7026		1294.99	94.2311		1294.99	97.5782
1295.47	100.357		1295.47	97.9686		1295.47	96.6874		1295.47	94.2083		1295.47	97.5569
1295.95	100.34		1295.95	97.9414		1295.95	96.6621		1295.95	94.1716		1295.95	97.5255
1296.43	100.314		1296.43	97.9073		1296.43	96.6276		1296.43	94.1221		1296.43	97.4857
1296.91	100.284		1296.91	97.8681		1296.91	96.5852		1296.91	94.0621		1296.91	97.4407
1297.4	100.25		1297.4	97.8255		1297.4	96.5368		1297.4	93.9943		1297.4	97.3933
1297.88	100.214		1297.88	97.7801		1297.88	96.4827		1297.88	93.9202		1297.88	97.3447
1298.36	100.177		1298.36	97.7311		1298.36	96.4224		1298.36	93.8395		1298.36	97.294
1298.84	100.138		1298.84	97.6766		1298.84	96.3542		1298.84	93.7503		1298.84	97.2385
1299.33	100.093		1299.33	97.6147		1299.33	96.2765		1299.33	93.6504		1299.33	97.1752
1299.81	100.043		1299.81	97.5443		1299.81	96.1889		1299.81	93.5384		1299.81	97.1019
1300.29	99.9876		1300.29	97.4662		1300.29	96.0928		1300.29	93.4149		1300.29	97.0187
1300.77	99.9273		1300.77	97.3823		1300.77	95.9908		1300.77	93.2822		1300.77	96.9277
1301.25	99.8648		1301.25	97.2947		1301.25	95.8857		1301.25	93.143		1301.25	96.8318
1301.74	99.8022		1301.74	97.205		1301.74	95.7796		1301.74	92.9994		1301.74	96.7338
1302.22	99.7406		1302.22	97.1136		1302.22	95.6728		1302.22	92.8519		1302.22	96.6352
1302.7	99.6801		1302.7	97.0197		1302.7	95.5646		1302.7	92.6995		1302.7	96.5359
1303.18	99.6198		1303.18	96.9223		1303.18	95.4534		1303.18	92.5409		1303.18	96.4348
1303.66	99.5587		1303.66	96.8212		1303.66	95.3382		1303.66	92.3755		1303.66	96.3308
1304.15	99.4957		1304.15	96.7168		1304.15	95.219		1304.15	92.2039		1304.15	96.2234
1304.63	99.4302		1304.63	96.6104		1304.63	95.0963		1304.63	92.0278		1304.63	96.1127
1305.11	99.3617		1305.11	96.5028		1305.11	94.9708		1305.11	91.8487		1305.11	95.999
1305.59	99.2894		1305.59	96.3934		1305.59	94.8421		1305.59	91.6668		1305.59	95.8819
1306.08	99.2121		1306.08	96.2806		1306.08	94.7088		1306.08	91.481		1306.08	95.7601
1306.56	99.1291		1306.56	96.1624		1306.56	94.5694		1306.56	91.2896		1306.56	95.6327
1307.04	99.0403		1307.04	96.0379		1307.04	94.4237		1307.04	91.0917		1307.04	95.4994
1307.52	98.9477		1307.52	95.9087		1307.52	94.2735		1307.52	90.8893		1307.52	95.3622
1308	98.8548		1308	95.7788		1308	94.123		1308	90.6867		1308	95.2253
1308.48	98.766		1308.48	95.6535		1308.48	93.9777		1308.48	90.4899		1308.48	95.0935
1308.97	98.6846		1308.97	95.5373		1308.97	93.8418		1308.97	90.3038		1308.97	94.9708
1309.45	98.6123		1309.45	95.4316		1309.45	93.7167		1309.45	90.1302		1309.45	94.8585
1309.93	98.548		1309.93	95.3345		1309.93	93.6006		1309.93	89.9671		1309.93	94.7548
1310.41	98.4884		1310.41	95.2414		1310.41	93.4888		1310.41	89.8097		1310.41	94.6552
1310.9	98.4299		1310.9	95.1474		1310.9	93.377		1310.9	89.6533		1310.9	94.5558
1311.38	98.3702		1311.38	95.05		1311.38	93.2628		1311.38	89.4961		1311.38	94.4541
1311.86	98.3094		1311.86	94.9505		1311.86	93.1479		1311.86	89.3404		1311.86	94.352
1312.34	98.2503		1312.34	94.8545		1312.34	93.0379		1312.34	89.1932		1312.34	94.2547
1312.82	98.1975		1312.82	94.7695		1312.82	92.9405		1312.82	89.0634		1312.82	94.1693
1313.31	98.1553		1313.31	94.7028		1313.31	92.8627		1313.31	88.9588		1313.31	94.1023
1313.79	98.1265		1313.79	94.6585		1313.79	92.8085		1313.79	88.8836		1313.79	94.057
1314.27	98.1115		1314.27	94.6369		1314.27	92.778		1314.27	88.8376		1314.27	94.0336
1314.75	98.109		1314.75	94.6352		1314.75	92.7687		1314.75	88.8175		1314.75	94.029
1315.23	98.1171		1315.23	94.6492		1315.23	92.7768		1315.23	88.8192		1315.23	94.0396
1315.72	98.1339		1315.72	94.675		1315.72	92.7989		1315.72	88.8394		1315.72	94.0621
1316.2	98.1584		1316.2	94.7098		1316.2	92.8332		1316.2	88.8765		1316.2	94.0947
1316.68	98.1895		1316.68	94.752		1316.68	92.8785		1316.68	88.9295		1316.68	94.1365
1317.16	98.2264		1317.16	94.8005		1317.16	92.9347		1317.16	88.998		1317.16	94.187
1317.65	98.2678		1317.65	94.8549		1317.65	93.0014		1317.65	89.0813		1317.65	94.2462
1318.13	98.3125		1318.13	94.9153		1318.13	93.0789		1318.13	89.1792		1318.13	94.314
1318.61	98.3602		1318.61	94.9829		1318.61	93.1679		1318.61	89.2919		1318.61	94.3908
1319.09	98.4115		1319.09	95.0603		1319.09	93.27		1319.09	89.4211		1319.09	94.4781
1319.57	98.4683		1319.57	95.1502		1319.57	93.387		1319.57	89.5688		1319.57	94.5775
1320.06	98.5329		1320.06	95.255		1320.06	93.5195		1320.06	89.7362		1320.06	94.6902
1320.54	98.606		1320.54	95.3745		1320.54	93.666		1320.54	89.9217		1320.54	94.8151
1321.02	98.6868		1321.02	95.5054		1321.02	93.8222		1321.02	90.1202		1321.02	94.949
1321.5	98.7718		1321.5	95.6419		1321.5	93.9813		1321.5	90.3238		1321.5	95.0865
1321.98	98.8565		1321.98	95.7766		1321.98	94.1359		1321.98	90.5236		1321.98	95.2211
1322.47	98.9366		1322.47	95.903		1322.47	94.2799		1322.47	90.7119		1322.47	95.3477
1322.95	99.009		1322.95	96.0166		1322.95	94.4093		1322.95	90.8837		1322.95	95.4628
1323.43	99.0727		1323.43	96.1162		1323.43	94.5232		1323.43	91.0374		1323.43	95.566
1323.91	99.1287		1323.91	96.2026		1323.91	94.6233		1323.91	91.1741		1323.91	95.6588
1324.4	99.1789		1324.4	96.2782		1324.4	94.7121		1324.4	91.2959		1324.4	95.7434
1324.88	99.2247		1324.88	96.345		1324.88	94.7916		1324.88	91.4038		1324.88	95.8211
1325.36	99.2662		1325.36	96.4032		1325.36	94.862		1325.36	91.4973		1325.36	95.8916
1325.84	99.302		1325.84	96.4521		1325.84	94.9219		1325.84	91.5743		1325.84	95.9529
1326.32	99.33		1326.32	96.4899		1326.32	94.9696		1326.32	91.6326		1326.32	96.0022
1326.81	99.3487		1326.81	96.516		1326.81	95.0037		1326.81	91.6713		1326.81	96.0377
1327.29	99.3577		1327.29	96.5307		1327.29	95.0242		1327.29	91.6914		1327.29	96.0589
1327.77	99.3583		1327.77	96.5357		1327.77	95.0325		1327.77	91.6957		1327.77	96.0668
1328.25	99.3522		1328.25	96.5327		1328.25	95.0305		1328.25	91.6871		1328.25	96.0632
1328.73	99.341		1328.73	96.5226		1328.73	95.0192		1328.73	91.6675		1328.73	96.0495
1329.22	99.3255		1329.22	96.5048		1329.22	94.9984		1329.22	91.6367		1329.22	96.026
1329.7	99.305		1329.7	96.4777		1329.7	94.9668		1329.7	91.5932		1329.7	95.9924
1330.18	99.2793		1330.18	96.4401		1330.18	94.924		1330.18	91.5361		1330.18	95.9489
1330.66	99.2486		1330.66	96.3929		1330.66	94.8712		1330.66	91.4665		1330.66	95.8973
1331.14	99.2154		1331.14	96.3401		1331.14	94.8123		1331.14	91.389		1331.14	95.8421
1331.63	99.1835		1331.63	96.2875		1331.63	94.7536		1331.63	91.3107		1331.63	95.789
1332.11	99.1571		1332.11	96.2416		1332.11	94.7013		1332.11	91.2391		1332.11	95.7441
1332.59	99.1395		1332.59	96.2071		1332.59	94.66		1332.59	91.1795		1332.59	95.7114
1333.07	99.1317		1333.07	96.1855		1333.07	94.6312		1333.07	91.1342		1333.07	95.6921
1333.56	99.1325		1333.56	96.1757		1333.56	94.6136		1333.56	91.102		1333.56	95.6843
1334.04	99.1399		1334.04	96.175		1334.04	94.6043		1334.04	91.0803		1334.04	95.685
1334.52	99.1519		1334.52	96.1809		1334.52	94.6008		1334.52	91.067		1334.52	95.6913
1335	99.1679		1335	96.1923		1335	94.6024		1335	91.0617		1335	95.7017
1335.48	99.1883		1335.48	96.2093		1335.48	94.6095		1335.48	91.0652		1335.48	95.7157
1335.97	99.2135		1335.97	96.2315		1335.97	94.6225		1335.97	91.0775		1335.97	95.7328
1336.45	99.2425		1336.45	96.2561		1336.45	94.6404		1336.45	91.0967		1336.45	95.7506
1336.93	99.2717		1336.93	96.2775		1336.93	94.6591		1336.93	91.1174		1336.93	95.7644
1337.41	99.2952		1337.41	96.2881		1337.41	94.6727		1337.41	91.1325		1337.41	95.7681
1337.89	99.3067		1337.89	96.2812		1337.89	94.6756		1337.89	91.1363		1337.89	95.757
1338.38	99.3021		1338.38	96.2554		1338.38	94.6663		1338.38	91.1291		1338.38	95.7313
1338.86	99.2832		1338.86	96.218		1338.86	94.6508		1338.86	91.1193		1338.86	95.699
1339.34	99.2584		1339.34	96.1849		1339.34	94.6421		1339.34	91.1232		1339.34	95.6756
1339.82	99.2408		1339.82	96.1756		1339.82	94.6564		1339.82	91.159		1339.82	95.6791
1340.31	99.243		1340.31	96.2055		1340.31	94.7063		1340.31	91.2388		1340.31	95.7224
1340.79	99.2717		1340.79	96.2793		1340.79	94.7956		1340.79	91.3639		1340.79	95.8086
1341.27	99.3262		1341.27	96.3907		1341.27	94.9185		1341.27	91.5251		1341.27	95.9304
1341.75	99.4002		1341.75	96.5259		1341.75	95.0632		1341.75	91.7077		1341.75	96.0744
1342.23	99.4846		1342.23	96.6698		1342.23	95.2165		1342.23	91.8971		1342.23	96.2262
1342.72	99.571		1342.72	96.8097		1342.72	95.3672		1342.72	92.0823		1342.72	96.3739
1343.2	99.6533		1343.2	96.9378		1343.2	95.5079		1343.2	92.2567		1343.2	96.5101
1343.68	99.7284		1343.68	97.0509		1343.68	95.6352		1343.68	92.4181		1343.68	96.6315
1344.16	99.7957		1344.16	97.1497		1344.16	95.7485		1344.16	92.5664		1344.16	96.7382
1344.64	99.856		1344.64	97.2372		1344.64	95.8494		1344.64	92.7029		1344.64	96.8322
1345.13	99.9109		1345.13	97.3164		1345.13	95.9395		1345.13	92.8283		1345.13	96.9161
1345.61	99.9615		1345.61	97.3895		1345.61	96.0203		1345.61	92.9426		1345.61	96.9914
1346.09	100.008		1346.09	97.4571		1346.09	96.0921		1346.09	93.0448		1346.09	97.0587
1346.57	100.05		1346.57	97.518		1346.57	96.1545		1346.57	93.1341		1346.57	97.1173
1347.06	100.087		1347.06	97.5707		1347.06	96.2068		1347.06	93.2094		1347.06	97.1664
1347.54	100.116		1347.54	97.6134		1347.54	96.2481		1347.54	93.27		1347.54	97.2048
1348.02	100.138		1348.02	97.6445		1348.02	96.2779		1348.02	93.3151		1348.02	97.2318
1348.5	100.15		1348.5	97.6633		1348.5	96.296		1348.5	93.3442		1348.5	97.2473
1348.98	100.152		1348.98	97.6704		1348.98	96.3028		1348.98	93.3573		1348.98	97.252
1349.47	100.145		1349.47	97.6669		1349.47	96.2989		1349.47	93.3551		1349.47	97.2473
1349.95	100.131		1349.95	97.6556		1349.95	96.2862		1349.95	93.3395		1349.95	97.2353
1350.43	100.112		1350.43	97.6392		1350.43	96.2666		1350.43	93.3136		1350.43	97.2182
1350.91	100.09		1350.91	97.6204		1350.91	96.2421		1350.91	93.2804		1350.91	97.198
1351.39	100.068		1351.39	97.6006		1351.39	96.2138		1351.39	93.2421		1351.39	97.1755
1351.88	100.045		1351.88	97.5791		1351.88	96.1816		1351.88	93.1989		1351.88	97.1501
1352.36	100.022		1352.36	97.5536		1352.36	96.1443		1352.36	93.1492		1352.36	97.12
1352.84	99.9961		1352.84	97.521		1352.84	96.1004		1352.84	93.0906		1352.84	97.0829
1353.32	99.9668		1353.32	97.4792		1353.32	96.049		1353.32	93.0217		1353.32	97.0379
1353.81	99.934		1353.81	97.4286		1353.81	95.9914		1353.81	92.9438		1353.81	96.9861
1354.29	99.8999		1354.29	97.3727		1354.29	95.9312		1354.29	92.8615		1354.29	96.931
1354.77	99.8682		1354.77	97.3173		1354.77	95.8737		1354.77	92.7818		1354.77	96.8782
1355.25	99.8427		1355.25	97.2689		1355.25	95.8239		1355.25	92.7116		1355.25	96.8327
1355.73	99.8257		1355.73	97.2319		1355.73	95.7851		1355.73	92.6554		1355.73	96.7977
1356.22	99.8175		1356.22	97.2076		1356.22	95.7576		1356.22	92.6138		1356.22	96.7737
1356.7	99.8162		1356.7	97.1942		1356.7	95.7392		1356.7	92.5841		1356.7	96.7583
1357.18	99.8193		1357.18	97.1886		1357.18	95.7267		1357.18	92.5621		1357.18	96.7487
1357.66	99.825		1357.66	97.188		1357.66	95.7175		1357.66	92.5446		1357.66	96.7424
1358.14	99.8331		1358.14	97.1911		1358.14	95.7106		1358.14	92.5301		1358.14	96.7386
1358.63	99.8444		1358.63	97.1976		1358.63	95.706		1358.63	92.5183		1358.63	96.7369
1359.11	99.8589		1359.11	97.206		1359.11	95.7026		1359.11	92.508		1359.11	96.7359
1359.59	99.8745		1359.59	97.2124		1359.59	95.697		1359.59	92.495		1359.59	96.7314
1360.07	99.885		1360.07	97.2087		1360.07	95.6824		1360.07	92.4707		1360.07	96.7157
1360.56	99.8812		1360.56	97.1838		1360.56	95.6492		1360.56	92.4243		1360.56	96.6785
1361.04	99.8532		1361.04	97.1267		1361.04	95.5886		1361.04	92.3458		1361.04	96.611
1361.52	99.7945		1361.52	97.0328		1361.52	95.4975		1361.52	92.2328		1361.52	96.5107
1362	99.7078		1362	96.9094		1362	95.3833		1362	92.0957		1362	96.3871
1362.48	99.6071		1362.48	96.7779		1362.48	95.2655		1362.48	91.9585		1362.48	96.2619
1362.96	99.5144		1362.96	96.6671		1362.96	95.1695		1362.96	91.8511		1362.96	96.1629
[truncated: 5,470 more rows]

## Sheet: CBS_CNT
wavenumbers, cm-1	Transmission [%]
400.163	53.4599
400.645	52.9903
401.127	52.2853
401.61	51.5835
402.092	51.1356
402.574	51.0634
403.056	51.3029
403.538	51.6699
404.02	51.9826
404.502	52.1506
404.985	52.2077
405.467	52.2789
405.949	52.4974
406.431	52.8996
406.913	53.3839
407.395	53.7699
407.877	53.9104
408.359	53.774
408.841	53.4738
409.324	53.2304
409.806	53.2683
410.288	53.6789
410.77	54.3508
411.252	55.0291
411.734	55.4521
412.216	55.4647
412.699	55.0747
413.181	54.446
413.663	53.8312
414.145	53.4471
414.627	53.3723
415.109	53.5361
415.591	53.7916
416.073	53.996
416.555	54.061
417.038	53.9641
417.52	53.7396
418.002	53.4351
418.484	53.0494
418.966	52.5101
419.448	51.7554
419.93	50.8237
420.412	49.8592
420.895	49.0381
421.377	48.4955
421.859	48.2754
422.341	48.3277
422.823	48.5397
423.305	48.7938
423.787	49.0195
424.269	49.2193
424.752	49.4526
425.234	49.7821
425.716	50.2144
426.198	50.6831
426.68	51.0828
427.162	51.3279
427.644	51.3924
428.126	51.3213
428.609	51.209
429.091	51.1544
429.573	51.2093
430.055	51.351
430.537	51.4984
431.019	51.562
431.501	51.4953
431.983	51.3231
432.466	51.1306
432.948	51.0183
433.43	51.0449
433.912	51.195
434.394	51.3911
434.876	51.539
435.358	51.5754
435.84	51.4977
436.322	51.3585
436.805	51.2313
437.287	51.1622
437.769	51.1445
438.251	51.1317
438.733	51.075
439.215	50.9558
439.697	50.7992
440.18	50.6642
440.662	50.6132
441.144	50.6713
441.626	50.8038
442.108	50.9303
442.59	50.9736
443.072	50.9063
443.554	50.7685
444.036	50.6446
444.519	50.6156
445.001	50.7114
445.483	50.895
445.965	51.0838
446.447	51.1951
446.929	51.188
447.411	51.0827
447.894	50.9492
448.376	50.8699
448.858	50.8966
449.34	51.0283
449.822	51.2216
450.304	51.4219
450.786	51.5929
451.268	51.7317
451.75	51.8635
452.233	52.0203
452.715	52.2141
453.197	52.4263
453.679	52.6221
454.161	52.7772
454.643	52.894
455.125	53.0014
455.608	53.137
456.09	53.3211
456.572	53.5288
457.054	53.6852
457.536	53.6993
458.018	53.5243
458.5	53.1961
458.982	52.8175
459.464	52.5032
459.947	52.3261
460.429	52.2917
460.911	52.3462
461.393	52.4074
461.875	52.4049
462.357	52.3121
462.839	52.1572
463.322	52.0055
463.804	51.9232
464.286	51.9394
464.768	52.0328
465.25	52.1465
465.732	52.2213
466.214	52.2268
466.696	52.177
467.178	52.1224
467.661	52.1208
468.143	52.2012
468.625	52.3465
469.107	52.5044
469.589	52.6186
470.071	52.6561
470.553	52.6206
471.036	52.5457
471.518	52.4749
472	52.432
472.482	52.4046
472.964	52.3528
473.446	52.2438
473.928	52.0799
474.41	51.9023
474.892	51.7703
475.375	51.7307
475.857	51.7937
476.339	51.9266
476.821	52.069
477.303	52.1634
477.785	52.1841
478.267	52.1503
478.75	52.1137
479.232	52.1285
479.714	52.2199
480.196	52.3682
480.678	52.5177
481.16	52.6044
481.642	52.5866
482.124	52.4648
482.606	52.2806
483.089	52.095
483.571	51.9558
484.053	51.8744
484.535	51.8247
485.017	51.7674
485.499	51.6808
485.981	51.579
486.464	51.5064
486.946	51.5145
487.428	51.6322
487.91	51.8492
488.392	52.1189
488.874	52.3781
489.356	52.5728
489.838	52.679
490.32	52.707
490.803	52.6912
491.285	52.6675
491.767	52.6534
492.249	52.6424
492.731	52.6154
493.213	52.5587
493.695	52.4791
494.178	52.4018
494.66	52.3584
495.142	52.3678
495.624	52.4258
496.106	52.507
496.588	52.5791
497.07	52.6209
497.552	52.6343
498.034	52.6426
498.517	52.6773
498.999	52.7585
499.481	52.8822
499.963	53.02
500.445	53.1303
500.927	53.176
501.409	53.1408
501.891	53.0369
502.374	52.8982
502.856	52.7619
503.338	52.6511
503.82	52.5686
504.302	52.5058
504.784	52.4553
505.266	52.4198
505.748	52.411
506.231	52.4398
506.713	52.5045
507.195	52.5852
507.677	52.6499
508.159	52.6708
508.641	52.6389
509.123	52.5701
509.605	52.4983
510.088	52.4604
510.57	52.4789
511.052	52.5528
511.534	52.659
512.016	52.7661
512.498	52.8498
512.98	52.9037
513.462	52.9388
513.945	52.974
514.427	53.0233
514.909	53.0871
515.391	53.1517
515.873	53.1967
516.355	53.2062
516.837	53.1772
517.319	53.1196
517.802	53.0491
518.284	52.9764
518.766	52.9027
519.248	52.8232
519.73	52.737
520.212	52.6544
520.694	52.5971
521.176	52.5885
521.659	52.641
522.141	52.7459
522.623	52.8736
523.105	52.984
523.587	53.0429
524.069	53.0352
524.551	52.9727
525.033	52.8885
525.515	52.8218
525.998	52.7978
526.48	52.8146
526.962	52.8475
527.444	52.8657
527.926	52.8514
528.408	52.8081
528.89	52.7559
529.372	52.72
529.855	52.7165
530.337	52.7454
530.819	52.7925
531.301	52.84
531.783	52.8783
532.265	52.9123
532.747	52.9578
533.23	53.0303
533.712	53.1329
534.194	53.2505
534.676	53.3552
535.158	53.419
535.64	53.4282
536.122	53.3899
536.604	53.328
537.087	53.2712
537.569	53.2377
538.051	53.2281
538.533	53.2278
539.015	53.2182
539.497	53.1894
539.979	53.1471
540.461	53.109
540.943	53.0946
541.426	53.1119
541.908	53.1516
542.39	53.1905
542.872	53.2042
543.354	53.1796
543.836	53.1225
544.318	53.0545
544.801	53.0016
545.283	52.9806
545.765	52.9899
546.247	53.0106
546.729	53.0178
547.211	52.9948
547.693	52.9414
548.175	52.8725
548.658	52.8091
549.14	52.7653
549.622	52.7414
550.104	52.7251
550.586	52.7009
551.068	52.6612
551.55	52.6123
552.032	52.5708
552.514	52.5545
552.997	52.5709
553.479	52.6115
553.961	52.6554
554.443	52.6803
554.925	52.6746
555.407	52.6441
555.889	52.6092
556.371	52.5943
556.854	52.6141
557.336	52.6664
557.818	52.7338
558.3	52.794
558.782	52.8314
559.264	52.8457
559.746	52.851
560.229	52.8674
560.711	52.9097
561.193	52.9798
561.675	53.0671
562.157	53.1561
562.639	53.2357
563.121	53.3056
563.603	53.375
564.085	53.4552
564.568	53.551
565.05	53.6556
565.532	53.7529
566.014	53.8257
566.496	53.8656
566.978	53.8775
567.46	53.8784
567.942	53.8882
568.425	53.9195
568.907	53.9707
569.389	54.0285
569.871	54.0761
570.353	54.1036
570.835	54.1135
571.317	54.1188
571.799	54.1347
572.282	54.169
572.764	54.2171
573.246	54.264
573.728	54.2928
574.21	54.2935
574.692	54.2696
575.174	54.2368
575.656	54.2154
576.139	54.2191
576.621	54.2482
577.103	54.2898
577.585	54.3266
578.067	54.3469
578.549	54.3505
579.031	54.3479
579.513	54.3535
579.996	54.3767
580.478	54.4161
580.96	54.4599
581.442	54.4932
581.924	54.5067
582.406	54.5024
582.888	54.4924
583.37	54.4919
583.853	54.5108
584.335	54.548
584.817	54.5927
585.299	54.631
585.781	54.6537
586.263	54.662
586.745	54.6662
587.227	54.6791
587.71	54.7079
588.192	54.7489
588.674	54.7891
589.156	54.8127
589.638	54.8097
590.12	54.7818
590.602	54.742
591.084	54.7095
591.567	54.7001
592.049	54.7192
592.531	54.7604
593.013	54.8112
593.495	54.861
593.977	54.9069
594.459	54.954
594.941	55.0103
595.424	55.0803
595.906	55.1606
596.388	55.2397
596.87	55.3036
597.352	55.3419
597.834	55.3522
598.316	55.3413
598.798	55.3203
599.281	55.2998
599.763	55.2855
600.245	55.2774
600.727	55.2739
601.209	55.2751
601.691	55.2856
602.173	55.312
602.655	55.3586
603.138	55.4228
603.62	55.4936
604.102	55.5552
604.584	55.5933
605.066	55.6025
605.548	55.5889
606.03	55.5679
606.512	55.5565
606.995	55.5663
607.477	55.5983
607.959	55.6439
608.441	55.6912
608.923	55.7311
609.405	55.7632
609.887	55.7944
610.369	55.835
610.852	55.8916
611.334	55.9635
611.816	56.0421
612.298	56.1162
612.78	56.1773
613.262	56.2236
613.744	56.26
614.226	56.2941
614.709	56.3315
615.191	56.3726
615.673	56.413
616.155	56.4478
616.637	56.4764
617.119	56.5051
617.601	56.5453
618.083	56.6079
618.566	56.6979
619.048	56.8107
619.53	56.9345
620.012	57.0548
620.494	57.1607
620.976	57.2485
621.458	57.3215
621.94	57.3861
622.423	57.4474
622.905	57.506
623.387	57.5586
623.869	57.6014
624.351	57.6338
624.833	57.6607
625.315	57.6904
625.797	57.7305
626.279	57.783
626.762	57.8425
627.244	57.8992
627.726	57.9439
628.208	57.9736
628.69	57.9938
629.172	58.016
629.654	58.0524
630.136	58.1096
630.619	58.1853
631.101	58.2692
631.583	58.3489
632.065	58.4152
632.547	58.4666
633.029	58.5087
633.511	58.5501
633.994	58.5971
634.476	58.6498
634.958	58.7026
635.44	58.7477
635.922	58.7808
636.404	58.8041
636.886	58.8254
637.368	58.8544
637.851	58.8975
638.333	58.9543
638.815	59.0191
639.297	59.0839
639.779	59.1432
640.261	59.1973
640.743	59.2509
641.225	59.3101
641.707	59.3769
642.19	59.4479
642.672	59.5146
643.154	59.5685
643.636	59.6052
644.118	59.6281
644.6	59.6462
645.082	59.6703
645.564	59.7066
646.047	59.754
646.529	59.8044
647.011	59.8472
647.493	59.8751
647.975	59.8877
648.457	59.8915
648.939	59.8963
649.421	59.9098
649.904	59.9335
650.386	59.9631
650.868	59.9912
651.35	60.0116
651.832	60.0226
652.314	60.0263
652.796	60.026
653.278	60.0221
653.761	60.0113
654.243	59.988
654.725	59.9481
655.207	59.8935
655.689	59.8331
656.171	59.7796
656.653	59.7444
657.135	59.7317
657.618	59.7366
658.1	59.7476
658.582	59.7525
659.064	59.7446
659.546	59.7259
660.028	59.7052
660.51	59.693
660.992	59.6951
661.475	59.71
661.957	59.7313
662.439	59.7526
662.921	59.7733
663.403	59.8009
663.885	59.8473
664.367	59.9235
664.849	60.0331
665.332	60.1695
665.814	60.3152
666.296	60.4428
666.778	60.5188
667.26	60.515
667.742	60.4295
668.224	60.3051
668.706	60.2101
669.189	60.1905
669.671	60.2466
670.153	60.352
670.635	60.4795
671.117	60.6121
671.599	60.7433
672.081	60.8738
672.563	61.0068
673.046	61.1442
673.528	61.2848
674.01	61.4245
674.492	61.5581
674.974	61.6827
675.456	61.7979
675.938	61.9056
676.42	62.0088
676.903	62.1092
677.385	62.2073
677.867	62.303
678.349	62.3965
678.831	62.4893
679.313	62.5832
679.795	62.6787
680.277	62.7734
680.76	62.862
681.242	62.9379
681.724	62.9969
682.206	63.0385
682.688	63.0677
683.17	63.0921
683.652	63.1191
684.134	63.1522
684.617	63.1896
685.099	63.2254
685.581	63.2532
686.063	63.2694
686.545	63.2757
687.027	63.2781
687.509	63.2836
687.991	63.2963
688.474	63.3158
688.956	63.3366
689.438	63.3524
689.92	63.3591
690.402	63.3584
690.884	63.3568
691.366	63.3635
691.848	63.386
692.331	63.4276
692.813	63.4861
693.295	63.5563
693.777	63.6324
694.259	63.7105
694.741	63.7888
695.223	63.8661
695.705	63.9403
696.188	64.0069
696.67	64.0604
697.152	64.0965
697.634	64.1149
698.116	64.1205
698.598	64.1218
699.08	64.128
699.562	64.1454
700.045	64.1749
700.527	64.2122
701.009	64.251
701.491	64.2859
701.973	64.3153
702.455	64.3419
702.937	64.3704
703.419	64.405
703.902	64.4471
704.384	64.495
704.866	64.5454
705.348	64.596
705.83	64.647
706.312	64.7009
706.794	64.7607
707.276	64.8271
707.759	64.8978
708.241	64.9676
708.723	65.031
709.205	65.0857
709.687	65.1332
710.169	65.1794
710.651	65.2308
711.133	65.292
711.615	65.3628
712.098	65.4389
712.58	65.5135
713.062	65.5809
713.544	65.639
714.026	65.6897
714.508	65.7376
714.99	65.7872
715.472	65.8408
715.955	65.8979
716.437	65.9564
716.919	66.0145
717.401	66.0724
717.883	66.1324
718.365	66.1972
718.847	66.2683
719.33	66.3445
719.812	66.4221
720.294	66.4969
720.776	66.5665
721.258	66.6318
721.74	66.6959
722.222	66.7625
722.704	66.8333
723.187	66.9067
723.669	66.9783
724.151	67.0434
724.633	67.0993
725.115	67.1476
725.597	67.1931
726.079	67.2423
726.561	67.3003
727.043	67.3683
727.526	67.4439
728.008	67.5221
728.49	67.5984
728.972	67.6705
729.454	67.7385
729.936	67.8043
730.418	67.8692
730.9	67.9326
731.383	67.9926
731.865	68.0468
732.347	68.0948
732.829	68.139
733.311	68.1843
733.793	68.2356
734.275	68.2956
734.758	68.363
735.24	68.4327
735.722	68.498
736.204	68.5534
736.686	68.5969
737.168	68.6304
737.65	68.6588
738.132	68.687
738.615	68.7185
739.097	68.7541
739.579	68.7932
740.061	68.8347
740.543	68.8791
741.025	68.9274
741.507	68.9809
741.989	69.0392
742.471	69.0991
742.954	69.1554
743.436	69.2027
743.918	69.2377
744.4	69.2608
744.882	69.276
745.364	69.2896
745.846	69.307
746.328	69.3314
746.811	69.3628
747.293	69.3988
747.775	69.4368
748.257	69.4754
748.739	69.5144
749.221	69.5546
749.703	69.5961
750.186	69.6374
750.668	69.6758
751.15	69.7087
751.632	69.7347
752.114	69.7554
752.596	69.7739
753.078	69.7942
753.56	69.8186
754.043	69.847
754.525	69.8767
755.007	69.9046
755.489	69.9286
755.971	69.9493
756.453	69.9698
756.935	69.9937
757.417	70.0235
757.899	70.0591
758.382	70.0977
758.864	70.1352
759.346	70.1688
759.828	70.198
760.31	70.2247
760.792	70.2521
761.274	70.2826
761.756	70.3165
762.239	70.3522
762.721	70.3869
763.203	70.4186
763.685	70.4472
764.167	70.4746
764.649	70.5034
765.131	70.5348
765.614	70.5683
766.096	70.6012
766.578	70.6305
767.06	70.6542
767.542	70.6728
768.024	70.6885
768.506	70.7043
768.988	70.7222
769.471	70.7416
769.953	70.7602
770.435	70.7753
770.917	70.7854
771.399	70.7918
771.881	70.7978
772.363	70.8073
772.845	70.8227
773.327	70.8437
773.81	70.8676
774.292	70.8909
774.774	70.9114
775.256	70.9296
775.738	70.9484
776.22	70.9712
776.702	71.0003
777.184	71.035
777.667	71.0722
778.149	71.1075
778.631	71.1379
779.113	71.1627
779.595	71.1841
780.077	71.2048
780.559	71.2267
781.041	71.2491
781.524	71.2688
782.006	71.2822
782.488	71.2873
782.97	71.2854
783.452	71.2809
783.934	71.2794
784.416	71.2854
784.898	71.2999
785.381	71.3201
785.863	71.3412
786.345	71.3585
786.827	71.3699
787.309	71.3767
787.791	71.3826
788.273	71.3916
788.755	71.4057
789.237	71.4247
789.72	71.4459
790.202	71.4662
790.684	71.484
791.166	71.4995
791.648	71.5141
792.13	71.5294
792.612	71.5458
793.095	71.5619
793.577	71.5755
794.059	71.585
794.541	71.5904
795.023	71.5935
795.505	71.5968
795.987	71.6017
796.469	71.6078
796.952	71.6129
797.434	71.614
797.916	71.6094
798.398	71.6002
798.88	71.5896
799.362	71.5825
799.844	71.5825
800.326	71.591
800.808	71.606
801.291	71.6236
801.773	71.6399
802.255	71.6522
802.737	71.6603
803.219	71.6653
803.701	71.6689
804.183	71.6715
804.665	71.6725
805.148	71.6706
805.63	71.6653
806.112	71.6574
806.594	71.6492
807.076	71.6432
807.558	71.6409
808.04	71.6416
808.523	71.643
809.005	71.6428
809.487	71.6398
809.969	71.6359
810.451	71.6345
810.933	71.6403
811.415	71.6559
811.897	71.6811
812.38	71.7127
812.862	71.7458
813.344	71.7762
813.826	71.8021
814.308	71.8244
814.79	71.8458
815.272	71.8688
815.754	71.8946
816.236	71.9225
816.719	71.9506
817.201	71.9776
817.683	72.0038
818.165	72.031
818.647	72.0617
819.129	72.0974
819.611	72.1377
820.093	72.1806
820.576	72.2232
821.058	72.2635
821.54	72.3016
822.022	72.3394
822.504	72.3791
822.986	72.4218
823.468	72.4668
823.951	72.5112
824.433	72.5519
824.915	72.5874
825.397	72.6188
825.879	72.6495
826.361	72.6834
826.843	72.7236
827.325	72.7701
827.808	72.8202
828.29	72.8703
828.772	72.9173
829.254	72.9602
829.736	73.0007
830.218	73.0413
830.7	73.0841
831.182	73.1288
831.664	73.1732
832.147	73.2142
832.629	73.2494
833.111	73.2789
833.593	73.3052
834.075	73.332
834.557	73.3622
835.039	73.3969
835.521	73.4344
836.004	73.4719
836.486	73.5066
836.968	73.5379
837.45	73.5668
837.932	73.596
838.414	73.6278
838.896	73.663
839.379	73.7009
839.861	73.7395
840.343	73.7776
840.825	73.8153
841.307	73.854
841.789	73.8957
842.271	73.9413
842.753	73.9902
843.236	74.0399
843.718	74.0877
844.2	74.1318
844.682	74.1725
845.164	74.2119
845.646	74.2524
846.128	74.2953
846.61	74.3396
847.092	74.3824
847.575	74.4206
848.057	74.452
848.539	74.4774
849.021	74.4995
849.503	74.5223
849.985	74.5486
850.467	74.5787
850.949	74.6107
851.432	74.6417
851.914	74.6693
852.396	74.6934
852.878	74.7159
853.36	74.7395
853.842	74.7657
854.324	74.7939
854.807	74.821
855.289	74.8432
855.771	74.8577
856.253	74.8642
856.735	74.8654
857.217	74.8654
857.699	74.8676
858.181	74.8734
858.663	74.8818
859.146	74.8897
859.628	74.8945
860.11	74.8952
860.592	74.8929
861.074	74.8899
861.556	74.8883
862.038	74.888
862.52	74.8872
863.003	74.883
863.485	74.8733
863.967	74.8583
864.449	74.8406
864.931	74.824
865.413	74.8119
865.895	74.805
866.377	74.8016
866.86	74.7979
867.342	74.7906
867.824	74.7785
868.306	74.7631
868.788	74.7479
869.27	74.7367
869.752	74.7314
870.234	74.7313
870.717	74.7332
871.199	74.7334
871.681	74.7292
872.163	74.7198
872.645	74.7063
873.127	74.6907
873.609	74.6744
874.091	74.6577
874.573	74.6396
875.056	74.6194
875.538	74.5967
876.02	74.5723
876.502	74.5479
876.984	74.5243
877.466	74.5017
877.948	74.4787
878.431	74.4539
878.913	74.4262
879.395	74.3966
879.877	74.3672
880.359	74.3407
880.841	74.3185
881.323	74.2998
881.805	74.2814
882.288	74.2592
882.77	74.2298
883.252	74.1919
883.734	74.1467
884.216	74.0975
884.698	74.0472
885.18	73.9977
885.662	73.9487
886.144	73.8987
886.627	73.8463
887.109	73.7913
887.591	73.7354
888.073	73.6815
888.555	73.6321
889.037	73.5882
889.519	73.5489
890.001	73.512
890.484	73.4751
890.966	73.4375
891.448	73.4
891.93	73.3647
892.412	73.3333
892.894	73.3068
893.376	73.2841
893.859	73.2634
894.341	73.2431
894.823	73.2225
895.305	73.2024
895.787	73.1844
896.269	73.1697
896.751	73.1586
897.233	73.1498
897.716	73.1423
898.198	73.1353
898.68	73.13
899.162	73.1285
899.644	73.1332
900.126	73.1456
900.608	73.1652
901.09	73.1899
901.572	73.2169
902.055	73.2445
902.537	73.2727
903.019	73.3029
903.501	73.337
903.983	73.3757
904.465	73.4176
904.947	73.4597
905.429	73.4987
905.912	73.5321
906.394	73.5602
906.876	73.5852
907.358	73.6105
907.84	73.6388
908.322	73.671
908.804	73.7064
909.287	73.743
909.769	73.7792
910.251	73.8147
910.733	73.8503
911.215	73.887
911.697	73.9246
912.179	73.9613
912.661	73.9939
913.144	74.0196
913.626	74.0372
914.108	74.0479
914.59	74.0554
915.072	74.0636
915.554	74.0751
916.036	74.0897
916.518	74.1045
917	74.1154
917.483	74.1192
917.965	74.1154
918.447	74.1062
918.929	74.0955
919.411	74.0871
919.893	74.0831
920.375	74.0828
920.857	74.084
921.34	74.0841
921.822	74.0816
922.304	74.0768
922.786	74.0713
923.268	74.0666
923.75	74.0628
924.232	74.0587
924.715	74.0519
925.197	74.0406
925.679	74.0241
926.161	74.0033
926.643	73.9802
927.125	73.9567
927.607	73.9337
928.089	73.9107
928.572	73.8871
929.054	73.8625
929.536	73.8381
930.018	73.8157
930.5	73.7974
930.982	73.7835
931.464	73.7722
931.946	73.7598
932.428	73.742
932.911	73.7156
933.393	73.6801
933.875	73.6376
934.357	73.5917
934.839	73.5459
935.321	73.5022
935.803	73.4609
936.285	73.421
936.768	73.3817
937.25	73.3434
937.732	73.3075
938.214	73.2759
938.696	73.2493
939.178	73.2261
939.66	73.203
940.143	73.176
940.625	73.1421
941.107	73.101
941.589	73.0546
942.071	73.0067
942.553	72.9603
943.035	72.9172
943.517	72.8765
944	72.8364
944.482	72.7951
944.964	72.7518
945.446	72.7076
945.928	72.664
946.41	72.6218
946.892	72.5799
947.374	72.5357
947.856	72.486
948.339	72.4286
948.821	72.3638
949.303	72.2941
949.785	72.2232
950.267	72.1537
950.749	72.0861
951.231	72.0182
951.713	71.9464
952.196	71.8678
952.678	71.7816
953.16	71.6896
953.642	71.5954
954.124	71.5023
954.606	71.4115
955.088	71.322
955.57	71.2306
956.053	71.1344
956.535	71.0318
957.017	70.9232
957.499	70.8107
957.981	70.6962
958.463	70.5805
958.945	70.4623
959.427	70.3395
959.909	70.2102
960.392	70.0745
960.874	69.9345
961.356	69.7936
961.838	69.6546
962.32	69.5185
962.802	69.3839
963.284	69.2479
963.766	69.1076
964.249	68.9617
964.731	68.811
965.213	68.6578
965.695	68.5044
966.177	68.3515
966.659	68.1984
967.141	68.0432
967.624	67.8848
968.106	67.7233
968.588	67.5606
969.07	67.399
969.552	67.2391
970.034	67.0797
970.516	66.9169
970.998	66.7465
971.481	66.5657
971.963	66.3748
972.445	66.1774
972.927	65.9784
973.409	65.7822
973.891	65.5902
974.373	65.4007
974.855	65.2101
975.337	65.015
975.82	64.8149
976.302	64.612
976.784	64.4104
977.266	64.2141
977.748	64.0248
978.23	63.8416
978.712	63.6621
979.194	63.4848
979.677	63.3109
980.159	63.1451
980.641	62.9938
981.123	62.8631
981.605	62.7565
982.087	62.6738
982.569	62.612
983.052	62.5675
983.534	62.5382
984.016	62.5237
984.498	62.5248
984.98	62.5416
985.462	62.5718
985.944	62.6107
986.426	62.6521
986.909	62.6906
987.391	62.7231
987.873	62.7496
988.355	62.7716
988.837	62.7904
989.319	62.806
989.801	62.8156
990.283	62.8161
990.765	62.8046
991.248	62.7809
991.73	62.7472
992.212	62.7074
992.694	62.6648
993.176	62.6207
993.658	62.5741
994.14	62.5231
994.622	62.4661
995.105	62.4044
995.587	62.3413
996.069	62.2817
996.551	62.2296
997.033	62.1868
997.515	62.1523
997.997	62.1238
998.48	62.0994
998.962	62.0791
999.444	62.0647
999.926	62.0589
1000.41	62.0634
1000.89	62.0772
1001.37	62.0966
1001.85	62.1171
1002.34	62.1347
1002.82	62.1482
1003.3	62.1584
1003.78	62.1679
1004.26	62.178
1004.75	62.1883
1005.23	62.1961
1005.71	62.1979
1006.19	62.1917
1006.68	62.1777
1007.16	62.1586
1007.64	62.1379
1008.12	62.1176
1008.6	62.0967
1009.09	62.0718
1009.57	62.0388
1010.05	61.9949
1010.53	61.9413
1011.01	61.8823
1011.5	61.8239
1011.98	61.771
1012.46	61.7256
1012.94	61.6861
1013.42	61.6491
1013.91	61.6116
1014.39	61.5727
1014.87	61.5345
1015.35	61.5003
1015.84	61.4723
1016.32	61.4501
1016.8	61.4303
1017.28	61.4081
1017.76	61.38
1018.25	61.3449
1018.73	61.3052
1019.21	61.2647
1019.69	61.2265
1020.17	61.1909
1020.66	61.1552
1021.14	61.1152
1021.62	61.0677
1022.1	61.0126
1022.59	60.9527
1023.07	60.8926
1023.55	60.8358
1024.03	60.7831
1024.51	60.7319
1025	60.678
1025.48	60.6179
1025.96	60.5513
1026.44	60.4813
1026.92	60.4133
1027.41	60.3523
1027.89	60.3008
1028.37	60.2585
1028.85	60.2232
1029.34	60.1935
1029.82	60.1705
1030.3	60.1584
1030.78	60.1628
1031.26	60.1885
1031.75	60.2373
1032.23	60.3078
1032.71	60.3963
1033.19	60.4997
1033.67	60.6168
1034.16	60.7487
1034.64	60.8974
1035.12	61.0637
1035.6	61.2451
1036.09	61.4356
1036.57	61.6279
1037.05	61.8152
1037.53	61.9934
1038.01	62.1613
1038.5	62.3194
1038.98	62.4673
1039.46	62.6024
1039.94	62.7192
1040.42	62.8116
1040.91	62.8748
1041.39	62.9073
1041.87	62.9117
1042.35	62.8933
1042.84	62.8576
1043.32	62.8083
1043.8	62.7466
1044.28	62.6718
1044.76	62.5834
1045.24	62.4826
1045.73	62.3731
1046.21	62.2599
1046.69	62.1468
1047.17	62.0355
1047.66	61.925
1048.14	61.8128
1048.62	61.6973
1049.1	61.58
1049.59	61.4652
1050.07	61.3595
1050.55	61.2687
1051.03	61.1962
1051.51	61.142
1051.99	61.1043
1052.48	61.0812
1052.96	61.0726
1053.44	61.0807
1053.92	61.1084
1054.41	61.1579
1054.89	61.2286
1055.37	61.3176
1055.85	61.4212
1056.33	61.5372
1056.82	61.6666
1057.3	61.8138
1057.78	61.9843
1058.26	62.1823
1058.74	62.4085
1059.23	62.6595
1059.71	62.9297
1060.19	63.2133
1060.67	63.5066
1061.16	63.8089
1061.64	64.1206
1062.12	64.4419
1062.6	64.7706
1063.08	65.1019
1063.57	65.43
1064.05	65.7492
1064.53	66.0566
1065.01	66.3517
1065.49	66.636
1065.98	66.9106
1066.46	67.1756
1066.94	67.4288
1067.42	67.6675
1067.9	67.8896
1068.39	68.095
1068.87	68.2861
1069.35	68.4664
1069.83	68.6393
1070.32	68.8063
1070.8	68.9668
1071.28	69.1192
1071.76	69.2622
1072.24	69.3962
1072.73	69.5235
1073.21	69.6474
1073.69	69.7709
1074.17	69.8952
1074.65	70.0197
1075.14	70.1429
1075.62	70.264
1076.1	70.3838
1076.58	70.5047
1077.07	70.6292
1077.55	70.7587
1078.03	70.8918
1078.51	71.0246
1078.99	71.1518
1079.48	71.2692
1079.96	71.3746
1080.44	71.4689
1080.92	71.5543
1081.4	71.6331
1081.89	71.7057
1082.37	71.7704
1082.85	71.824
1083.33	71.8639
1083.82	71.8895
1084.3	71.9028
1084.78	71.9077
1085.26	71.9084
1085.74	71.907
1086.23	71.9038
1086.71	71.8967
1087.19	71.8835
1087.67	71.863
1088.15	71.836
1088.64	71.8046
1089.12	71.7711
1089.6	71.7363
1090.08	71.6996
1090.57	71.6585
1091.05	71.6108
1091.53	71.556
1092.01	71.4949
1092.49	71.4302
1092.98	71.3643
1093.46	71.2984
1093.94	71.2315
1094.42	71.1617
1094.9	71.0868
1095.39	71.0062
1095.87	70.9213
1096.35	70.8347
1096.83	70.749
1097.32	70.6659
1097.8	70.585
1098.28	70.5055
1098.76	70.4265
1099.24	70.3489
1099.73	70.2755
1100.21	70.2097
1100.69	70.1544
1101.17	70.1105
1101.65	70.0763
1102.14	70.049
1102.62	70.0262
1103.1	70.0071
1103.58	69.9934
1104.07	69.9882
1104.55	69.994
1105.03	70.0114
1105.51	70.0385
1105.99	70.0718
1106.47	70.1078
1106.96	70.145
1107.44	70.1839
1107.92	70.2273
1108.4	70.2784
1108.89	70.3397
1109.37	70.4124
1109.85	70.4975
1110.33	70.5965
1110.81	70.7124
1111.3	70.8497
1111.78	71.0132
1112.26	71.2058
1112.74	71.4272
1113.22	71.6738
1113.71	71.9396
1114.19	72.2183
1114.67	72.5045
1115.15	72.7945
1115.64	73.0858
1116.12	73.3753
1116.6	73.659
1117.08	73.9313
1117.56	74.1864
1118.05	74.4198
1118.53	74.6298
1119.01	74.8177
1119.49	74.9876
1119.97	75.1443
1120.46	75.2926
1120.94	75.4358
1121.42	75.5759
1121.9	75.7145
1122.38	75.8537
1122.87	75.9961
1123.35	76.145
1123.83	76.303
1124.31	76.4714
1124.8	76.65
1125.28	76.837
1125.76	77.0303
1126.24	77.2281
1126.72	77.4288
1127.21	77.6312
1127.69	77.8329
1128.17	78.031
1128.65	78.2212
1129.13	78.4
1129.62	78.5648
1130.1	78.7159
1130.58	78.8554
1131.06	78.9873
1131.55	79.1154
1132.03	79.2421
1132.51	79.3679
1132.99	79.492
1133.47	79.6124
1133.96	79.7279
1134.44	79.8381
1134.92	79.943
1135.4	80.0426
1135.88	80.1357
1136.37	80.22
1136.85	80.2924
1137.33	80.35
1137.81	80.3915
1138.3	80.417
1138.78	80.4284
1139.26	80.4278
1139.74	80.4166
1140.22	80.3951
1140.71	80.3623
1141.19	80.317
1141.67	80.259
1142.15	80.1895
1142.63	80.1112
1143.12	80.0273
1143.6	79.9405
1144.08	79.8525
1144.56	79.7633
1145.05	79.6725
1145.53	79.5801
1146.01	79.4869
1146.49	79.3945
1146.97	79.3046
1147.46	79.2182
1147.94	79.1349
1148.42	79.0528
1148.9	78.9702
1149.38	78.8854
1149.87	78.798
1150.35	78.7084
1150.83	78.6173
1151.31	78.5247
1151.8	78.4295
1152.28	78.3302
1152.76	78.2255
1153.24	78.1152
1153.72	78.0008
1154.21	77.8851
1154.69	77.7707
1155.17	77.6592
1155.65	77.551
1156.13	77.4452
1156.62	77.3408
1157.1	77.2382
1157.58	77.1392
1158.06	77.0471
1158.55	76.9656
1159.03	76.8976
1159.51	76.8446
1159.99	76.807
1160.47	76.7852
1160.95	76.7806
1161.44	76.7956
1161.92	76.8337
1162.4	76.8975
1162.88	76.9882
1163.37	77.1044
1163.85	77.2433
1164.33	77.4014
1164.81	77.5757
1165.29	77.7644
1165.78	77.9664
1166.26	78.1805
1166.74	78.4048
1167.22	78.636
1167.7	78.8701
1168.19	79.103
1168.67	79.3321
1169.15	79.5557
1169.63	79.7733
1170.12	79.9847
1170.6	80.189
1171.08	80.3846
1171.56	80.5695
1172.04	80.7422
1172.53	80.902
1173.01	81.0502
1173.49	81.1886
1173.97	81.3194
1174.45	81.4444
1174.94	81.5636
1175.42	81.6763
1175.9	81.7815
1176.38	81.8787
1176.87	81.9686
1177.35	82.0525
1177.83	82.1322
1178.31	82.2087
1178.79	82.2819
1179.28	82.3504
1179.76	82.4127
1180.24	82.4678
1180.72	82.5156
1181.2	82.5572
1181.69	82.5943
1182.17	82.6283
1182.65	82.6597
1183.13	82.688
1183.62	82.712
1184.1	82.7306
1184.58	82.7432
1185.06	82.7498
1185.54	82.7511
1186.03	82.7474
1186.51	82.7389
1186.99	82.7257
1187.47	82.7077
1187.95	82.6856
1188.44	82.6608
1188.92	82.6347
1189.4	82.6084
1189.88	82.5817
1190.37	82.5531
1190.85	82.5202
1191.33	82.4806
1191.81	82.4331
1192.29	82.3786
1192.78	82.3193
1193.26	82.2584
1193.74	82.1989
1194.22	82.1422
1194.7	82.0885
1195.19	82.0369
1195.67	81.9862
1196.15	81.9358
1196.63	81.8858
1197.12	81.8367
1197.6	81.789
1198.08	81.743
1198.56	81.6988
1199.04	81.6564
1199.53	81.6166
1200.01	81.5807
1200.49	81.5506
1200.97	81.5276
1201.45	81.5119
1201.94	81.5026
1202.42	81.4981
1202.9	81.4973
1203.38	81.4999
1203.86	81.5076
1204.35	81.5229
1204.83	81.5486
1205.31	81.5863
1205.79	81.6363
1206.28	81.6975
1206.76	81.7678
1207.24	81.8459
1207.72	81.9308
1208.2	82.0221
1208.69	82.1187
1209.17	82.2189
1209.65	82.3191
1210.13	82.415
1210.61	82.5025
1211.1	82.5789
1211.58	82.6432
1212.06	82.6965
1212.54	82.7406
1213.03	82.7774
1213.51	82.8077
1213.99	82.8314
1214.47	82.8478
1214.95	82.8567
1215.43	82.859
1215.92	82.8568
1216.4	82.8524
1216.88	82.8476
1217.36	82.8429
1217.85	82.8375
1218.33	82.8298
1218.81	82.8186
1219.29	82.8038
1219.78	82.7861
1220.26	82.767
1220.74	82.7481
1221.22	82.7296
1221.7	82.7111
1222.18	82.6917
1222.67	82.6706
1223.15	82.6483
1223.63	82.6259
1224.11	82.6051
1224.6	82.5869
1225.08	82.5713
1225.56	82.557
1226.04	82.5425
1226.52	82.5263
1227.01	82.5082
1227.49	82.4891
1227.97	82.4704
1228.45	82.4532
1228.93	82.4379
1229.42	82.4239
1229.9	82.4101
1230.38	82.3961
1230.86	82.3821
1231.35	82.3696
1231.83	82.3601
1232.31	82.3548
1232.79	82.3538
1233.27	82.3566
1233.76	82.3621
1234.24	82.3699
1234.72	82.3807
1235.2	82.3957
1235.68	82.4163
1236.17	82.4431
1236.65	82.4748
1237.13	82.5089
1237.61	82.5421
1238.1	82.5716
1238.58	82.596
1239.06	82.6154
1239.54	82.631
1240.02	82.6442
1240.51	82.6556
1240.99	82.6652
1241.47	82.6723
1241.95	82.6766
1242.43	82.6784
1242.92	82.6788
1243.4	82.6795
1243.88	82.682
1244.36	82.6865
1244.85	82.6929
1245.33	82.7002
1245.81	82.7079
1246.29	82.7163
1246.77	82.7265
1247.26	82.74
1247.74	82.7579
1248.22	82.7803
1248.7	82.8065
1249.18	82.8351
1249.67	82.8651
1250.15	82.8958
1250.63	82.9276
1251.11	82.9605
1251.6	82.9946
1252.08	83.0289
1252.56	83.0617
1253.04	83.0915
1253.52	83.1177
1254.01	83.1407
1254.49	83.1622
1254.97	83.1843
1255.45	83.2084
1255.93	83.2346
1256.42	83.2613
1256.9	83.2862
1257.38	83.3069
1257.86	83.322
1258.34	83.3316
1258.83	83.3372
1259.31	83.3412
1259.79	83.346
1260.27	83.3534
1260.76	83.3649
1261.24	83.3808
1261.72	83.4015
1262.2	83.4264
1262.68	83.4546
1263.17	83.4842
1263.65	83.5129
1264.13	83.5383
1264.61	83.559
1265.09	83.5746
1265.58	83.5861
1266.06	83.596
1266.54	83.6064
1267.02	83.6187
1267.51	83.6331
1267.99	83.6481
1268.47	83.6618
1268.95	83.6723
1269.43	83.6788
1269.91	83.6819
1270.4	83.6827
1270.88	83.683
1271.36	83.6841
1271.84	83.6869
1272.33	83.692
1272.81	83.6997
1273.29	83.7107
1273.77	83.7256
1274.26	83.7446
1274.74	83.7671
1275.22	83.7919
1275.7	83.8178
1276.18	83.8434
1276.66	83.8683
1277.15	83.8931
1277.63	83.9189
1278.11	83.9466
1278.59	83.9767
1279.08	84.0088
1279.56	84.0424
1280.04	84.0772
1280.52	84.1141
1281	84.1549
1281.49	84.202
1281.97	84.257
1282.45	84.3202
1282.93	84.3899
1283.41	84.463
1283.9	84.5359
1284.38	84.6056
1284.86	84.6702
1285.34	84.729
1285.83	84.7824
1286.31	84.8308
1286.79	84.8746
1287.27	84.914
1287.75	84.9494
1288.24	84.982
1288.72	85.0134
1289.2	85.0454
1289.68	85.0792
1290.16	85.115
1290.65	85.1517
1291.13	85.1876
1291.61	85.2211
1292.09	85.2516
1292.58	85.2795
1293.06	85.3055
1293.54	85.3298
1294.02	85.3516
1294.5	85.3685
1294.99	85.3776
1295.47	85.3764
1295.95	85.3643
1296.43	85.3424
1296.91	85.3136
1297.4	85.2808
1297.88	85.2456
1298.36	85.2082
1298.84	85.1669
1299.33	85.12
1299.81	85.0664
1300.29	85.0068
1300.77	84.943
1301.25	84.8774
1301.74	84.8114
1302.22	84.7448
1302.7	84.6763
1303.18	84.6042
1303.66	84.5276
1304.15	84.447
1304.63	84.3637
1305.11	84.2786
1305.59	84.1917
1306.08	84.1013
1306.56	84.0054
1307.04	83.9029
1307.52	83.7953
1308	83.6865
1308.48	83.5823
1308.97	83.4873
1309.45	83.4034
1309.93	83.3288
1310.41	83.2589
1310.9	83.1887
1311.38	83.1156
1311.86	83.0408
1312.34	82.9699
1312.82	82.9105
1313.31	82.8693
1313.79	82.8501
1314.27	82.8523
1314.75	82.8723
1315.23	82.9056
1315.72	82.9481
1316.2	82.9975
1316.68	83.0528
1317.16	83.1136
1317.65	83.1798
1318.13	83.2518
1318.61	83.3303
1319.09	83.4177
1319.57	83.5165
1320.06	83.6291
1320.54	83.7555
1321.02	83.8924
1321.5	84.0337
1321.98	84.1719
1322.47	84.3
1322.95	84.4134
1323.43	84.511
1323.91	84.5942
1324.4	84.6662
1324.88	84.7295
1325.36	84.7845
1325.84	84.83
1326.32	84.8638
1326.81	84.8843
1327.29	84.8921
1327.77	84.8893
1328.25	84.879
1328.73	84.8633
1329.22	84.8428
1329.7	84.8164
1330.18	84.7832
1330.66	84.7437
1331.14	84.7013
1331.63	84.6615
1332.11	84.6304
1332.59	84.6122
1333.07	84.6075
1333.56	84.6141
1334.04	84.6279
1334.52	84.6457
1335	84.6657
1335.48	84.6881
1335.97	84.7133
1336.45	84.7398
1336.93	84.763
1337.41	84.7758
1337.89	84.7719
1338.38	84.7499
1338.86	84.7173
1339.34	84.6904
1339.82	84.6899
1340.31	84.7316
1340.79	84.8203
1341.27	84.9487
1341.75	85.1017
1342.23	85.2624
1342.72	85.4168
1343.2	85.5563
1343.68	85.6774
1344.16	85.7815
1344.64	85.8723
1345.13	85.9537
1345.61	86.0281
1346.09	86.0964
1346.57	86.1572
1347.06	86.2089
1347.54	86.2497
1348.02	86.2784
1348.5	86.2949
1348.98	86.3
1349.47	86.2954
1349.95	86.2838
1350.43	86.2681
1350.91	86.2508
1351.39	86.2333
1351.88	86.2149
1352.36	86.193
1352.84	86.1642
1353.32	86.126
1353.81	86.0784
1354.29	86.0246
1354.77	85.971
1355.25	85.9246
1355.73	85.8906
1356.22	85.8709
1356.7	85.8639
1357.18	85.8661
1357.66	85.8741
1358.14	85.8857
1358.63	85.8999
1359.11	85.9148
1359.59	85.9262
1360.07	85.9258
1360.56	85.9027
1361.04	85.8466
1361.52	85.7541
1362	85.6341
1362.48	85.5102
1362.96	85.413
1363.45	85.3677
[truncated: 5,469 more rows]
