# Supplementary material for: Biobased Electronics: Tunable Dielectric and Piezoelectric Cellulose Nanocrystal—Protein Films
Source: Nanomaterials (Basel). 2023 Aug 6;13(15):2258. doi: 10.3390/nano13152258 (PMC10421335; doi:10.3390/nano13152258)
Supplement: Supplementary file 1 [file nanomaterials-13-02258-s001.zip › TensileTesting.xlsx]

## Sheet: CNC
	Tensile strain	Tensile stress
	(mm/mm)	(MPa)
	0	-0.11621
	3e-05	-0.10599
	0.00038	1.06369
	0.00085	3.52441
	0.00125	5.75304
	0.00161	7.66915
	0.00198	9.61502
	0.00233	11.5537
	0.00265	13.3196
	0.00298	15.1204
	0.00333	17.1745
	0.00368	19.2222
	0.00399	21.101
	0.00433	23.051
	0.00468	25.2268
	0.00502	27.4259
	0.00533	29.371
	0.00567	31.4892
	0.00601	33.7031
	0.00634	35.8096
	0.00666	37.7013
	0.00699	39.664
	0.00734	41.6853
	0.00767	43.4944
	0.00801	45.1848
	0.00833	46.8389
	0.00867	48.5244
	0.009	50.0275
	0.00933	51.3732
	0.00967	52.7172
	0.01001	53.9865
	0.01033	55.1351
	0.01067	56.1261
	0.01101	56.9635
	0.01132	32.5539

## Sheet: CBS
Tensile stress	Tensile strain	Tensile stress
(MPa)	(mm/mm)	(MPa)
-0.05396	0	-0.05396
-0.04452	3e-05	-0.04452
1.08477	0.00039	1.08477
3.27634	0.00085	3.27634
5.20336	0.00126	5.20336
6.83305	0.00162	6.83305
8.50913	0.00198	8.50913
10.1337	0.00233	10.1337
11.578	0.00265	11.578
13.0443	0.00297	13.0443
14.683	0.00333	14.683
16.2566	0.00368	16.2566
17.6277	0.00399	17.6277
19.0064	0.00432	19.0064
20.4684	0.00468	20.4684
21.8439	0.00502	21.8439
22.9689	0.00533	22.9689
24.1175	0.00566	24.1175
25.358	0.00601	25.358
26.4621	0.00634	26.4621
27.4063	0.00667	27.4063
28.4131	0.007	28.4131
29.4017	0.00734	29.4017
30.2822	0.00767	30.2822
31.0872	0.00801	31.0872
31.8547	0.00833	31.8547
32.6579	0.00867	32.6579
33.3364	0.009	33.3364
33.9576	0.00933	33.9576
34.6123	0.00967	34.6123
35.2482	0.01	35.2482
35.7743	0.01033	35.7743
36.3127	0.01066	36.3127
36.886	0.01101	36.886
37.3219	0.01135	37.3219
37.6921	0.01167	37.6921
38.1103	0.012	38.1103
38.5702	0.01235	38.5702
38.9331	0.01267	38.9331
39.1926	0.01299	39.1926
39.5212	0.01333	39.5212
39.9354	0.01368	39.9354
40.2068	0.014	40.2068
40.3928	0.01431	40.3928
40.7283	0.01467	40.7283
41.106	0.01501	41.106
41.3512	0.01534	41.3512
41.5377	0.01567	41.5377
41.743	0.01599	41.743
42.0601	0.01634	42.0601
42.2649	0.01667	42.2649
42.4102	0.01699	42.4102
42.6711	0.01732	42.6711
42.9754	0.01767	42.9754
43.1342	0.01799	43.1342
43.3576	0.01833	43.3576
43.5813	0.01868	43.5813
43.7849	0.01901	43.7849
43.9057	0.01933	43.9057
44.0672	0.01967	44.0672
44.2672	0.02001	44.2672
44.4486	0.02034	44.4486
44.5907	0.02067	44.5907
44.7495	0.021	44.7495
44.9523	0.02135	44.9523
45.0272	0.02166	45.0272
45.102	0.02199	45.102
45.2299	0.02233	45.2299
45.3256	0.02267	45.3256
45.2209	0.02299	45.2209
44.9391	0.02332	44.9391
44.026	0.02367	44.026
26.1218	0.02398	26.1218

## Sheet: CBS_BSA
	Tensile strain	Tensile stress
	(mm/mm)	(MPa)
	-1e-05	-0.05898
	3e-05	-0.05962
	0.00035	0.6809
	0.00072	1.81049
	0.00106	2.84239
	0.00136	3.41586
	0.00164	4.2214
	0.00194	4.99746
	0.00222	5.75892
	0.0025	6.57934
	0.00278	7.4172
	0.00306	8.33569
	0.00333	9.25328
	0.0036	10.1172
	0.00389	11.0486
	0.00417	12.0491
	0.00444	13.0103
	0.00471	13.9175
	0.00499	14.8868
	0.00528	15.9163
	0.00554	16.8237
	0.00581	17.7208
	0.0061	18.7639
	0.00639	19.8582
	0.00666	20.792
	0.00693	21.6908
	0.00722	22.7487
	0.00752	23.816
	0.00777	24.6731
	0.00804	25.5157
	0.00833	26.4909
	0.00861	27.4101
	0.00888	28.2074
	0.00916	29.0071
	0.00944	29.9379
	0.00972	30.769
	0.01	31.509
	0.01027	32.2524
	0.01056	32.9928
	0.01083	33.5658
	0.0111	33.8134
	0.01138	33.5876
	0.01166	32.7225
	0.01194	31.9047
	0.01221	30.7144
	0.0125	29.6755
	0.01278	28.805
	0.01306	27.8231
	0.01333	26.2357
	0.01362	23.5608
	0.01381	14.6508

## Sheet: CNT
Tensile stress	Tensile strain	Tensile stress
(MPa)	(mm/mm)	(MPa)
-0.00532	0	1.12358
-0.00454	3e-05	1.2499
0.02388	0.00034	1.39287
0.07148	0.00072	1.54751
0.12783	0.00106	1.70767
0.1792	0.00136	1.87207
0.23064	0.00165	2.05684
0.29421	0.00194	2.25824
0.35553	0.00223	2.45262
0.42661	0.00251	2.66291
0.50106	0.00278	2.91036
0.58561	0.00306	3.21308
0.68433	0.00334	3.48858
0.77487	0.0036	3.79779
0.8879	0.00389	4.17189
1.00191	0.00417	4.56938
1.12358	0.00445	4.9767
1.2499	0.00471	5.44426
1.39287	0.005	5.95759
1.54751	0.00528	6.53367
1.70767	0.00555	7.10738
1.87207	0.00582	7.75117
2.05684	0.0061	8.54886
2.25824	0.0064	9.39131
2.45262	0.00667	10.2235
2.66291	0.00693	11.155
2.91036	0.00723	12.2743
3.21308	0.00752	13.418
3.48858	0.00778	14.53
3.79779	0.00805	15.6999
4.17189	0.00834	16.9022
4.56938	0.00862	18.0539
4.9767	0.00888	19.2066
5.44426	0.00916	20.3952
5.95759	0.00945	21.5766
6.53367	0.00973	22.6094
7.10738	0.01001	23.6814
7.75117	0.01028	24.8667
8.54886	0.01057	26.0143
9.39131	0.01083	26.9698
10.2235	0.01111	27.991
11.155	0.01138	29.086
12.2743	0.01167	30.1071
13.418	0.01194	31.0613
14.53	0.01222	32.0242
15.6999	0.0125	33.0462
16.9022	0.01279	34.0254
18.0539	0.01306	34.9249
19.2066	0.01333	35.8892
20.3952	0.01362	36.8286
21.5766	0.01391	37.7041
22.6094	0.01416	38.5607
23.6814	0.01443	39.5024
24.8667	0.01473	40.3429
26.0143	0.01501	41.1088
26.9698	0.01527	41.8978
27.991	0.01555	42.7557
29.086	0.01583	43.5892
30.1071	0.01611	44.3244
31.0613	0.01638	45.068
32.0242	0.01666	45.8819
33.0462	0.01694	46.6274
34.0254	0.01721	47.2681
34.9249	0.01749	47.9883
35.8892	0.01778	48.7376
36.8286	0.01806	49.4078
37.7041	0.01833	50.0181
38.5607	0.01861	50.698
39.5024	0.0189	51.4059
40.3429	0.01918	51.9818
41.1088	0.01944	52.579
41.8978	0.01972	53.2495
42.7557	0.02001	53.8896
43.5892	0.02028	54.3922
44.3244	0.02055	54.9638
45.068	0.02083	55.5691
45.8819	0.02112	56.1166
46.6274	0.02139	56.5978
47.2681	0.02166	57.1556
47.9883	0.02194	57.7578
48.7376	0.02222	58.2682
49.4078	0.0225	58.694
50.0181	0.02277	59.2244
50.698	0.02305	59.8222
51.4059	0.02334	60.2574
51.9818	0.02361	60.6234
52.579	0.02389	61.1692
53.2495	0.02418	61.7393
53.8896	0.02446	62.1536
54.3922	0.02472	62.5245
54.9638	0.02501	63.0319
55.5691	0.02529	63.5722
56.1166	0.02556	63.9289
56.5978	0.02582	64.2678
57.1556	0.02611	64.7627
57.7578	0.0264	65.1557
58.2682	0.02667	65.4773
58.694	0.02693	65.8566
59.2244	0.02722	66.2922
59.8222	0.02751	66.6285
60.2574	0.02777	66.7984
60.6234	0.02803	66.9437
61.1692	0.02833	66.9556
61.7393	0.02862	66.2033
62.1536	0.02889	36.8324
62.5245	0.02916
63.0319	0.02945
63.5722	0.02974
63.9289	0.03001
64.2678	0.03028
64.7627	0.03057
65.1557	0.03084
65.4773	0.03111
65.8566	0.03139
66.2922	0.03167
66.6285	0.03195
66.7984	0.03222
66.9437	0.0325
66.9556	0.03278
66.2033	0.03306
36.8324	0.03325

## Sheet: CNC_BSA
Tensile stress	Tensile strain	Tensile stress
(MPa)	(mm/mm)	(MPa)
0.007	0	0.01004
0.00588	2e-05	0.08615
0.01004	0.00033	0.66947
0.08615	0.00072	2.26567
0.66947	0.00107	4.43883
2.26567	0.00135	6.93275
4.43883	0.00164	9.4326
6.93275	0.00194	11.676
9.4326	0.00222	14.0419
11.676	0.00249	16.4453
14.0419	0.00277	18.7695
16.4453	0.00306	21.0368
18.7695	0.00333	23.3002
21.0368	0.00361	25.6014
23.3002	0.00388	27.8473
25.6014	0.00416	30.0765
27.8473	0.00443	32.308
30.0765	0.00472	34.5005
32.308	0.00499	36.6382
34.5005	0.00528	38.8394
36.6382	0.00555	40.9913
38.8394	0.00584	42.9722
40.9913	0.00612	44.9437
42.9722	0.00639	46.9017
44.9437	0.00666	48.9808
46.9017	0.00694	50.7586
48.9808	0.00723	52.6151
50.7586	0.0075	54.3975
52.6151	0.00777	56.1417
54.3975	0.00805	30.369
56.1417	0.00835
30.369	0.00848

## Sheet: Af
Tensile stress	Tensile strain	Tensile stress
(MPa)	(mm/mm)	(MPa)
-0.02061	0	0.41218
-0.02035	2e-05	1.37233
0.41218	0.00034	2.41715
1.37233	0.00073	3.38465
2.41715	0.00107	4.40954
3.38465	0.00136	5.55846
4.40954	0.00164	6.74225
5.55846	0.00194	7.83791
6.74225	0.00223	9.08996
7.83791	0.00249	10.3684
9.08996	0.00277	11.6854
10.3684	0.00306	13.0862
11.6854	0.00334	14.3708
13.0862	0.00361	15.7751
14.3708	0.00388	17.238
15.7751	0.00417	18.7793
17.238	0.00444	20.3411
18.7793	0.00472	21.9767
20.3411	0.00499	23.6985
21.9767	0.00528	25.5759
23.6985	0.00555	27.5683
25.5759	0.00584	29.572
27.5683	0.00612	31.5224
29.572	0.00639	33.5346
31.5224	0.00666	35.6715
33.5346	0.00694	37.6584
35.6715	0.00723	39.5554
37.6584	0.0075	41.4947
39.5554	0.00777	43.5622
41.4947	0.00806	45.3773
43.5622	0.00835	47.1066
45.3773	0.00861	49.0457
47.1066	0.00888	50.739
49.0457	0.00917	52.4999
50.739	0.00945	54.0196
52.4999	0.00972	55.7132
54.0196	0.00999	57.4624
55.7132	0.01028	59.022
57.4624	0.01056	60.6555
59.022	0.01083	62.4036
60.6555	0.01111	64.0976
62.4036	0.0114	65.6093
64.0976	0.01168	67.1097
65.6093	0.01194	68.7221
67.1097	0.01222	70.2669
68.7221	0.01251	71.7104
70.2669	0.01278	73.1774
71.7104	0.01306	74.5951
73.1774	0.01333	76.0095
74.5951	0.01361	77.3368
76.0095	0.01388	78.713
77.3368	0.01416	80.0727
78.713	0.01445	81.2279
80.0727	0.01473	82.375
81.2279	0.01499	83.6936
82.375	0.01526	84.9382
83.6936	0.01556	85.9836
84.9382	0.01584	87.0501
85.9836	0.0161	88.2222
87.0501	0.01638	89.3579
88.2222	0.01668	90.1921
89.3579	0.01696	91.1102
90.1921	0.01722	92.0469
91.1102	0.0175	53.3131
92.0469	0.01779
53.3131	0.01803

## Sheet: CG
Tensile stress	Tensile strain	Tensile stress
(MPa)	(mm/mm)	(MPa)
-0.02652	0	0.37764
-0.01786	3e-05	1.25941
0.37764	0.00034	2.25237
1.25941	0.00073	3.1795
2.25237	0.00107	4.16542
3.1795	0.00136	5.28984
4.16542	0.00164	6.45564
5.28984	0.00194	7.54991
6.45564	0.00223	8.76202
7.54991	0.00249	10.0524
8.76202	0.00277	11.3452
10.0524	0.00306	12.651
11.3452	0.00334	14.0205
12.651	0.00361	15.4965
14.0205	0.00388	16.9901
15.4965	0.00417	18.5376
16.9901	0.00444	20.1727
18.5376	0.00472	21.9361
20.1727	0.005	23.8148
21.9361	0.00528	25.7951
23.8148	0.00555	27.763
25.7951	0.00583	29.6497
27.763	0.00612	31.4533
29.6497	0.00639	33.2404
31.4533	0.00666	35.0867
33.2404	0.00694	36.8173
35.0867	0.00723	38.4962
36.8173	0.0075	40.2442
38.4962	0.00777	42.1033
40.2442	0.00805	43.7992
42.1033	0.00835	45.4166
43.7992	0.00861	47.1454
45.4166	0.00888	48.8756
47.1454	0.00917	50.5065
48.8756	0.00946	52.0464
50.5065	0.00972	53.6718
52.0464	0.00999	55.3047
53.6718	0.01028	56.8072
55.3047	0.01056	58.249
56.8072	0.01083	59.8284
58.249	0.01111	61.3424
59.8284	0.0114	62.6789
61.3424	0.01168	64.0761
62.6789	0.01194	65.4485
64.0761	0.01222	66.7908
65.4485	0.0125	68.0505
66.7908	0.01278	69.3964
68.0505	0.01305	70.6733
69.3964	0.01333	71.8934
70.6733	0.01361	73.019
71.8934	0.01389	74.2082
73.019	0.01416	75.4152
74.2082	0.01445	76.4233
75.4152	0.01473	77.4612
76.4233	0.01499	78.587
77.4612	0.01527	79.6889
78.587	0.01556	80.5863
79.6889	0.01584	81.5218
80.5863	0.0161	82.5742
81.5218	0.01638	83.5407
82.5742	0.01668	84.2852
83.5407	0.01696	85.1023
84.2852	0.01722	86.0207
85.1023	0.0175	86.8033
86.0207	0.01778	87.4833
86.8033	0.01806	88.2292
87.4833	0.01833	89.0611
88.2292	0.01861	89.746
89.0611	0.01889	90.3542
89.746	0.01917	90.9529
90.3542	0.01945	56.276
90.9529	0.01972	54.5588
56.276	0.02001
54.5588	0.02003

## Sheet: Pea
Tensile stress	Tensile strain	Tensile stress
(MPa)	(mm/mm)	(MPa)
-0.00021	0	0.23549
0.00175	2e-05	0.44033
0.02552	0.00033	0.76874
0.0477	0.00071	1.41041
0.11485	0.00104	2.3973
0.23549	0.00137	3.57694
0.44033	0.00166	4.88755
0.76874	0.00193	6.33768
1.41041	0.00222	7.9603
2.3973	0.00251	9.84521
3.57694	0.00278	11.8008
4.88755	0.00305	13.7954
6.33768	0.00333	15.8168
7.9603	0.00362	17.7236
9.84521	0.00389	19.6398
11.8008	0.00417	21.6469
13.7954	0.00444	23.625
15.8168	0.00473	25.4758
17.7236	0.00499	27.3394
19.6398	0.00527	29.2402
21.6469	0.00556	31.0856
23.625	0.00583	32.8399
25.4758	0.00611	34.6556
27.3394	0.00639	36.509
29.2402	0.00667	38.1435
31.0856	0.00695	39.7595
32.8399	0.00722	41.5036
34.6556	0.00751	43.2862
36.509	0.00779	44.8266
38.1435	0.00806	46.3601
39.7595	0.00833	47.9934
41.5036	0.00861	49.6117
43.2862	0.00891	51.0662
44.8266	0.00917	52.5078
46.3601	0.00944	53.9798
47.9934	0.00973	55.4664
49.6117	0.01001	56.7996
51.0662	0.01028	58.1753
52.5078	0.01054	59.5268
53.9798	0.01083	60.8457
55.4664	0.01111	62.122
56.7996	0.01138	63.4142
58.1753	0.01166	64.6593
59.5268	0.01194	65.8347
60.8457	0.01222	66.958
62.122	0.0125	68.1491
63.4142	0.01279	69.3534
64.6593	0.01307	70.4291
65.8347	0.01334	71.4892
66.958	0.01361	72.6463
68.1491	0.01389	73.7487
69.3534	0.01417	74.6779
70.4291	0.01444	75.6551
71.4892	0.01472	76.7017
72.6463	0.01501	77.67
73.7487	0.01528	78.4986
74.6779	0.01555	79.3761
75.6551	0.01583	80.3645
76.7017	0.01611	81.2009
77.67	0.01639	81.9457
78.4986	0.01666	82.7961
79.3761	0.01693	83.6581
80.3645	0.01723	48.247
81.2009	0.01751
81.9457	0.01777
82.7961	0.01806
83.6581	0.01835
48.247	0.01862

## Sheet: Sf
	Tensile strain	Tensile stress
	(mm/mm)	(MPa)
	0	0.13467
	2e-05	0.2357
	0.00033	0.47489
	0.00073	1.00138
	0.00107	1.8272
	0.00135	3.00253
	0.00164	4.38464
	0.00194	5.86934
	0.00223	7.53979
	0.00249	9.46877
	0.00277	11.549
	0.00306	13.5457
	0.00333	15.4881
	0.00361	17.4611
	0.00388	19.4276
	0.00417	21.209
	0.00444	23.154
	0.00472	25.0999
	0.005	26.9397
	0.00528	28.6987
	0.00555	30.4351
	0.00584	32.2916
	0.00612	34.0141
	0.00639	35.6755
	0.00666	37.3459
	0.00694	39.1198
	0.00723	40.6947
	0.0075	42.1845
	0.00777	43.7701
	0.00805	45.34
	0.00835	46.794
	0.00861	48.179
	0.00888	49.6466
	0.00917	51.1113
	0.00945	52.3914
	0.00972	53.5464
	0.00999	30.5506
	0.01028
	0.01056
	0.01083
	0.01111
	0.01128
